# Supplementary material for: Fine-Scale Crossover Rate Variation on the Caenorhabditis elegans X Chromosome
Source: G3 (Bethesda). 2016 Apr 15;6(6):1767–76. doi: 10.1534/g3.116.028001 (PMC4889672; doi:10.1534/g3.116.028001)
Supplement: Supplemental Material [file supp_g3.116.028001_FileS1.csv]

Location	Counts	Distance	FaxNIL	LonNIL	Left_Right
3283697	0	5331	0	0	0
3287920	6	4223	4	2	0
3292904	3	4984	1	2	0
3297360	7	4456	5	2	0
3301335	1	3975	0	1	0
3308211	2	6876	2	0	0
3312036	0	3825	0	0	0
3315992	1	3956	1	0	0
3319681	4	3689	2	2	0
3330313	3	10632	0	3	0
3335366	5	5053	2	3	0
3340926	3	5560	3	0	0
3344566	3	3640	0	3	0
3348468	2	3902	0	2	0
3353208	4	4740	2	2	0
3357126	1	3918	0	1	0
3360667	0	3541	0	0	0
3366589	4	5922	1	3	0
3375607	8	9018	4	4	0
3389723	6	14116	3	3	0
3393330	0	3607	0	0	0
3400963	4	7633	2	2	0
3415393	5	14430	4	1	0
3421818	2	6425	2	0	0
3425810	4	3992	2	2	0
3430381	3	4571	2	1	0
3435088	2	4707	2	0	0
3446537	10	11449	4	6	0
3453118	4	6581	4	0	0
3457077	3	3959	2	1	0
3462670	1	5593	0	1	0
3474871	4	12201	2	2	0
3483385	6	8514	3	3	0
3493293	0	9908	0	0	0
3498789	5	5496	2	3	0
3502662	2	3873	1	1	0
3508907	3	6245	0	3	0
3518249	4	9342	3	1	0
3524601	5	6352	1	4	0
3529913	1	5312	0	1	0
3539162	2	9249	1	1	0
3548859	5	9697	1	4	0
3558703	2	9844	1	1	0
3576519	2	3619	1	1	0
3582082	3	5563	0	3	0
3585886	3	3804	3	0	0
3590786	2	4900	2	0	0
3594549	3	3763	2	1	0
3598096	3	3547	3	0	0
3601566	2	3470	1	1	0
3610016	6	8450	2	4	0
3613570	4	3554	3	1	0
3618226	2	4656	1	1	0
3621681	2	3455	2	0	0
3625276	0	3595	0	0	0
3629207	2	3931	2	0	0
3633849	1	4642	0	1	0
3644858	5	11009	5	0	0
3652042	5	7184	3	2	0
3655753	0	3711	0	0	0
3661172	1	5419	0	1	0
3667260	3	6088	1	2	0
3672961	1	5701	1	0	0
3676911	3	3950	0	3	0
3681818	2	4907	2	0	0
3689598	0	7780	0	0	0
3694441	1	4843	0	1	0
3698758	4	4317	2	2	0
3704280	7	5522	4	3	0
3707806	0	3526	0	0	0
3711852	1	4046	0	1	0
3716912	4	5060	1	3	0
3720778	4	3866	3	1	0
3725601	1	4823	0	1	0
3738184	9	12583	6	3	0
3742065	2	3881	2	0	0
3746393	2	4328	1	1	0
3755522	0	9129	0	0	0
3773726	4	18204	2	2	0
3778500	1	4774	0	1	0
3789460	4	10960	1	3	0
3796285	3	6825	2	1	0
3804100	13	7815	8	5	0
3814907	2	10807	0	2	0
3820212	1	5305	1	0	0
3828597	4	8385	1	3	0
3837091	10	8494	3	7	0
3842161	5	5070	4	1	0
3852462	8	10301	0	8	0
3856673	1	4211	1	0	0
3861828	1	5155	0	1	0
3869557	4	7729	2	2	0
3873090	3	3533	1	2	0
3880956	3	7866	1	2	0
3886492	2	5536	1	1	0
3890706	2	4214	1	1	0
3896900	0	6194	0	0	0
3901780	1	4880	1	0	0
3907254	5	5474	1	4	0
3913778	4	6524	1	3	0
3918523	3	4745	1	2	0
3926672	2	8149	1	1	0
3933864	3	7192	1	2	0
3937791	1	3927	0	1	0
3943549	2	5758	1	1	0
3955317	5	11768	3	2	0
3959150	3	3833	0	3	0
3964098	2	4948	0	2	0
3968628	2	4530	0	2	0
3973865	5	5237	2	3	0
3977927	1	4062	0	1	0
3982214	4	4287	1	3	0
3989202	4	6988	2	2	0
3993163	2	3961	1	1	0
4000955	5	7792	3	2	0
4006097	3	5142	2	1	0
4009653	1	3556	0	1	0
4013160	4	3507	2	2	0
4016934	1	3774	1	0	0
4020535	5	3601	2	3	0
4024939	0	4404	0	0	0
4062018	1	4234	1	0	0
4065967	3	3949	1	2	0
4070839	3	4872	2	1	0
4075257	2	4418	1	1	0
4080082	0	4825	0	0	0
4084091	5	4009	2	3	0
4088852	2	4761	1	1	0
4092327	1	3475	1	0	0
4096760	1	4433	0	1	0
4101418	2	4658	0	2	0
4108282	3	3563	1	2	1
4112127	5	3845	5	0	1
4115478	3	3351	1	2	1
4120003	1	4525	1	0	1
4123308	2	3305	0	2	1
4127009	3	3701	1	2	1
4130262	1	3253	0	1	1
4133633	4	3371	2	2	1
4139721	7	6088	4	3	1
4143838	3	4117	2	1	1
4148230	4	4392	1	3	1
4152647	1	4417	1	0	1
4157331	4	4684	2	2	1
4161406	4	4075	1	3	1
4165426	3	4020	1	2	1
4169165	2	3739	2	0	1
4173233	2	4068	1	1	1
4177484	1	4251	0	1	1
4183417	3	5933	2	1	1
4186752	3	3335	3	0	1
4190962	1	4210	1	0	1
4195356	3	4394	1	2	1
4198854	2	3498	0	2	1
4206180	0	7326	0	0	1
4216289	4	10109	3	1	1
4219825	1	3536	1	0	1
4223902	1	4077	1	0	1
4229617	8	5715	3	5	1
4233190	2	3573	2	0	1
4243159	4	9969	2	2	1
4247750	5	4591	3	2	1
4255017	6	7267	2	4	1
4258282	2	3265	0	2	1
4263857	2	5575	1	1	1
4267349	3	3492	2	1	1
4271265	2	3916	1	1	1
4277347	7	6082	5	2	1
4283072	6	5725	3	3	1
4286878	1	3806	1	0	1
4290979	3	4101	0	3	1
4294745	0	3766	0	0	1
4299471	9	4726	4	5	1
4303677	5	4206	2	3	1
4306984	2	3307	1	1	1
4313889	9	6905	3	6	1
4317502	3	3613	0	3	1
4321812	2	4310	0	2	1
4328443	2	6631	0	2	1
4346105	4	3436	0	4	1
4350364	4	4259	3	1	1
4354233	4	3869	4	0	1
4358180	2	3947	2	0	1
4361718	1	3538	0	1	1
4366710	5	4992	3	2	1
4370260	5	3550	1	4	1
4373895	0	3635	0	0	1
4380456	3	6561	1	2	1
4384888	0	4432	0	0	1
4388720	4	3832	4	0	1
4392144	1	3424	0	1	1
4396267	1	4123	0	1	1
4399909	2	3642	1	1	1
4403667	3	3758	1	2	1
4407365	7	3698	2	5	1
4411059	1	3694	1	0	1
4414711	3	3652	0	3	1
4418071	3	3360	2	1	1
4424863	5	6792	4	1	1
4429505	4	4642	2	2	1
4433076	1	3571	0	1	1
4437491	4	4415	0	4	1
4441434	2	3943	2	0	1
4447969	7	6535	3	4	1
4451780	4	3811	4	0	1
4455953	5	4173	2	3	1
4461612	2	5659	1	1	1
4465626	4	4014	4	0	1
4469675	4	4049	3	1	1
4474424	1	4749	0	1	1
4478149	5	3725	3	2	1
4481942	5	3793	3	2	1
4486287	4	4345	3	1	1
4491965	4	5678	1	3	1
4496377	7	4412	3	4	1
4503513	9	7136	3	6	1
4507511	6	3998	2	4	1
4511259	2	3748	1	1	1
4514775	0	3516	0	0	1
4518300	2	3525	1	1	1
4523315	3	5015	1	2	1
4527713	2	4398	2	0	1
4532009	2	4296	2	0	1
4536017	3	4008	3	0	1
4553058	10	17041	6	4	1
4556958	3	3900	1	2	1
4562420	9	5462	3	6	1
4566606	5	4186	2	3	1
4570181	3	3575	2	1	1
4574507	5	4326	3	2	1
4577850	5	3343	2	3	1
4582166	2	4316	2	0	1
4586577	5	4411	3	2	1
4591340	2	4763	1	1	1
4595752	4	4412	0	4	1
4600356	1	4604	1	0	1
4605734	5	5378	4	1	1
4609917	3	4183	0	3	1
4613750	2	3833	1	1	1
4618067	5	4317	3	2	1
4621423	0	3356	0	0	1
4624798	4	3375	3	1	1
4628189	1	3391	1	0	1
4632052	2	3863	0	2	1
4637374	5	5322	5	0	1
4641394	0	4020	0	0	1
4644913	2	3519	0	2	1
4651249	3	6336	1	2	1
4656446	2	5197	2	0	1
4660099	2	3653	2	0	1
4664342	0	4243	0	0	1
4670740	4	6398	2	2	1
4674174	0	3434	0	0	1
4677904	1	3730	0	1	1
4681928	2	4024	2	0	1
4686026	6	4098	4	2	1
