# Supplementary material for: Fine-Scale Crossover Rate Variation on the Caenorhabditis elegans X Chromosome
Source: G3 (Bethesda). 2016 Apr 15;6(6):1767–76. doi: 10.1534/g3.116.028001 (PMC4889672; doi:10.1534/g3.116.028001)
Supplement: Supplemental Material [file supp_g3.116.028001_FileS2.csv]

Location	Distance	Counts	FaxNIL	LonNIL	Left_Right
3301335	22969	17	10	7	0
3330313	28978	10	5	5	0
3353208	22895	17	7	10	0
3375607	22399	13	5	8	0
3400963	25356	10	5	5	0
3425810	24847	11	8	3	0
3453118	27308	19	12	7	0
3474871	21753	8	4	4	0
3502662	27791	13	6	7	0
3529913	27251	13	4	9	0
3558703	28790	9	3	6	0
3598096	25196	16	11	5	0
3621681	23585	16	9	7	0
3644858	23177	8	7	1	0
3672961	28103	10	5	5	0
3698758	25797	10	4	6	0
3725601	26843	17	8	9	0
3755522	29921	13	9	4	0
3778500	22978	5	2	3	0
3804100	25600	20	11	9	0
3828597	24497	7	2	5	0
3856673	28076	24	8	16	0
3880956	24283	11	4	7	0
3907254	26298	10	4	6	0
3933864	26610	12	4	8	0
3955317	21453	8	4	4	0
3977927	22610	13	2	11	0
4000955	23028	15	7	8	0
4024939	23984	14	7	7	0
4080082	22298	9	5	4	0
4101418	21336	11	4	7	0
4127009	22290	17	9	8	1
4152647	25638	20	10	10	1
4177484	24837	16	7	9	1
4206180	28696	12	7	5	1
4229617	23437	14	8	6	1
4255017	25400	17	9	8	1
4283072	28055	22	12	10	1
4306984	23912	20	8	12	1
4328443	21459	16	3	13	1
4370260	27591	25	13	12	1
4396267	26007	9	5	4	1
4424863	28596	24	11	13	1
4451780	26917	22	11	11	1
4478149	26369	21	13	8	1
4507511	29362	35	15	20	1
4532009	24498	11	7	4	1
4556958	24949	16	10	6	1
4586577	29619	34	17	17	1
4613750	27173	17	7	10	1
4637374	23624	17	12	5	1
4660099	22725	9	5	4	1
4686026	25927	13	8	5	1
