# Supplementary material for: Fine-Scale Crossover Rate Variation on the Caenorhabditis elegans X Chromosome
Source: G3 (Bethesda). 2016 Apr 15;6(6):1767–76. doi: 10.1534/g3.116.028001 (PMC4889672; doi:10.1534/g3.116.028001)
Supplement: Supplemental Material [file supp_g3.116.028001_FileS3.csv]

Location	Counts	Distance	FaxNIL	LonNIL	Left_Right
3572900	1	14197	1	0	0
4057784	0	32845	0	0	0
4342669	1	14226	0	1	1
