# Supplementary material for: Fine-Scale Crossover Rate Variation on the Caenorhabditis elegans X Chromosome
Source: G3 (Bethesda). 2016 Apr 15;6(6):1767–76. doi: 10.1534/g3.116.028001 (PMC4889672; doi:10.1534/g3.116.028001)
Supplement: Supplemental Material [file supp_g3.116.028001_FileS5.zip › FileS5.R]

#### Functions for generating matrices of all possible n-mers with their reverse complements ####

library(stringi)

# Reverse complement function #

revcomp<-function(x) { # 'x' is a string of DNA sequence
  comp='' # string that will become reverse complement
  if (stri_count(x,regex = '[ACTG]')<nchar(x)){
    return('Non-DNA characters identified. Be sure all letters are capitalized')
    break
  }
  for (i in 1:nchar(x)) {
    
    if (substr(x, (nchar(x) + 1 - i), (nchar(x) + 1 - i)) =='A'){ 
      comp<-paste(comp, 'T', sep='')
    }
    
    else {
      if (substr(x, (nchar(x) + 1 - i), (nchar(x) + 1 - i)) =='T'){ 
        comp<-paste(comp,'A', sep='')
      }
      
      else {
        if (substr(x, (nchar(x) + 1 - i), (nchar(x) + 1 - i)) =='G'){
          comp<-paste(comp,'C', sep='')
        }
        
        else {
          comp<-paste(comp,'G', sep='')
        }  
      }
    }
  }
  return(comp)
}


# Generation of n-mers #

n_mers<-function(n) { # 'n' is the motif length of interest
  base_vec<-c('A', 'C', 'G', 'T')
  base_list<-vector('list',n) 
  for (i in 1:n){
    base_list[[i]]<-base_vec
  }
  
  temp<-do.call(paste, expand.grid(base_list)) # creates all possible strings composed of n bases
  
  for (i in 1:length(temp)) { # remove spaces from each entry in 'temp' 
    temp[i]<-gsub(' ', '', temp[i])
  }
  
  return(temp)
}

## Generate matrix of complementary n-mers ##

comp_DNA_matrix<-function(motif_length){
  
  # Account for self-complementarity for even-numbered length n-mers #
  
  self=0 #additional number of rows needed for complement matrix below
  is.wholenumber <- function(x, tol = .Machine$double.eps^0.5)  abs(x - round(x)) < tol
  if (is.wholenumber(motif_length/2) == TRUE){
    self=2^(motif_length-1) 
  }
  
  complement<-matrix(NA,nrow = ((4^(motif_length))/2 + self),ncol=2) #matrix to be filled with complementary n-mers
  m=1
  p=1
  coding=n_mers(motif_length) 
  template=n_mers(motif_length) #will serve as potential reverse complements for elements in 'coding'
  
  while(m<=length(coding)){
    if (revcomp(coding[m]) %in% template==FALSE){ #determine if motif in 'coding' has already been accounted for
      m=m+1
      next
    }
    
    out<-revcomp(coding[m])
    complement[p,]<-c(coding[m],out)
    p=p+1
    seq_loss<-which(template==out) # holds element to be removed from 'template'
    
    if (coding[m]!=out){ # element from 'coding' is not self-complementary
      seq_loss<-c(seq_loss,which(template==coding[m])) # add element from 'coding' to be removed from 'template'
    }
    
    template<-template[-seq_loss] # 'template' no longer has elements previously used
    m=m+1
  }
  return(complement)
}

#############################################################################################

## Count non-overlapping motif occurrences in interval bins and significance test against crossover data ## 

data_mat=read.csv('crossovers_25kb.csv')
interval_DNA=readLines('focal_interval_DNA.txt')
get_motif_counts<-function(seq, input_data=data_mat, input_DNA=interval_DNA){ #seq is a given motif of interest (string); input_mat is a crossover data matrix; input_DNA is a DNA sequence file
  
  shared=29865 #adjustment for start of shared region between crosses from 'focal_interval_DNA.txt'
  motif_counts<-vector() #vector to hold counts of a given motif
  
  for (i in 1:dim(input_data)[1]){ 	# for each interval, find the start and end points
    
    if (i==1){
      start = shared
      end = start + input_data$Distance[i] 
    }
    
    else {
      start = shared + (input_data$Location[i] - 3278365 - input_data$Distance[i]) #3278365 is X coordinate prior to start of shared interval
      # input_mat$Location is required due to removal of bins containing tandem repeats and large indels #
      
      end = start + input_data$Distance[i] - 1
    }
    
    motif_counts[i]<-(stri_count(substr(input_DNA, start, end), fixed = seq) + stri_count(substr(input_DNA, start, end), fixed = revcomp(seq))) # Count the motif occurrences in that interval.
  
  }
  
  motif_counts<-motif_counts/input_data$Distance
  return(motif_counts)
  
}

### Get deviances for all n-mers ###

n_mer_results <- function(motif_length = 3,input_data = data_mat){
  
  motif_list<-comp_DNA_matrix(motif_length)
  
  all_motifs<-matrix(NA,nrow=dim(motif_list)[1],ncol=dim(input_data)[1]) # matrix to hold occurrence rates for all n-mer motifs
  
  for (i in 1:dim(motif_list)[1]){ # For each motif
    all_motifs[i,]<-get_motif_counts(motif_list[i,1],input_data)
  }
  ## Filling this matrix will take about a minute ##
  
  # Determine the residual deviance for each motif #
  motif_dev <- apply(all_motifs, 1, function(x){summary(glm(Counts~Left_Right + x, data = input_data, offset = log(Distance),family = poisson))$deviance})
  
  # Determine the coefficient for each motif #
  motif_coef <- apply(all_motifs, 1, function(x){summary(glm(Counts~Left_Right + x, data = input_data, offset = log(Distance),family = poisson))$coef[3,1]})
  
  # Determine nominal p-value for each motif #
  motif_p <- apply(all_motifs, 1, function(x){summary(glm(Counts~Left_Right + x, data = input_data, offset = log(Distance),family = poisson))$coef[3,4]})
  
  # Collect the results in a table #
  data.frame(motif_list, motif_coef, motif_dev, motif_p)
  
}

# Sample analysis to replicate results in the paper #

fourmer_results <- n_mer_results(4)

# Report the nominally significant results after Bonferroni correction #

fourmer_results[which(fourmer_results$motif_p < 0.05/dim(fourmer_results)[1]),]
