# Supplementary material for: Fine-Scale Crossover Rate Variation on the Caenorhabditis elegans X Chromosome
Source: G3 (Bethesda). 2016 Apr 15;6(6):1767–76. doi: 10.1534/g3.116.028001 (PMC4889672; doi:10.1534/g3.116.028001)
Supplement: Supplemental Material [file supp_g3.116.028001_FileS6.txt]

TAACTTCAGTTTTCTAATCTTTTTCAAATAATCCTTCCATATAAGTGAATAATGATACAAATTTACCAACATTGGCAGGTATTACACTTATATCATATCTTTTATAATTTTATCAGCAACCTACTATTTTGAATAGGGTTCCTGATTGCTTCAGAAATGGCTTGACCGGCTGGCTCCCAAAATCTTCCTGAACAAAAACGCAGTTTTTTCTCTTTTTTAACCAAAAAATAACTCACCATTCCAGTGATGTTGTATCCCATTGATATTCTGGAAGTTTCTGGGATTTTGAAATTGTTGTTGCTGTTGAAAACGTGGTTGCTGCTGAAACTGTTGTTGTTGTTGCCATGGTCTTTGTTGGAAATTGTTCTGATTCTGTTGTGGAAACTGTCGCTGGGCATTATTTTGAAACTGATTTGCTCTCTGTTGCGCCTGGAACCGGTTTCTCATTGCCTGGTTGTTGCGGAATTGGGTTCTTTGATTTTGTAATTGGTTTTGGTTCTGCAACTTTTTTACGGAAATAAGGCAAAAATTCGATTTTTTTTGAAAAGTATACCTGATTAAAATTTCCCTGCCCTTGCATATTTTGTTGGTTTCTGTTGTTCTGATTTTGGTTCCGTGGACGATTAGGCGAATTTCCATTTTGGTTATTATTATTGTTGTTGTTATTGTTATTGTTGTTGTTACGATTGTTTTGTGGAATCTGAAAATGGTTTTTTTAAGCTTTTGTAAAACTTTTCCCATCTATCCCACTGGTGGAGACGCGGAAGGGGGAGATCCATGATTGGAACGAGACCGCGGAGAAGATGGGGAAATTGTACTTCGAAATTGTTGGCCAGCACTGATAAGACTTTGAATATAGGAAGGAACAATTGGAGGCGGGACCGGAGCAATAATTGGTCTGGCTAAATTATAACGTGGACAAAGATTAGGTTGAACTTGGTTTTGAGGTAGGGGAGATATTGAAGATCTGGAAAATTTTGATTATATCGTCAATTCCCCACTCTAACCTGTAATTGGAAGGGATGAAGCCAAGAGCACCAAGTCTGTGATAAAGCAGAGAAAAGCATTGCATACATTCTTGAGATTGGCAAGAAAATGTATTACTGTTCTAAATAGAAAGGTTTTCGTTCGTACTGGAAGCTTATCGAGCTAAACTTACAATTAAAGGAGCTGCATTGTTGCTATGTTTTGTCAGATCTAGAAAGGATAAAATTGCTTCTTCATAGTTTACAGCAATATATCGAGAATCATAAGATATGCATTGTTGCGATTGTGGATGAATCACGCAAGGACACTGAAAAATTGAAATACTACACGTGAAAAGCGCCGGTGGCTTTTTCAAACCAAAACATAGTTTAAAATTGGAAGCATGCTGCTAGGATTTAACTAGGTTTTGCAATTTTTGCGATTGAAATTTTATGATTTGTTGGTCTGCTAAATATTTGGGTCTGCTAAACATTTTGGGTCTGCTGATTGTTTTCTTAAACAATTAAGAAACGTTTAATTGAAAATCCATCAAAATCTTGGAGTGAAATATGAGTTCAACTCTCCTCCACGGGAAAATTTTTTGCAAATTTTTTCGTCCCAAAAAAAAAGAAAAAAAAACCAAAATAAAAATTTTGAATTTTTGGGGGAATTGATATGGTAAAAAATAATTTTAATGTAAATAAAAACTAAAAAAATAGGTGTTCAAATTTGCACTTTTTCACATTATGCATCATTTTTTTTCCTTCTACTAATTTGTATTCTGATTGTGAAAATGTTTAAAATAATTTCTACCGTGTGACGAAAACATGCTAAACAACTTGAGACATTAAATCAAGAACTTAAGAACAACACAAGTTTACCTGCTGAATTTTATTTCCTCGTGTCTTTTGTCGAACGACATCTTGAAAAACATCGTTGGTTGCCTGCCGTTTCACAGTATGGCCACTTGAAAAAACGATGAAAATTGAAAAGATGAGCACAACAAGCCTCATCTACATTTACAGTTGTTTCCAAACAGATTTGTGCTGAAAAATGTTTTTTTTTATTTCAAAGAAAACGAAAAATTTTGTAGGACAAGAAAATACGACGTTTACTGACTGTCTAGTGCATTAATCTATGACCTAGTAAAAGTTAAAGTTAACTCTCACAATTTCAGTATTCTAGTCATGAATTAGTGATACAAAAAATGTATCCAAAAAATATATCCAGTTCTTACTGGATAACAATTATTCTAGAAGCGACTTTTTTAGAAACATCTACAAAAAATGAAGGATGAAATATCAAAGATTAATGTAAAAGAAGATAACGGTAATAGGTTCTTAAGGTCAAAACACAGGTTCCTTATCCGAAAGTGTAAAGCAGAAAATAAATAATTGAACAAGTCTTGAACCGCTTTTTGTGATTTCTTCTCATGACTAGTGTAAGGATGTAGTGCCCAAGGACATACACAACCATACAATAATGACTTGATAACGGATGAAAAAAGTTTTAAAATGGAATATTCAGCGAATATAAACAGGCCATCAGTTTGCTTCAAAAACTGTTCGCCTAACATTTCAACCAAAATCAATGCTGTTTATTTTTTTATTTCATTCCAATCTTCGGTGTTTTCCAACACCGACAAAAAAGACGGAAGGAGTGACGGCACTTTGAAGGTGAAGCGTAAGTTCAAGTGACAGCAAGAATTAATTTTCATTACTATAGATGGGCGATGATCGGACGAAAAACTGGAATTACGTACACTTTGCAACAGCTTGTAATGTGTGCGTGTGTGTGTAATTTGGTAAAGCGAATATGTTTCAATTGGGTTTCGGATAGTCTGTGAAATATGAACATGTCGGGAAGGGCAGAAAACATGTCTTTCACGCCTATAGGTGTTTTCAAAATTGAAAACCATAAGACATTCAAAACTAAACGAAAATTGGGGAAATGTTCTCTTTTTTAAATAAAGTATATAAAGTACGATTAAAAGTTAAACTAGTCGAATTGTCTAAATTGGTAAACACTTCAAATTGGTTTGTACTTGTAGGGTAAAAATTAGAAAAGTAGAAACGACCACACAGTAATAGCAAGTCATGCAAAAATCTGATGAACATGTCGTTTCCATCTTTGTCTCTTCTTGATACTTTGATCAATTCGCAACCTTGAAATGTCTACAGCACTTATGTTCTTCACTGCATCAAAATCAGTTTTTTTTTCAGACTAATTTAAAACAGAGAAATATTTAAAAGTCACAAAGAAAAGACTATAGTTGCAGTTTTGTAACAGGATGTTGATACGAATGGAAGGTCAAATGATATTTTTGAAAAATACCAAAAAACCCACAAACTTTTTTTTTTTGAAAACAAAAAAAAATTGAAAACAAGCAAGAGTATAGACCATATTGTATTTAAATATAGTTTTGCTTTTTCCATTGTTTTACGGCAAAACTGTGGTGTAAATTGTTTGAATTTTTTTAAAATTAATTGTTGGGAAAAAATGACGTCCGGAAGAGGTTACAAACCGTCCATTTTTAAATTTCCGTCAAAAAAAAAATTTCGGCGAACCATAAAGTTTAAAAATATTCTGAATAATCTTTTCATTAAAAACATGTATAGTATTTCTACTGTAAAATGTTTCTTAATGTAGAGTAACGGCAATGGGGTACTCAAGAAAATATCATTACAAAACTTTCCAAAACAATTTTTGAAAAAACTTCATCGACTGTGAAAAACTGGCAATTAATGCATTTTTGCCACTTTTCCATTTTTTTTTAATTTTTAATTATAATATTTGGTCACGGTGGTGCCATGTACACTTTTTAAAGCAATTTAAAAATCGCACTGGCGCTACTCTACTACCTTTGATGGATTAATCATAGGGTTAACACATGAAAAACTATTCTATTGCTATTACTATTCTTAGTTTAAGACATATTTTTTCAAGCTTGAAATTCCAAGAATCCAAAAGTCTTATTATGTAAAAAAACGATTGCAGAATTTTTGAAATTATTAATAAAATTTGATTGGATATTTTACCTTATTTTTCTGAATGTTAAAGTTGTCCAAATTTTTAAAACCTTTTTTTTAAATCCTAATACATATCATCTTTTTCAGATCCCAATACATTTCATGACAACTGCCAAAATTGACATCGTTATTTACATCTTAATAATTCCCTCCGGAAAACTGATTCATCTTCAAACTCTTCACATAATCTTATGTGGCGTGACACACACATTTCTTTCCTCATCATTTCTGAGCCACATCACATCTACATGGTCTGAACATGGGTGCGCCAGAGACGGCAGAGAGACGTCGTGGCACGAAGCGTGCGGCGGGCACACACCGATTACCTACATCCTGAAAGCGCCGCCCTCCCCTTGCCTCGTCGTCTTCAATTTTGAATCCCCATTTTTCGGGATTTGGATTTGGATTCGCATTTTGATCTTGTTTTTGCTATTACTTCTTCGAATTCTTCAGAATGGTCAACAATCGCTCGGTAAGTTATTTTATAGAAAATGTAGTAAAACACGTGGAATTTCAGCGTGAAGTGATTTCAATTCACGTGGGCCAGGCTGGAGTTCAAATGGGAAATGCCTGCTGGGAGTTGTACTGCCTGGAACATGGAATTCAACCTGATGGAATGATCAATGAAGAGGACAGCTTAGGTAGGTCTGGATAATGAAAGATGTGCTGTAATACCTCTTTTTTCAGGTGTGGACGACGACTCATTCAACACATTCTTCTCGGAAACGATGGCTGGCAAGCATGTACCACGCGCTATAATGGTCGATTTGGAGCCGACCCCGATTGGTAAGAAGCGGGAGTGTTGAGCAATTATGTGGGAGACTAGTAGCGGTGCGCGCGTGCTTGACAAAGCAATTGTGCATGCGGAAAACGATCATTGTCTTGATTGATGCTCTACCCTTCAAATGGTGTCGATTATAAAGCTATTGGAAGCGATTCGAGCGTGTTGTGTAGAACGGAAGAGTTTAGGAACTTTCAAAGTGTGAATAGTACGAGGATTGTACTATGGTGCTCAGAAAGAAGTAGAATATTGTTCTGATCAAACTTACTTCTGAAGGAACAAGTCTAAGAATTTTCCGTCAGTGCTGTTATTTCGTTACACATGCTCAAAACAATTTAATCAAATTTTGGAAAAAAATGGAGTAGATTACAAAAGGTTTTTAATGTGAAAATACATTTCCGGAGCCTCATAAAGAAGGCTGAAAAATTTAAGAAAAGTAAAAGAAACTTTACATCAGATTGAAGGATAACACTCTAGATTTTCCAAAATAACAAATTAACGTAATTAAGATTACGAAATAGCGCTTTAAATATTTTGAGATTTTTTAAAATTTTTATTCAAACTTGCAACATTACTTGAATAACCACGTGGAATCAGAAAGTCCCATTTCGCTTTGATCTTCGAAAAATGCGGGAGGTTAGACGCAGACTTTTCAACTGATTTCGGATGGTTAAGAGTGAGCTGACGTCACATTTTTTTGGGCAAAAATTTCCCGCATTTTTTGTAGATCAAACCGCAATGAGACAGCCTGACACCACGTGAATAACGCCATAAGATATTTTAAGAAGAGTTGAATATCTGTATTGATATACGTATAAAACAATAAATAAAAAATTTTATAGTAGGAAAATGTATACCAAGATTTAAAAAAAATGGACTCACCACCGTAATCTTGCAGTCACACACCACAAGTGCCAAGAATATAGGAAATGAATATGAACACGACCAAACTACTTTTATGTATGATTCATATCTATAATCATCCTGTCCAGACTGTATAATCATTTTAACTATCTTGTCTACACTGTCATTTATAGATGAGATTCGCACCGGAACATACAAAACCCTGTTTCACCCGGAACAGCTTTTGACTGGAAAAGAAGACGCGGCCAACAACTACGCCCGTGGGCATTATACTATTGGAAAGGAAATCATCGATGTTGTTATGGATCGTGTACGGCGTCTCGTCGAAAATTGTAGAGGGCTGCAGGTATAGCCAAAATTAATACATAATAAATATAATTTTATTTGTTTATAGGGTTTTCTTGTGTTCCATTCTTTCGGTGGAGGTACTGGAAGTGGGTTTACAGCTCTGCTGATGGAACGTTTATCAGTGGATTATGGAAAAAAGAGCAAGTTGGAATTTTGCATTTACCCAGCTCCGCAAGTATCAACTTCCATGGTGGAGCCGTATAACTCTATCTTAACAACTCACACAACTCTTGAGCACTCCGATTGCTCATTTATGGTAGATAATGAGGCGATCTATGATATTTGCCGTCGAAACCTGGACCTTGCTCGTCCGACCTACACCAATCTGAATCGACTGATTGCGCAAGTTATCAGTTCAGTCACCGCATCACTTCGTTTTGATGGCGCTTTGAATGTGGATCTGACAGAGTTTCAAACTAATCTGGTTCCATACCCAAGAATTCATTTTCCTCTGACAACATATGCCCCAATTATTTCCGCTGAAAAAGCATACCACGAGCAAATGACGGTAAGTGTTCAGAGAAGGCTGGTCTAATTGCTATAGTTAAGGTTGCTGAAATCACCCAACAATGTTTCGAGCCAGGAGCGCAAATGGTCAAATGTGATCCAAGAAGAGGAAAATATATGGTGAATTTATTTCGCATATGGCACATAAAAAACATTCCAAATGAATTGCCAAGTTTCTGACAGAAAGTTGATACTGTGTAAAAAAGTTGATGCTAATAGTAAGCTCAGAGAACAGTTTTTCCTATTGTGCCAAAATGACCAAATTTTTTCTAACAATTTTTATTCCGTTTCAAAATGTGGTCTCACTTTTTTTGAAAGTCGTGTTTTTTTGGAAGAACCTACGTTTCAAATATTAATATTAAAGCATTGTAGGGGTTCTCAAAATGTGCCAAAAACTCAGTAATTACCACTTTCAAAAAATTTTTTGTAAATTGATACTTGCCACCGGATGGCAAATTAACATTTGACCCTAATAAAATATAAGAATATTGAAAATACAAAACCCGATCTCAATTAGAAACAGTATTCAATTTCAGGATAAATTTCAACAAAGTTACAACAATCCATTTTTTGCAATTCGGCCCCGTTATCTAACTTTGTTTAATTGCAGGCTTGCTGTTTACTGTACAGAGGAGATGTAGTTCCGAAAGACGTCAACGCTGCAATTGCATCAGTTAAAACAAAACGTTCGATTCAATTTGTCGACTGGTGCCCAACAGGATTCAAGGTTACCTCTTTTTCCATTCTTCACGTTTTCGATTTCATAGTTTTTCTTATCTTTGCCCATTTTGCCACAAATCACAAATCTACAGGTCGGCATCAACTACCAACCTCCAACTGTGGTCCCTGGTGCTGATCTCTCAAAGCTCCAACGCGCTGTGTGCATGCTCTCCAACACAACAGCTATCGCAGAGGCATGGGCTCGTCTTGATCACAAGTTTGATTTGATGTACGCGAAGAGAGCATTTGTTCACTGGTGAGTCAACGCATCTGGCAATCGGGCGTTTTTTAATTTATTTTTTTGGATTTTAGGTATGTTGGTGAGGGCATGGAGGAAGGAGAATTTAGCGAGGCGAGAGAGGATTTAGCAGCATTGGAAAAAGACTATGAAGAAGTTGGACTGGATGCAGGAGAACCTGATGAGGAGGATGATTACAGTCATTATTGAGGAAGCTTACTTACAAATTGCAATATTAGAAATGATGTTTGACAAATATAAATATTAAAACTTTGAAATCAAACATAAATATTTAAATCTAAAGTTCAATTGGATTTTTCAGTACTTTTTCAAGCTGTGTAAGATAGTGTAAGTGTAAGATAATATGATGTTGCAAAAAACATTCTAAGTATAACTGGAATTCAATGTTATAGAATAAACGTACAGAGTTTGTACATATCATGAATACAAAAACTCTATTTTGTAATACTGTCGCGCTCATGGAAACCATTCAAATTGGAATTCCAAGGAGAATTATCATCAATGGAAAAATTATTAAAAATGCAGACTTACCAATAAAAAACAGGGCAAAAGAAACAGTGAAAAAAATTCGAATTTTAGTAATTTTTTGAAAATGTTCTAAACCGGTCCTTTTACGAAAATTGTATTGTTCAGCGACTTTCGGTTTTTCCAGGTGTCTAATCGTTCCTTTTCTATTCGTTTTATTTATACGTTTCAGCACCACATTTCCGTATTCTTCCATTTTTTCAAAGACAAATTTGCAGGAATACCCTTGGTTTTTGTAATCTTTTAGAAATACATTTAGCTTTTGGAATGCGGATTTTTTTCTTCATATTATCGTTTCCCCCGTTCCACAGTTTTCTGTTTGATCAGCTTTCTCCAGCCTCAGTTTTCAATTTTTATTTCTAACCTCTAACCGTCATAAATCAATTGTATGTAGTTGCTACTTCTGTGTGCTAACCAAATGTATTATCAGTTTTCTCCGACCGTTCTGCGCGGAGTCATATTATGCAAGTGATGATGGTGCAGAACAACACTGATAACAACTGTCCGACCACTACTTCATCTTATCATTTCTTACGCATCCCGTTTTGTCAGTTCTATTTGAATATATTAGTTGTAATAGCAGAGTGTTTTCCTTTTATTTTAGTTGTTTTTTCTTATTCTCCAGTTGTGTTAATTGTTTTTTTTCTAACTTTTTTCCAATCTTTCCAAATTCCAATGTAATATATTTTGTGCATTTTGTGTGCTCCAGAGTACACTCAAAGCATAGGGCTATGAGGCAGATGCTCACAATTTCGGATCTCAATGATACCGAGCCATTGGGCCTATGTAATAAATCAAGTGAAGAAGAAGAATATAGATAGATCTAACCCCCAAGATAAAATCATTGTCCATCTGCTCTTGCGACCAATCGATTCTTCATACATTTACTCGTCATGAATCTGTACTTAACTTTATTCTCCTTTTGCTTTTTAGCAATTATGGCTGAGGCGGCTTCTGAAATTCCAGAGAAGTTTTTTGGAAAGTATGATCTCGACAGAAGTGAGAACTTTGACGAGTTCCTGGCTGCTAAAGGTAAAAATAATTGATAGTGTACATTTAATAGTAATTTTAATTACAGGAGTGAGCTGGTTTGTGAGACAAATGATCAAATTGGCAAAAGTGAGCAAGGTGCTGGCCAAAAATGAAACTCCTGGAAAATACAACATGGAAAACTTGACTTCAAAGAAGAATACACTCTACCACGGGTGGGAGCTCGGGAAAACTTTCGAGGCAGAAGGCCTTGATGGAGTTGCACACAAGGTTTCAAAAAATATTCAAGTGTCTTAAAAATATTGTTATATTTAAGATTACCTTCTCCTTCAAAGACGGAGTTTTGTCTGAGCACCATATCCGACTCAACGACCCAGAACACAGCGCGGAGACGTACTACTACACTATCGAGAACGATCAACTTGTCATGGTGTGTACTTCGTTCTCTTTTCCTTTTTTCCATTTTACAACTTCTTCCACTAATTTTCTCATTTTTAGAAAATGGTCAACAATGGAATCACGTGCCGTCGTTGGTTCAAGCGATCGACCGGAAAGAAGTAGAAATTATAAACACAACATAAAACTGAGCTCTTCACATTATTAATCACAGATGTTTATTTTTTCTGTCCTTTTAAATAAACAATTGTCCCTTTAGACTTGCTCTGCCATTTTCAAAAATTGCATGATCTCACAAAAAAAAACGAATGAACAGATGGAGGTCAAACATCGAAAGTGGACATAGAACAGATTAGCCAAGGTACAAAGTAGATGGGTCTATTGTAGCCCAATAAAACGTGAGAATCGTATTGGCCAATTTACGGGAAAGGCCATCTGGAAAACAATGATCTCTAATATGAATTCTGTCATCTGGGAATAGGGCTCAAACATTTGAAAACCAGAAAAAAAAACAATTTTGTGTCTTAAAAATTTTAGCTAGTGTTGAAAGTTTAAAAATATTTTTGAAAAATTGTGTTTTATGGGATCCTTACAATATTTTTTCGTTTTCATTTTGAAACCAAAAAAACCCAAAACCGAATGTACCGAAATTCTGCGGCAAAAAAACTTTTTTTCTGAAGTCGTTTTCTTTTTCTGTGGGTCGAATTCTATATGAATAAAAATTTTCATAATTTTTTCCGGTAGTTTTTTTTGGTTTTCCAAAGTCCCAGCCCTGCATGGATTGTGTTTTGAACTGCAGACCTGAAGACCTGTTGCCGTATTCAATGTTTGCTGAAGAAATGGAGAATCATACTATAGACTATGAAAGATAATGATAACATAAAATTATATCAACCAAATAAGGAAATTGCAATTCGATTCGCCTTAAACCTTCAACGAAATTATTTTGAGTTGATTGTTCGGTCTTCCAGGACCCGATTCATGCAACTACTCTCTTCAAAAATATCCGAACTGACCCCAACACACGGAACAAAAAAAATCTGCCCCGAATCATTTATGCTACACTCTCTTTCGATACCCATCCGAGTCCAGCCGTCCATCTCTGCTAATCGTCAGCGCAATCGACATGTGGGCTGCACTTCTTGCCGTACAATGTTGTTTACGACTGTGCAAGTAGGCGGGGTCCACGCAGACGACGTCGACACACAGCCCACAGTCCTGCCAAGACGTCAGTCGTTCATTCATCGACCTAGCCAACCATGTGCGCTAAAATCGCTCTTCTCCTGGTTCTTGTTGGAGCTGCTTCAGCTGCTGTTCTCCCTGATAAGTTCTATGGAACTTTTGACTTGGACCATTCCGAAAATTTTGATGAGTATCTCACTGCTAAAGGATACGGATGGTTCACTCGTAAACTTGTCACTTTTGCCACATTCAAAAAGGTGTTCACTAAGACTTCCAACAAGAACCTCTTTGACTACTCCAACTTGACATCAAAGAAAGACGTCCATTACAAGAATGTCCAACTTGGAAAAGCCTTCCAGGGAGAAGGACTTGACAGCACCAAACACGAGGTACGCTTTTGCAAGTTTTCAAGTAACCTTTCAAATTGATTAATTAATTAATTTTCAGATCACTTTCACCCTCAAGGACGGACATTTGTTTGAGCATCACAAGCCACTCGAGGGAGGAGACGCCAAGGAAGAGACCTACGAGTACCTTTTCGATAAGGAATTCCTTCTTGTGGTAAGTTATAAACATTTTTTAAAAACCAATTTCACATTCTCATGATTGTAATTTTCAGCGCATGAGTTTCAATGGAGTTGAGGGACGCCGATTCTACAAACGACTCCCATAAATATTCAGAAACTATTGTAATTTTTGTATGAATTGATTTCTCAATGTACTTTTTTTGCCACTGATGTATTTCAAGTTTCAAATAAACTGAAAAGTTAGATCGATTCTGTAATGTGATATGGGGCAAAAAATAAGAAAAATAACGCGGTTCTTTTGTGATTCATGCTGCATAGCCCTCTGAAGTTTTTTGTTTGGGAAATGTTTTCACTGGTTTAAAAATGTACATATTAGGAGTTCTAGAAAGCAAAGTTGATTAAAATTTGAATTTTTGTTAACGTGTAAAAGTGACACAAGTGTTAAAAAGAAAATTTTGCACATTGAAGACTTGAAATTAAGAATCAAATTATCAGATGAATTGAACCTATGCTGGAATCAAAACATGAAAGTTCGATTGCGCCGTGATATTTGCAAAAACGTAATTCAAAACACAAAAAGGACACAACCAGTTTAAAATTTCGGGTGGGTCAAAATCCAATCACTTTTCGGTTTTTTTTTTTCGATGTTGTGTTCGAAAGTTTTCTATAAAATGGAGTTTTTTCTACTCTTTCGTATGCTCTTTTTTATTTTTTTTTTCCTGATTTTCACATTTAATTTCTGAATAAGGTACCATTAAATAAGAACCATTTCTCAAAATACATAGTTTAATAACTAAAATCATTGGATCTTGAGGACCTCATTAAAAATATTTTTTTAAGTCTTAAATTGTTTGATGTGCAGTCAAAAAACGTAGCAGTTTTCTTTTCAATTTTCTTAACGCGTTTAAATTTATTTCGACAAAATTCATTCTGCATTTCAACAAGTAATCGATGAATTGTTTTCGTTCGGTCTCTTAAATTTTGTTTATTATTAGCTTCCAGGTGTTGTGAGGATTTTTGAAAATCAAGTAAGTCCGATCATCAATTTGTTGTTGCCATCCGTGCCGTGACCCTATATTACACACGTGGCTGACCTCAGTTTTATTGTGTTGTCGATTGAGCAACTGGGCGGAGTCTTGATCAATCTTCATTTCTGTGGACACTTCAGTCATTCAGTCATTGACTTGAACAAAAATGTCTTCGAAATTCCTCATCTTACTCGCATTTTGTGGAGCTACCCTTGTGGCTGCCGAACAGCTTCCAGAAAAGTTCTATGGAACCTTCGACTTGGATCACTCTGAAAATTTTGATGAGTACCTCACTGCCAAAGGATACGGATGGTTCACTCGAAAGCTTGTAACCTTTGCGACATTCAAGAAGGTTTTTGCCAAGAATGCTAACAAAAACCTCTTCGACTACTCCAACTTGACATCGAAAAAAGATGTGTTCTACAAAAACGTCCAGATCGGAAGCAAGTTCGAAGGAGAGGGTCTTGATAACACCAAGCACGAGGTGAGTTCCATGCCATGTACTTTTTATTTTATTTTTATTTCAATTATAATTTTCAGGTTACCTTCACTCTCAAGGACGGACACTTGTTCGAACATCACAAGCCACTTGAAGAGGGAGAATCCAAGGAAGAAACCTATGAGTATTACTTTGATGGAGATTTTCTTATTCAGGTAAAATTTGGTCAATCTATTTGACATACATTTTTGTTAATTACAGAAGATGAGCTTCAACAATATCGAAGGCCGCAGATTCTACAAGAGACTCCCATAAAAGTTTAAACTTATTCTATTGAAATTTTCTTAAATTTGCAATTCAATTTCATTTCCGAAAAAAATAAATTTATTTTCAAGCAATCTTCTGATGTTTTCAATTTGGAATCTTGGTGGAATGTATTATCCCAATTATTAGTTTTTAATTTTCTACAGATTAAAAAATGAACATGTTGAGGTAAGAAACTTAACACTAGAGTATGATCTCGCTGCCAAATTCTGCAACAACCATTATTTAAACTACAGTTGTCGTTTTCTTTATGTGATTTCATCTAAACGTTGAGTAGCACCAGTGGGAAATTGGCAAAAAACTACGCCTATGGTGCCAAAAGGACCAAATATCAATAATTTTGGAAAATTGTTCATTTACTGTTGAAAAGTGACTCCGTTATTGCCACTCATAATTTTGAAAGTGGACCAAAAAAATTTTCTACTATTTTTACACATTAATTTTGTTTCAATTATTTATGCAGAGATAAAGATCACTTAGCACCTATATTCTACATGTTCTATCATACAAAAAAAAGTGCCATTAATGTGCTAAAAATGTGCTGAAAATGTGCTAAAAATGTGCTAAAAATGTGCTAAAAATGTGCTAAAAATGTGCTTGAAATGTGCTAAAAATGTGCTAGAAATGTGCTTGAAATGTGCTAAAAATGTGCTAAAAATGTGCTAAAAATGTAATTTTAAAAAAAACTTTCGTACAAGCTATTATACTTGATTGGCATTTTTTGGTATTTTTGACTATGCTAAACAGTTTTCTGAAATAAAAAAGAATGACTCCATATGACTTTCCAGGACTTTTGAATTTTTGAAAAAAACCAGCTTTTATATATTTTTATCATTAAAAAAAAAAAACTTCCGTACAAGCTAATATACTTTGATTAGCATATTCTGGTATTTTTGACTATGCTAAACAGTTTTATGAAATAAAAAAGAATGACTCCATATGATTTTCCCATACTTTTGAATTTTTGAAAAAATCAGCTTTTATATATTTTTATCAATTAAAAAAAAAAACTTCCGTACAAGCTAATATACTTTGATTAGCATATTCTGGTATTTTTGACTATGCTAAACAGTTTTATGAAATAAAAAAGAATGACTCCATATGATTTTCCCATACTTTTGAATTTTTGAAAAAATCAGCTTTTATATATTTTTATCAATTAAAAAAAAAAAACGTCCGTACAAGCTAGTATACATTTTTTGGCACTTGCTACAATAAATACATTTTTTAAAAATTCCTTTACAATGCTTTACCTTCAAAATTTTCTTTGTCTTCATTTTGCATTGCAACTGTATGTATTACGAATATGTCTAAAAATGAGAAATTTTAGTCATATCTTACGTGCAAAGGGATTGTCACGTAGACAACGAATTATTGTAACTCACGGTAACGCGGGTTAGCATTTCCAGTGGTCAACTGTGTCTTCCCATACTCCACAAGCCAGCTGCCTAATATCGATTCAGAATAGTCCATTTTCCCTTGTACGTCAGAGTCATCTTGCACAGTAGTGGATAGTCTTACGTCAGTTGCTCTTTTTTTCTTCCACTCGCTTTCGTCCACTCAACCTTCTCCGTCATTTTGTCTGTACTGCTCATTCTGCTGTAATGAATATTTTACAACTACCTTCAAAGGCTCTCCGATGCACACTTCAACACTGCGATCTTCTGGAAATGTAAGTTATTATCTTTATCATAATTAAATTTAAACAATTTCAGATTGAATTTCTCTTTTGTCTCGAAAAAGACAAAACAGTTTGCAAAATCTCTGCATCGAAACGTCTCTGTGGTTGAAATAGACATTAATGATTTTGTGGAAGTTCAAATCTGGAAATTCGAAGTCACCCAACGCCACGATCGAGTCAAGTTCACATTTTTCTCCAACATGCATCGTAGTCTTCCGGTCGAAGATCCCCAGTTTTTTATGGATCAACTTATCCACAACGGAGTTATTGACGGTCCAGAAAAAATGAAAAAGTTCGGAAACGGAGAGCATTTGAAAATCCAAAGTTCAACAACTGGTAGAGTGATTTGGATGAGCATTCCGAGCATGGGATTACGAAAGTATGTTGATCACTTACTGGATGTTTTAAATCGAGTAAAACTTGATGAATTCGCAATAAACAAAGACAACTATTGCACTGAATCGATTTGCGACGAGTTCCGAGATTTCGATATTCGATGCTTTATGAATCCCAGAAAAATGTCAGACTCATTGTTTCATCAAAAGATTATGAGGCACATTGCAAGTAAATGCGACTCGCTTGATCTCTGTACTCCAGTATTTGAACCTAAAACTCACACAACTCAAGAGTTCTTGATTCAAAACTTTGATGCCTTACGAGCGATGTACTTGTACAAATATAATCTTAATGATATTCTCTCCACAAACATTTTTTTAGTTTTTGGGCAAGTTGCTATCGACTCGAATCAGTTGAATTTGTTCGTCAGACATTGGATAAAGGGATCAAACCCCAGGCTCGAGTACTTTCAAATTGATGTCCCGAAAGGAATGAGCGTAGAGGACGATCTTTCAGTGATCTTGGACAAGGTGGACTTTCAGAAGCAACCAGATAGTTTTGTAAGAGACTTTCCACTATCTGTACAAGGATATGACCAGTTTATCCCAAGTTTCAAAAACAGGATTATAAAAGGTGGAGTGGATATCAAAAGAGCCAATGGATCAATAGCAACTTTAAAGTATTGCATTACTGACAGTCATCTCAGAATTCGAATGTTTATATTTAATGATGATAATTATACTTGAAATATGATTTCTCAGTTTTATTTAATAAATTATTGCAATATTGATTTTTGCATCCCTCATCGTCAAAAGTGAACCGTTTGGCGTTTGTCACTGACAATTTCCTGATTTGAACTCACGAAGTGGTTTAATTTTCCAAGGCGAGATTTTCGAACCAAGCACGAGGTGAGTTCCATGTAAAGCTTTAATTCGTATACCATAATTTGCAGGTTGCCTTCACTCTCAATCCATTGTATCTGTATTTTGACAATTCTTTGACAATTTTGACAATTCTCTGAAGTGTGTCACACAGGTTTTACTTTGCAGAACACCTGTGTGAATCTGAAAAATTTTGTCCAAATATGTATTGAATCCAGTGCATTTCGTGTGGTTTCTTGACTACCGCACCTGCTAAAACTTTATTTCAGATGACTATACTGAATATCACGAAGATAACGCATTGTATTTAACTACATTATTTTTGTATTCATACATCTTACATGCGTCAAAGAAAAATGATGAGCACGCCAAAAAAGCTTCACCACCCCTATTCCATAAAAGACGGTAGTAATCGTCTCTAAACTCCACATTTGTGAAAACTATTTTTCACATTTAGACAATTTTTAAGTGTTATGCTTATGAGCAGGTTCCGGTAGCGTAATTATCAATCCTTGACAAATTTAAATTATCACAGCACTTTTGAAAACTATCCCCTACACGCTGATTTTTCGCCGGAAGTGGAATTTCGGTTTTCAGATTGAATGAGGTGTATATGCGTAACGCTCCCACGATTTGACTTTGCAAAATAAACGTATTCTAGTAGTGTGACGTAAAGAGTTATATTTGTTGAGCCGTGATACGTTCTTTATTTTGCGTTAAGCTCTCTGAAGCTTTTTTTCTAACTGTCAACGGTTTCTAATAGAATAAATATCGTGTTCGAACAGACTTTTTTTGAATAGTAATAAAACCAAGGTAAATTTTGAACTTTTGTAATTAAGTACCATGTAGTTGACTCAATATCATGACATCGCTGTCCGGAAATTTCTAGTGAATGTCATAATAAAGTGAAAATACGTCATTTTATCAATTAACCTGTTACTTCAAATATACTTAATAACTTAAAGGTGGAGTAGCGTTAGTGGCAAAATTGCTTTAAAGCACGCCAACATTTTCTAGCAATTTTTAAAAGTTTTACTATTATATTCGGAAATTTTGGCTTTTAACGATTTCTTTAACGACGTTATTCCGAATTTAAAATGCTGCTATCATTTCTATTCGTATGTCCCTTACCAGTACATATTCGGGGAATAAAAGTATTATTGTAGTACTATTTTCCTATTAGAGTACTGTAGGGTCACTGAGAAAATATTTTAGAAAAGCAGAATTTAGGGACTTTTTTTTTCCAGAATTACTCCCCTTCACTTGATGAATAATTTTCTACGTGCTAAATAAAAAAACATGAAAATAAACTCCGAGCCAAATTTGATGTTTTAGAACTTTTGCCTTTCCTTCACAAAACCGTTCTCACGAAATGACGGCGTGAACTTTTCCCTTTTGCAAACGTTTCTTTCTGGAATTTTTCAGTCGTGTGAATCCAGCGTTAGCTTCTTGTTACGCTTTCAGTCATCCTAATCGTATAACGTTCGTACTCCTCATTAGTCATTATGGGAGAGGCTTAATAATACAACTTTTCCTCGGTGTTCATTTATTTCTCCTCCAAACTCATATTTATTTAATTTTGCAGAAATCTCAGCTATGGACACTTTTACGGAAACATCAAAAGAAAGCAATTTTTTTGTTCAATTGGGCGACCAAGTGTTGAATCTTATAATAATCTGTTCATGCTTAGTGGGCTATATAAAAAGCTCAAAGTTCACAGAAGTTCCACCAATTGCAAAAATAACTCTTCGAATGAACTACGCCGTGATTATTGTCACCGCAACTGTACTTATTTTTCGAAGCATATTCCAAACGGTATTTTGTTTTTTACCTGTAAACGTTTTCTTTTGAAATAACATGTTCAGATTGGCTCTGATCTCATCTCATATTGGCTCACTAATCTAGTAAATTTCTTGTTCTTCTCCATCGCAACTGTTGATCATGGAGTTGTTCTTTGCGTAGTGTGTTCACTTGTACATATTGCTGGTGGACATCGAAATGTTCCGAAAATAGTGTGGATCACTTTTCTGGTCTTAGCAGGATTGTTTTCGTTCTGTGCGACGGCAATAACTATCAATGGATTTCCAACCATCATCAATGATAATGGATACGAATTGACTTTTGGATCGTCAATTTTTGGCGTTTTCTCGCTTATGATAGCTTTTGGAGCAGCAGCGTATTATTTGCTTTCAAAAGATATTGATAGAACAATTGTTAGTAGCAAAAAAAAAACAATTCCGTCAAAATTGAGATTTTACAGAGATATTCTAACTGGTCATTTGGAAATGAGAGTTATACGGACGTCCGAACCCAATACATAAGGTTATATATAGTTTCAAAGCAGGCCGGATTCAATTCAATATTCAAAGCAATTATGTTATTTATTCTTATGTTTTTCTTCAAAAAGCAAGTGATCTATCATTCTGCAATTTTAATTTTTGTCTCAATCACCACTACGATATCATTTTTCTGCCACGAGAAGGCCCGCTTACATGTTATGTACTTTTTTGACTTACACAAAACGTATTTTGGGAGGACTTATCTTGGAGCAAAAAGTCCATATTTGTAAGTTACCGATTTATTAATTTTGTTGTTTCAATTATTTTTTCCTGCAGGAGAGATTCACAAAACGTGTGCTTCGAAGAATATTACGAGAAAATGCTGCAAAACTGGGAAGCAGTCTATGATCAGCTTTATGGGAGAAACATATCCAATGACTCACAGGGCTCACAACAGATTCCCATACAACATAATTTTGACTTTCTACAATATTTTAAAGAACTTCCAGCAATACTTCGAAAAGCAAGAACTACATTTGACAATATCAATTGGTCATCACAAAGGAACATTGTAGATCCTGCCAGACAGCCTACAGTTTTTGTTGTAAAAATTACTCCTGCTCCATCTATCGAAACAATTGCGTGATTTCATTTTTGTTTCATTTTTTTTTATTCAATTCTTTTTCCAATTTTTTCTCGATAATAAAACAAAAATATAAGTAAAATTCCACAGATTTATGCAATCACAAAAATGACAATTAGAAATAATTAAAGTGAAATCATTCAGACCCGTTTCAAGTGAAACTCATGTTTTCTCCGGTTGATAAGTCAAAAAAGACTTTTCATTAACTCTCAAGTCAACAAGCTTCGGAGATCTTAACATTTGAGACGTGCTCCATATCTCGCACTGTCGATTCTTACATTTTCGAAGGTTCCGAAGTTGCTCGCTAAGTTGCTCAAGCACGCCAATATCCAACGAGTATACGGCATTTATCAACTGAAAAACGATGTCTTTCATAGAAAAATAATGAGAAGATAGAGTGCCCATCAATTAGATATCTGGCGAGAAGCATCTGGCGAGAACAGATCGCAGCAACTGCTCCACTTTTTTTTGCAAAACTAATCTCACCTGGTCCGGATCCGTGTTGAAATCGTAAAAACTGATAAACTCTGTAACGAACTCGCAATACAAAAAATTGTGTGTCTCGTTTTTGGTTCGTAAACACCAATATGTATTACTGAAAAGTACATGTATACAAATTTGGTGCTGAAAAATATAAATTACTTGTTACAATTCTGACAAAAGCAGAACTCTCCAAGCTCCTCAGGCCAGAGAGGGGGAGTTTTCCAGTGAGATGCAGTATGTGTGAAGCAGTTCATTTGGGGAAGTGAGCAGTCTTTTGGTTTCAATGATCCGTTTTGCCTGAAGTTTATGATTTTCAGAAAGTTGCACAAATTTGAACATTTCCCTAAAAGTGTAAAGAAAAATAACTTACGGTTTCTTTTTGTACTTCAAGTAGTGCTTTTTTGACATTTTCTGCTCTAGAAGTTTTCTGCAATTTTTTTTAAAGTTAAGATATTTAAGATCATGTCATAGTACTTACATTGGATGGGAAACATTTCTGGAGCAACTGCATTTGCTCAAAATTCCTCGCTTGCTTCTGTGACCATCCAATTCTTCACCAACTTCGCCCGAGTCTTCAAATTCACCTTGATACCACTCATGGCCTTCCGAGAAGTTCTCCCGATCAGCATACGTTAAAAACTCGTCAATGTCATCATCATCATAATTACTTATTTCTCGTTTTTTTCTGCATGAACACTGGTCACTCCAATTGTCACGACACTTGTAAATTCGCCAGCGATCTTCTACTGTGTAGTAGCATTTCCAGAGCTGAAACAAAATTGTGAAAGTTGATAGAAAACAGGTCATTGTTTTTGGATGTATTCCGTTATCGTTTCATCTTTTAAAATTGAATTTCAAATGATTCATAAAGACTAGAAATAAAAAAACCTCCCAAAAATGCCCTTTTGTGACACTCTTAAATTTTAAATAAAAACACCAAATTTAGATAAGAATCTGATAATTTTCAAAACTTCTACGTGTCGCAGCAAAAATTTAAATTAGCCAGAAAAAATTCACGAAACAAAAGTTTAAAATCTGCAAAAAAAAACCATAACTTGTTTGAAAAATTCAAATTATCGTGAACCATTTTTTCCAAATTTTTTAATGAATTTTTGAGTACGTTTTTAAGAAGTTTGTGAAAAAAAAAATCTTACCTGTCCATGAACACAATCTCTTTGCCATTTTCTTCTTTTACACTCCTTAGACAGTCTATTTTCCTTGTTGAACTTTTTCTTTTGCTTTATATACCTATCTCGGATCTTTTTCAGCTTTGGCATTTTTCTGAAACGCTTTAGTTTCGTAACATTTTTTAAATATTATATATACCCTCTCTCAATTAGAATCGTATCTCGCCAAGGTTTCAATGCAGTCATATGCTTCTTTTTCTTTTTCTTCAAAGCAACTAACTCAAGCAAACTTCTTCCATTCATTCTTGCCGGCTTGGGCACTCCGGCTATGTGAAGCATTGTTGGAGCTATATCAACGTTTGTCACTATTTCATTAAATCTAGAAATTAATTTTGAATTGAATTTTTTTTTTGAAATTGATTTCTCTTACGTGACATTCCGTGGAATCCCAGGTCCTCTCATAAAAAAGGGTACCCTGATGTCAAATTCATACGGCATGTTTTTTCCTTTTAATAGACCAAATTGGCCGAGATGATAGCCATGATCAGATGTGTAAATTGCGTAGGTGTTCCATAGTTGGTTCAATTCTCGAAGTAAATTAAACAACTGAAATCAATTTTAGATATTAACAGAAGCAAGCTTCAAGCTTTGAAAAACCAACAAAAAAACCATACTCGTTCGATTCCTTCATCAACACTTTGCAATGTTTGTAGCCGTCGACGGTGTAATAAATCAGTAAAACTTATATGGACATCATTCATTTTACCAGTTCTTTGCAATAACCACTGCTTATCAGGATTTGGAGCGAAATTCCAGCTGCCAGTTCTAAAATTTTATTGATTAAGTTTGTAAGTCCAAACTAAATTCAAACAAACCATACCTATGGCTAATTTCATTTTCAAACATATGTGCAAATTGTGGTGCGGGGTCTTCTGGTCCATGCGGCGCTGGATAGGAAATTATGAGTGCAAATGGTTGCCAAGCTCGGATTTTTATGTGTTTGTCGATGAATTTCAGGGAGCGGTTTGTCACCAGGTCGGTGAAGTAATCCTAAAATTTAAATTACTATTGAACATAAAAATCAATCTATTTATTTCAACATTTGTTTTCTTTTATTTGAAAATTTGTTGGGATTTTAGAACAATTTTCAAAATATTCAAAGTGCAAAACAGAGACAATCTAGCTTAATTTTTTGTCTTGTTATCAAATTTTAGAAAAAGTCAACCGCCGTTAAATCTTACCTTTTCATACTCTGAGCCAAATTTTTCCCGCTCTCCATTCGAGTTCATTGTGTAATTGTAAAACTTGCTATTCTTAACAATTGCGTGCCACTCATCCCATCCTGGAGGAATATACGACCCGTCATATTCATTTAAATATTTGCCCAAATACGCGGTTCTATATCCAGCTTCTTGCAAGTAAACTCCAATAGATTTTTTCTCATGCACTTTTCTGGAAATACGTCTTTGACTCTCTCGATTTTTCTAGGTGACTAATGAAGACTTCTTACCTCCACTCGACTCCAGTGCAGTTTTGATTGTTTGTATGTACATGATGATTATGTACATATAATCCTGTCAGAATGGTAGAACGACTGGGACAGCAGATTGGAGTTGTAACATAGCTACAAAATTTTGGATTACGGTAAAAATAAAAGGTTTTTCTAATACCCCGAAGTGAACTCCGTGCCTCGTTCTTTCATTATTTGGGAAGTTTTTGGCATAAAGTCCATAGATCCAAGTTCAATATCCTGGTCATCAGTTAGAATAAGGATTACATTGTGCTGTCTGAATAAAGGTCAATTAACATATGAAAAAATGTAAATTAACCTTAAACTTACGAGTCTACAAAATGAATGGAAGTCACCTTAATTGGAATGATAAGAAACAACACATAAAAAATGATAAAATAATTTGATATTCGTAAATTCGAAATCATGTGTGTGTACTAAAAGAATAATCGAACAATGTAGATGTGCACACCAAGTGTCATCAATTGAAGTGGTGGCGGTGGTGGGGAGCAATCTGGAACAATTAAAGTAGGTGCGAGACAAGTGAAGTGGTTTGGAGCAACGATGTGCGAGCCTCGACCACTATTACACTCCTCTCCATCCACTCATTTGCCACCAATCAAAAGGGTAACACCACCACGAACAGATACTTTCTGTCTCGTCAATCTTCAAATTTCTTGGCTCGACATTTGATATTGTCATGTGGAATTCCAAGTCCGGATGTACCTGAATGATTTACGACCTAGTAACATGTTAAATAAAATCAATACAATTTTTGATAAATAAACGTTTTATAATCTTTCAGGATTCTTTTCAGAAATGTCATAGATAATTTAAAATATTGTTTTTGATTGATAATTCTCATTGTTTAATATAATTTTTGAAACTGTACAATAATAATTTTTAAGAGTATGTATAATAATTGTGACAACCCATTCCAGATGTCTAGCGTATATAAATGCACAATTAAAACATATGAGAGGCTCATTAAAAAATTTCAGATAAAAAAAAATTTCAGGTTTCAGTGTCAGTGTCGGTTGTCGGCATGCATTCAGATTCGGTATCCAGATTTTTCATTGGGCAGTTCCGAAGAACCAATATTTGTCCAGAAGAAAGTGCTCCCAATGTTTTGCGAGATGTCTTCAGTATGCTGGAATACCAATTGACTACTCAATATTGTGAAGCTATCCTAAATCTTACCTGTTCTGCTTTTTGGGCAAAGCTTCTGCCATGTCTTGTCCATTCGCCACACCTTTTGTTGTTTTATTTGAACTTTTATCTGTAATATTGGATACATTTATTAGTCATCTTTAACTTTTTGATCACTTTTTTCTAGTCCTGAATCCTTGGCTTTTTGTTGCATGCCATGATCTACATTCAGTTGCTCAGGTGATTGGCAGGCCGAAAAATTGATAGAGTTCTTGTTTGACTGCATGTCTGGAAACAAAACCATTATTATTAGAAAAGCTAAAAATGATTGTGAATTTCAAAATTTAATAGTTGGCGGAAAAAATCACATGCCTTATTTTTCAGATATCGGAATATACGCTTAACTTGGAAAGGGAAACAAAAAGTGAGAAGGTTGTAAACGTATATTTGTCAAGGTCGCTAGCGCGAGAATGGGCCTTACAAACTTCGGCATTACAGGAAGCATGACTTATAAAAATGTCACTTTATGTAGGCGCGGATATACTTACCTGCCTGCCTGTGTGCATTTTATAACATTTTTAGCTTGTATGATTGTTTTACTTTTATTACAGTTGATAATTTCTAAATATATTCTAACAAAAGTCGAATAAGAGGAAATACTGTAAATATTGGCTGGTGTAGTTTTAATATCGAAAAGCGAAAATCGAAGCTAACATTCTTTTTTAAAAAAGTTGCGCAGGATCTGAACACCTGCTCATTTTCATGTTTTTCCAATGGTAATTCAGACAGCTGGAGGCTAAACCGTCCATTTTATCTGTCACCAGTGTCACCCTCAGACATCTTTTATTATTTCTTAACAAACATTAATTTAGAGTTCAACTCACTATTCGTTTTGAAAATCGGTGGGGTCAGTGCAAAAATTTCGGTTACCGGAAGGATTTGTTTACAATATGTAAACTCTTCCCAGTCAGTTTCCACATTTATATGTACTATTTTTCATAACGCAATCAAATTTGCACCCCAATGAATAGTTTTATTTCCCGCGTTTTTTGATTTTTATATCCATAATTTTAATTTTCGTTTGCCAAATTCCAATTCTTGTATTTGAGTCAAAAAGCAAAATGTTTGAAACAATTTTTTCTTTGAATAAAGTTATACTAATTTCCCAATGTTTGCTCCGGAAACAACTCTATAGCGTATATAGTCACACGGTGGCAGCAGCTTTTTTTGGGATTTTTTGTTATGAAAATTCTTGAAGATATCACTTTTCCTTGTCTAGAAACTTTCAAATTGTTTCCATCAACTTTGTGTTTTTTTTAGACTTTTAACTGAAAATTCATTAGTTTTCAGGTACAATATTTGGAACCAAAACACCTTCATAAAAACTGGAGAATGCCAAAGTGTTAGTTTTATCGTTGAGCTCTAAATATATCAATTAAAATATGTTTAGATCGAGGCAAATATGAATCACCAGACAGCCGATTGTCAAACTATTTGGAATCGGTGGAAAATCATAGCACCGTTCATTGGGGCGATGAAAAATGCTCATGGCAGTTACCCTGGCACAGAAGTCGATATTCCAAGGACCTATTGAACCGCCTCCCTTATCAAAGTGAGTTGATTGCGCAATTTTTTTGGGATCGTGAATTCTTTGATATTAATATATAAATGTGTGTTTTTTTCCAAAATTCACGCTTCAATGTTGAACACTTTTTTTGAAAAAATCGAACACAGAAATCATCTGTTCAAGTTCAAGACTGAGCTGTTCAGTTTTCAGTACATGTGTAGTAGCTGTGCTCCAATATGTTTTCAATTCATTCAAAAAAATAACGTGAATTCTTTTGGCAATATAGGCGTCGAATAACTTATGTGCTTGAAAAATGCTTATCCATTGCAAAAATTTTGTGGGACAGTACCAAGTACCGAGTTATCTGAAACAGTGAAGTTCAAATATTCAAAGCTCCAAAAAACAAAGGTAGTAGAAGATTTTGATAGCAAGTAAAAATGAAAGTAGACGTCATAGTCGTGAGAATGTATTTTTGTAACGACAAGGAGTTTTTTTAATTTGTATGTTCAAGATATGCGAGTATTTTATCGACAATAAGCTTTCGAACATATTTCCAAAACCATCACGCTATCCGAATTCCCAATACTGAATTTGTCACTCGGTATATAAAATTTCAAAACTATTACTGCTCTACAATTTTGAATCAGTATTACACATTATTAGTCATCGTGAACTTTTTCATATTTTCTACTTCCCATATGCCAGAACCTACGAATTTATGTCAGTTTCTCCGCTTTTCGACAGCTGGAAACAAAATAACGAAACAATGTTTTCTAACAAAACAATTATCTGATCAGAAGCAATTCGCACAATGGGTACGTAGCTATCTAACATCTTTTCCCATTTTCTGATTTTCTAGCACTTGGTCGAAATTTTATTTTTCAATACGTCTATTAAATTCTGATCAGAATAATCTTTTTGGTTTTGTTATATGAGACAACGTAACGTTTTTTTTTAGTACAACCCCAAACTTTTGAAAATTTACTCAGTGAAAATTGGTCTTGCATGCAAGATCAAGTTTCGATCGGTCTGTAGAGACGCTTGAGTTACTATTCTTCAAGTTTTCAAACTCTTTGAAAGGTTTTTCACCAAGTTTTACATAACTTACGGCTGCTGTGGCAGCAAGTAAACCAGTGCTAAATCATTAGACGGTACATGTACCGGTTCAATAATTATAACTGCGGTAAAACTAACTTTTTATTGGCACATAGGGGTTCGACAAAAGTCAAAAATTTATTTTGTATCAGTCAATGAGCTGACGAAAGTAGTCGCCACTTGGAAAATGTTTTAAAGAAGGAGCAAACACTGGGAAATTTTATTTATGATCGTACCTTTTTCAACATTAGGATATACATTAATACTAGGGTTTGAGATTTTTTCCTAAAAATATCAAAAAACTTGATAAATTAATTTTTAAAGTTCTGAGTTATTTTTATAAAACTGTACCTCATATAACTTTTACCTACGAACAAGAATATTTTAGAGAACAAACTGCCCAGTGAAAGGAAAAATCAACAGCCGATGAAACGATATGCTTTTCTTTCACGTAATGTTTTAATTTTAATTATTGAAAAATTGAATTTTGATTGGTTTTATATAATGATCCAAATCAATTGTTTTAAATATAAAACTGACTGGACATGATGTTTTGTTACAAACTTCAAACAAGCAGTCAAAAAATATACTATCTATTATTATACAAATGTATTCAGCAGCACCAGAAGACCACATTGTACTTGATGCCACGAAATGTCAAAAAGTGCCAGTCAAATTGAGCATTCCGGTTTTCGAAAATGAAGGCAATCCGCATCGCCCATCTCCTGAGCGTGTTGGAAAACTTCATGATAAGAAAATGAGCACTGTTTGCCAGTCCAACAGTGGATTGGATACCTTTGATTGGTTGACCGAGTTTATTGGTGAGCAGTTGGACAACCTTGCAAACTTCACTCCGTGTGTCGAAAATCATGAAACGAAGCGTAGAAAAACTGATGATGCTGAAGAAAATGCTACCATAAACTTTATCTGCACCCCATTATTAGTCAATGTCCCAACAAAGCAAGCAACATCACTTTCCAGCGTTCGATTTGTAACAACGGACAGTTTGAGAAATTCGTTGCCACGTCATGAGAAATTGAGAGGTATCTAATTTAGTTTGGATGACTATTATATATTTTTTGAGTTTCAGCATCCGTTTATGACTTCGGAGAAATGAAAGCTTTTCGTGAGTATTTTATATTATTGTTTTCAAAAACTACAATATTTTTGAGTTGTTAATATTTTAGTTTCAGTTTAAAGTAGGAGAAACTAAATTTTTTGAATTACTAAAATAGATTCATAAAATCCAAAGAAAAAAAAGAATAAGTTTAGCTAAAATTTCAAGTTTTGCCAATTTTTTTATAAAAGCGAATTTCAGTGGATAACGCCAACATCGAATTGGAAAAACTATTTCTACCGCGTGATTCTGGTCTGATTCCAATTCCGTCAGAGATTCTAGGAAACAGCTTGCCATCACAGACAGCACTTTCAATGGCTGAAAAAATCGATTTTGTTGAAAACTAGCAGAACTCCTCTTGATAAACTGTTTTACCGCTTACTGCTATTCTTTTTTTTTTGTATTCTTACAATTACCAATATTGAGTTGCATGTTTTTCATATTTTCTATATTACATCTATTCTTTAATTTATGCGTTTTGTTTATAAACGATACTATGAGTTTTGAAAAAATATTATGGAGAATAAGAGTTTTTAATTAACTGAAAATTGTTCACAAAGCTAAAATGATATGTCAGTAAATTATAAAACTAATTCCACAGTTCTGTTCATCTATTAAGTAACATGCATTGATTTGTATGGTATTAAATCGTAAAATTCTCTTGATTTTCAAAAATAATCATACTTATTAAACTTAGATTTTAACTTATGTGTTTTCATTTTTATCATAAAGATTTGTCGTGCCAAATAATTATTCATTTTGAACTATTCAATATATATATATATATGCGTTAATGGAAACTGGGAAGCGAAAGAAAACAGGATTTGAGAATAGAGGAGAATGGAATTGTGACAAGAGACAGGAATGACTTAGAATATCACATAAAAGTACAGAATTTAAAACAAAAGTTCGAAAAAAAGAACGCATACTATGTGACAATTCACAGGTATTCTTCATATCCACGGAAATCCACACTGTTGCCGATGATCTTCAGAAGCACTTCTTGCTCCTTCATCAGAGCAAAGACTCGGTCGCCGATAGCCGCATACTGAGCACGAAGAGGCTCCGACTGTTCGAGTTCTGATACTCTGAGATCTATGTAGCGAAGGCCACGAGTTATCAAGTCTGAAACAGATTCAAATATGAAAAGGGCTGAAAGGATTCCAAATAAGTTGTGTGTTACCTGACTCATTGTTATCAGCAAATCTGGTATGCTCGGCAATTCTATCCAATTTTCTTCCTTTCAGTGTGTCGGCATTGGAATCTAAACAAAGGTTATAATAATCAACTTCAAACTAAACAAAAAATTCACTTACCAACAGGCTCGCCAATATACAATAGCAAATCTTTGATAACGTTTTTCTCGCGGATGTTAGTCGACTCAGCAGCCACATCATTATCCAAAATATAAAGCATTGCTTTGGCAACTCTCAAGCGGAAAACATAAACATTCTGGAACTTTTGGAGCCGCTTCTGGATGAGTGGTCTACGACCGTGCTCAACATTGCGAAGTCCTCCATTAGCTTTCTTGTCGGCAAGATACTTCAGGCGACGGAACATGTCTGCAAATTTTTTTTCCTGATGTGAAAAACTGAGAGATTTATAACTACATACCATGTAAAGCTGCATTGCACGCGCGTTCCACAAATTCAGGAGTTGGTTTTGCTAAGTTCACCTTCCTAGCGTCAAAGAATTCGGTGTCAAAAAACAGAGTTGGGTATGTTGGTGCAGATCTACTCTCCCGATTATTGTTGTCTGATAGACGTCCTTCTCTGAAAACAGAAAGTCGTAATAAATTGGAATCAGAATAAATAAGAATAAAATTTTTCAATTTTTCAATTTAAAATTCACCAACCTGTCATCATCCAACGATGGCAACTCGTGTGCAGAACTGCACGAAGAGCATTCGCTTCCGTTGCCGTGCCTACGAACGCCTGGTCGGTAGTCATGAGTTATTGTCTGCCCTGGAACATACGCATCTGAGCCCTCGTCCTCTGGCTCATCAGGGAGAGAAGTGTACTGAATATTGGAATGGGATACTCTGAAAATTTGAAATCATCAAAAATTTAATGTGGTACGTTTTGGGTACACATACGTTTCGGGCATCTGCAAAAGGTTTTGAGCTGCAAGCAAGGCATTATTCACAAAAGTAGTTGCCAAACCATCTGAAAACTGAGCTTCAACAGATTCCATCGGTGATTTTCCATTCTCTTCTTCTGGATTTATTGGCTCTTTGTCATTACTTTTTACGATTTGCACATCAAACTTGGCTTCAACAAAAGAGTTATCATCAGCTATCATCACAAGTTTTTCAATCGTCGATTCAGTTGCGTTGTCTTTTCCCTTTCCTTGTTCGCGCTTTGCCGCCTTTGCAGCTTTTTTAGCTTTTTTAATGGAAGTTTTAGTGGGTTTTGAGACCTCCTCCTTGTCTGTTGAAGAAGCTGAATACTCCTCTGCTGGAGTTGAGGGGAAATCTTTTTCCTTCTCGATATTGTACTTATTTGCATCCAGCGTAGTAAACTCTGATGCTTTCTTTTTTTTCGCAGATTTTAGTGAATCACCGTTTTCAGATTCACTTGAACCTTTCGAAATATTGAAATCAGATTTTTGATGCTCATTGCCATTTCCGTCATAACGTTCTTCAGATTTCGTAATACCCATTTTGCCAACATCTTGAGTTGTCTCTTTTTGCTTCTGACCGATGCTTTTACTCTTTCCCTTTTTGTTGCTGTTGCTCGTCGTTGCCTTAGAGACCACTTCTTTCCACTCTCCCACGTTTTCAGCGTTATCATGTTTTGGAGCATATGAATTTTCTGAATTTTCCGAATTTCCCGAGAGACATGGAATTGTGTTGGCAGACGTTGCCAAGTTCTGCTCAAGTCTTTGAGCACGCGGTGACGGAGAAGAGTTGTCTGACTTTGCAGGTTGTTGGTCTGTCTTGCTGAACTTTTCGACTATTTTTGCATACGAGAGAGTTGGTTTTGTTTGCTCGGTAGGCGTTGTGTTTACCAAGGTAGGCACATTATCGGTTGCTTCGACAGTGTCATCAATTCTAGACGATCCATTGGATATATTTTGCTCAATTTTGGTGTCTGATCCTTTCTCAATAGTTCCATCCTCGCGCTTTTCAGCAATATGATTTTCAGATCCATAAGCAACTGGGAAAATATCATTTTCCGTTAGTGGAGCAGATGTAAAAACCAGTGAGGTCGGAGCAACTTCTTGCTGAGCGCTTTGCTTGAAACTATTCATGAAGTCTATTCCAGATTGATGAGTCTCCAGGATACTGAAAGAAAATACTGTGCTGCATAAATTTTTAAAACAATGTAGTTTACATTTTCTCAGTCGGTGGAGCAGGAACTGTAGTTTCGTAGTGAAGTGTTTTGTTGAAAAATTTGTAAAATTTGGCTAGTGGCTTGGGTTCACTCCAGCTGAAAAAAAGATGGTTAATGTCGAAATTGGAGAGAAAGAAAGCTTACTCTGTAACCTCTTCATTCATGTTTTCGGTTTCATAGCGTTCGAGAGCTTTGACTCCTTGTTTGAACATTGCGTAAAAATATTTCACCGTGTTCTCATTTACACATAATCTGGATGTGGCCCACAAAAACTTTTCGCGCGACACTTCTTCTCGGGCTCTCATGAGACTTTTCACTTCCTCTGAAAACTCTTTAAGTAGGCTTCGACAAGGTAAATTTTCTTACCGGCAAGAGCAGTATAATCATCAACTTTAAAATTCATCATTTCAGTTGTATACCGAATACGGAACTCGCGATACTTATCCACAGAGTGCATTCCAAGAAAAGAGCATATCAGCTCCTTTGAACTGGGCTGGCTTTCCTGAATTGGAATTTTGTCTCCTTGAGCTTCCAAAAAGTTTTCTCTCCAATTGTCGTAGTCCCTGAAAAATTATAGTCTATATATGGATGATGTGAAACATGTAAAAGATTTCAAAACAAACCATTCAGCAGGTTTAGGAAGGTCTTTGCCAAAAATTAGTCGTTGTCGCCGGGCTCGGTGAGCAGCTTCCAATTCACCACATTCGTTTGGGCTGTCGAGTTTGTTGCTAAAAAGCCAGTCATACCCCGGGACGGGAAACTGAAAAGTGAAAAATCATTAAAATCATTTAGTGGCTAAACCGACTTCATCGAAAAGCTGCTCCCTAGTTTTTGTAATTTTCTTGTACTCCGCTACTCCGTCGATCACCCTTTTTGGTTCAGCCCACCTGCAAAAAAAAAAATTTCCTGGAAACCAAATGCACCATATTTCTTACGCATTTTTTCCAGAAAAATTTTGATACTCGAATTCACCAGTGAGATCGTTGTCAGACAAGTATTCGTTTATGAAACAGAGTGCGCCTAGGAAATTGAATTTGCCTCGGCTACGTTTGTACTCGTTGAAGATTTTTGAGATGTAGGACATTCTGGCCAAAAGCATGTCATCGGCAAGTTCTTAAAGCAAGAATATACTGATGATATAGTATGATGTAATGTAAGATTTTGATCAATCTCGCAGACTAACTTAACCGTTTTTGACTCTAACTAGGCCTATGCTAAAATTTATATAAAATTAGGCACACATGAAAATAGGCCTCACTATCACAAAACAATTTGCAACTTTTAATTAACAAACATCTGATAAAATCAAAAAGCATGGCGCAAAATTTAGTATGTAACAGCCTGCCTTAAAAAATTACTCACTTAAAATAGATGGCCTTGGAAGTTTTTCCAGCATATAATGAGTGACATAGGTGTTTTTGTTGTTGAGAGAAAAGCGAAGTTCTTTGTTTATTCCGTTTCCAAGATCCATATGGTAGCTGACGTAGGTCATTTCTCTCTGCAAACATTTAATGATACTGTGTCTTTGTATTCATTTATACCTTCAAATCTTCTTTGTCCGCCGACGACCTGAGAATCAAATCCCAGTTGGCGGACATGGTTTACCGTTTTTCGGTGACTCTATTAGTCCTGAAAATATACAAATTTTGCAAAATAAAGAAACGACAAAACTTTGAGAATAAGTGAGAGAAAGGGAAACCGTGGTTTTCCAAGAGCAAAAGAAGCATATAATTTTCTACAACGTTTGGCATAAGAGGCATGTTATTAGTCTATAACATGTTTAAGCATTCTTCAAAGCAATCAGTTTTGTGAGCCCCATTATTTCCTGCCAGTGTCTGTGTGAAGATAAACAGTAGGCGTGATTGATGCTCCTACTGAATAGAAAGTGAAAACAATTGTGCGACACACGAATGTGCATAAGGGAAAAAAGCAGGTCACAGTTGAGAGGCACAAAGAAATGGAAAAAAGAGGGCAAAGAGAAATGAATAAGGCTCGATTACTTGAAACAGACGGCCTAGAGCCGCAATGCGACCGCGCTGCTTATGAATATGTTGATGATAATATTTTTCTAGTAGTTGAAAAAACATCTATCTCGCTGGGAAAATTTTTTGTACTGGAAGTATCTGATTCACAGATTAAAAAAAAGCTTTCTGAAAATGAGATTCTCCACAAAATGCCTCTCACGTTTTACTAAAGAGAAAATGAAAATGGAAGCTTAAAAAGTTAGAAAGCTGTATAAAAATTTTATCTTAGAAATAAAACACCTGCATGTATGACATTTTCAGAAAATTCAGCTGTCTTCGCGTTTTCACAAGTTGTAAAAAAATTCTGACCACTATTGATAATTTAAAAAGTTGATAGCCTCTTTCAGATTAGTTCCAGAAAAAAATAGATTTTTTTTCATTAAAATCGTTCTAGAAGGATTCCATAAAATAGATGCGAGATTACCAGGACAACCAGTCAAAAAGTCCGCAACGCAGTGTGAACATGCACACACGACACCACACTTGACGACACTTCACACCCGTTCCCCTGCAAAGAGCATTTGTGACTTGTTACCACCAGAACGTTCAGGTTCAGAAGAACCTTGGTCATTGATGACACAATATTTTGAATCATCAAAAACAGTTTAAAATTGGGAATTAAAGAATAAGCACTAGAAATTAAACGTAAATAATATTTTTGTTACCTCATTTTTCTGTAATTAACTTTTGATTTTTAATTCTATAAACCGAATGCTAACTGTGAATTATATTCTGTAACATACTGTATACTTGTTGTAACCACCGCCTTGAAAATTGAAATAATATATTGGAAAACATGGCATCTTTATATAATTACTGGATTTCTTTAATATATTTCAAAATTTTGCTTTTCAAACAAATTTTGAAATATCAATTTGTATTATTTGTGAGTAATGCAACATAAATTTTTTACAAAATTTCACCGAAATTGCGATAAAGAATTTGGCTGTTTGAAAGTTCGAATTGAAGCATTAAATCGTAAAATTGAAGCAACTATTCGCGAGTTATGTGATCGTGCGTAATATGGGACACAAAGGTTAAAAAGTTTTATTTCAAAATTTCAAAATTCTGGTTAAAAGGTCTGGTGGTGCATTAATGAGTAATTAAAAATGAATAGGGAAATCTGAATTTTTACAATTTGACAGGTCGAGATGTAAGTTTTTTTTTTGGAATTCGTTTGTTGAAAATTTATAGTTTCCCCTTTTCGTAGTCATATGCTGCAGACAATTGGTTGGGACACTTGGGGTAGCTCTATATATTTGAATGAAAAATCGAATGAAAACTAATGACTCATAACATTAATCCCCACAGTCTCAGAAAAATCGGTATGCTATAAAAAAAGTTTATAAATTTTAACAGGAACTTGTCTCCCCCTACAATATTTCACAAAAGAAACTCCTAGGAAAATTATATTGAAAATGAAATATTGAAAGCTTCACCGGCTTTCAAGCAGTGTTCTAGGGTGAAATCGTATCAGATTTTTACAGTTTGTTGAAACATCCGGGTGTCAGCAGTCATAACCAGCTAAAAAACCTTTTTTTGTTGTGATTTGACTCCGGAACGTTGAACTCTAGAGTTTCCTACGCGTTACATATTGCGCAACAATTCGTGAAAAATATAATTATGAAAACTTAAATGGCCTACTTGCTATCAACTATTAAACAACTTTTAAAAAATTAGCAAAAAAATGATTATAACTGATATACACAAAGACATTCCCACTTCCGATAACTCCAGTTTGCCGATTTTTTTCCGGTCTGTCGGCAACCTTTGCATATGTTTGAGCTTTCTGAACTCGTGGTTTTTCACGCATTTAATCATAAAATTCGAATATAACTGTGTTGATTAAAAAATGCAGAGTCCACAATTTTCGCGACGCGGGTAAATGTACAAGATGACCACATCAACATATGTACATGGTCTTTCGATAGAAAGGGGTTGGGCTTTTTGCAGGAAATAGTGTTCTAGATAACAGTCATTTTACCGTAACCTCATTTCTGCACACCAGTTCAGTTTCATTTAACTTTTCTATCACACCATTAGCAATCATGTTATTCAATGCGCCTCCGAATATTATTTACATGCTATTGTGTTTTTTACTGATGGATATCAGCAATACAGTATTAATGCTCCTTTTTCCAACTTTGGCAGATATTATAAATGAGATGAACAATCACACATTGTCAGCTCATTTTGGAATTGAACCGACTATTGCAAAGTGAGTTTTCGAATGTGAGTTCCCAAGCACTTATATATGTTTTAGTGTCAATGTGATGAACTCTATGATTACGGGGGCAAGTACGGTAGGATTATTTGTTTCTCTGTTTGTTCTTGTGCCATTTGCGGAAACAAAAGGACGAAAATATACCGTTGTCTATTTCCGGTCAGTTTTTGTCATTTCGTAGCTTTGAAATATTTATTCAACTTTCAGATTCATTATATCAGTAGTTTCATCACTGTGCATCATTATGTCAGCTTTATTTCAAGCCTCCGAATTTTTTATCCTTGGTTCAGCGGTTAATGGTTTACAGTTACCAATGCGTATGTTCGTAACAATGCTTTTCATAACAGAGTGTGCACCCGACAAATATCGAGGTACGCATGTTGAAATCAGTCTCTTCAAAATGATCATAGTTCAGGTTTCGCCTCCACCGCGTTAATTTTCTCTGACGTTATCGGTCAAGTTATAATGTACGTTGTATTTTATTTATTTAAACAAACATGCATACATATTTATTTGTATTGTCTGTGCATTTTTCTAGCTTTCCGCCTTGCAGAAAATAATGATAACCGTCTGACAATCACAAACGGTTATGACGTTTTGCAGTGGGATCTAATGATAAAATATGAATAAAAACGAAACTATCAAAACCATTCAAGTTTTACAGGTTTTCAATTGCAACACCAAATGTTCTCGGAAGGGCAAACACATGGGTTATCTTCCCGTTGGCAGTTTTGATGAGGTTGATAGTTCTCTTGAAACAAGAATATAAAAAATCTTTTTGCAGTTCTACAGTAATTTTTTTCATGACTCTGCGGTTACCAGAGTCGCCAAAATGGCTAGTCAGACAGAATAAGATTGAAGAAGCGTCACGAGCGATTGAGTTTTACCATGGCGAAAACTGTTGTCTGAGTAAGAATTAGGCTTATTAGTTGTGGTTTAGAAATTTTTGAAATTATTTTTAGATGAAGTCGTTTCGTCATACATAAAGGAGAAGAATTTGACACAGGAAGATCAAATTTCCCTCCGCCAAGTTTGGGAGAACGATACAATGCGCGAGGTTTTAAATGAGCAGTACCCGAAAATGTAGTATTTTTCAGGCTTTAAAAGTGCTCTGCTCAGTTTCACTGTTTCTAGTTCTCGATTCTGGAGTTATTCAAGGTGTCTACACAGTACTCCTCCACAAAACTGCCGGATTCACAGTTCAAGAAGTGAAACAATACTGCTACTCACTTTTAATCTTTAATATTTTTCCAGGCTTTGAATGTAAATCTAGTACTTGTAATAATCTTCCTCCCAACCAGATTTGTTGGAACATACATCATCGACCACTTGGGAAGGCGACCAGTTATGTTGATTGCAGGAATAATTGTGTAAGTTTTGATTACAAGATTCAGTAGATGGTAAAATTTACTTTCAGATATTCGAAAACTTGGTTGATGTTATCAACTCAATTTATAATTTATTTTGTTGGTCCAAGTGTTCTGACCAAATGGTTATGTAAGTTGAAAAAATTTGGAAATGTTTATTAGAATTATATTAGAAATAGAATGATGAAAAAACGTTTTCAACGCTATTAAAAGGTAAAAATTTTGGTCGAGTATTAAGACCACTGGCGCTCAGACAGTAGCAGTGCCTGTATATATTGTGTTTCATTTGTCTCAGAATTGTTTATAAGACGCCAAGAAAAAAATGTTTTGCATTTTTTGCACTTTATCCTGTTAAATACCTACATTAATTAAATAAACTTTGAAATTTATTGCATATTGGGTAGTTTTTGACGAAAAATGTTTTTTATAACAGCTGCGACTAATTGGGAATTTTTTGTTTTTTTTTTTTGGTAAAATAGGCTTTTTTTAAATTTTTAACTGCCAAAACGCATTTTTAGAACATTTCTAAAAAATAAAATTATAACATTTGGTCGTCTGGGCCAGTCTAGTTAAGGAAACACGGATAAATTCTGCTTCATCTGTGCAAAAGAGAAATAAATGGCTGAAAATAAAACAGTTTCAGTTACTTCTATACATCATGTAGCTTCTACTCAACTATAGATTTTTTTTTAGATATTGGTGTAGAATGTCTATCTGAATCATCATTAGCCACTGGAGTCACTTCTCTCGGAATTCTTTTCATCTCCGAACTTTTCCCTCCATCAGCACGAACCTGTGTTGCACAAGTAAGTTTTTTCTCTGATAAACAATTTTATTGACTATTTATATTTTGCAGGCACTCATTCTAGTCACCATGACAATCAATTTACCCATTATCTCTATTTTCCCAATAGTTTACTCGTTCTTTGGGCCCGGTTTTTTTATTATTCATGTTTTCAGTCAGTTCTTCTTTGGAGCCTATCTTTATCGGTATTTAAATTCTTATTTATAGAACTAATGTAATGGTTAATATTTTAGGCATATGCCTGAAACTCGTGGAAGAGCTGTCTATGACATCATTGAATCGTTGGACCAAGAAGTGGCGTCAAGGGTAGGGAAATATGTAGCAAGATTTTCTCACTCATAAAAGTTAAATTTCAGACAGCTTCATTTCTGGAAGAAACAACACCCTTGGTCAGAAAAAGAGTAAGTCAATCAAAATCCATCATGTTGTTTGTTCGAATGTCTAAGTTGAACTTTTTTCAGTCGAGCACACTGGCCTACAAAAGAAACAGCATACTCAACACTTCTCGCACACGGGTGAGTACAACTTGATAAAAAAAGACCCATCATTATTGCAACATGCTCTTTTTACAGGCACTAACCTTTGATCATAATTTGATACCGTCGGGCGAGTGGAATTAACAAAACCTGCGATGTTTGCTTGCTTCATTGCCTTTTTTGTACATATTGTCACGTCTCTCTTTAAATAAATGATTTCTTCGAATGATGAGTTGTGTCTTGTAGCCAAGTGTGGTTGTGAAACGAAATATTTGAATTTTAACGTAAAATTTCGAAAATTAGGAATCGTGAAAGCAAATGAACTTTGGTTAATTACAAGAAAACACTCCAGATAGCAAAAATTTTATGAGAAAACAAAAATTTGCAGGCAAGTTTTAAATATATCCACTATAATTTTTAAAGCTGCCTAAATTACAAAGGGAATGAAAGTGTTGAATTAACTTTCCATAGAAATGTTTGAATTTTTTTCGAAATTTATCAGCTTTTGTGAGATACATTCTACAATTTGCGCCGCGGTTCGGTGATTGCCTTTTTTTGAAAAATTTGAAAAAAACGCCCTCTAGTAAAATTTAGAATGAGAATGCGCTCGGATGACAAACTTCCATTATTTTCTTCTTGGATAATAATCTAAGAGTTTTCCTCACAGAAAATAATGATCATGTGAAGTTGTCACAAAATTGACTAGCGATTTATCTGTAAAAGAAACTTTAAACAACTTGGAGCAGCAAAAATAAAAAATAAAAACGAATAAGTGGTAACTTCAATAGGACTCCGCAGATCTTTCTTTTACATTTTTAAAGGTAATTTTTTAATCAGCGTTTTTATTCTAGCCCACATAAAATAGTTTTTAGACCAGCTCATTTAAGTCGGTTTAATTAATTCAATTTATGCTCAAGAAAATTGTTATATAGTTTGTTTTTAACAAGATAAAATGCGCAAATCGTGTTAAAAATTGGTTATTTGGTATGGAAAAAATTTTGACAAATATAAAAACACAATTTTGTAGAAGTTAACATCGGTAAATCTGAAAATCTAATTTTTACAGATTCATTTGGATTGTAACATAATCAGATGGAGAGATTTTTATACCCATATTCACTCTTTAACAAAATTAACATCATATTTGTTCGTATTAAGCGAAATAAATTACACAAAAATTTTTAAAAAGAATTGTTAATCTCTTTAAACCTTTCCAAATTTTTAAAATCTGTTGTGATTTTTTTTAGCCTTCTCCCGAGTAGAACTCTGTAATTTGGTTCAGGCGGATGCATTTTTCCAAGTAATTAATATTTGAGAAAACTATAAACCTTTCTCTGTACTGAACATTTCATCTTGGTAATATTTCAACGAAATAGTTTACCATTATGAGAACCTTTTGGTTTATGGGACAGTGATAAAAACTCTGGACTTTGCAATGCATTTTTAATAAATCAAACATCACTAAATGAAAACATTATATTTTACAGACTGTTAAATTTTCAACAGCAAAAAAAAAACTACGAAAAATTGCAGAAAAACAGATAACAGGGTACATAATAAAATTATTCTTGATCTGTCTGTATTCTTCTTGAAATTTGAAATCTCTTCTTGATCTGTTGCAGAATCTGCGTGATGTTTTAAATAGTTTTCTCAATGTAACAATATTCTTCTTGATCTGTTCACATTCTTCTTGAAGTTTGAAAGCACTTCTTGGTGTGTTAAACGTTCTTTGTGATGTGCCAAGTTTCTACGGGTTAACGAATAAGAGTATGTAGTCAGACAACTTGGTACATCACGAAGAATATCTAGCACACCAAGAAGAATTAAAGACTGTTTTTACAACAAGGAAGACTGTAAAAGAATCAAGAAGACATCAGGCAGAATATGAAAAAAACTTAATCTCGCAAGCTTTTCTTCTTGGTCATTGAGTATTTCGCCTCATTTTCTTCGTGAAGTTCGCAAATTCTTCCCGATCTATTGCATATTCTTCGTGATGTTATAGATAATACTCTTGGTGTTACTAGATTCTTCTTGATCTGTTCATATTCTTGTCGATGTATTATATATTCTTCGTGATGCGTTTAACAATCTTTTTGGTGTTACTACATTCTTCTTGATGTGTCCATTTTCTTCCCGATGTTAGTAATTTCTTCTTGATGTAATATCTATTCTGCGTGATGTATTGAATATTCTTTTCAATGTAGCAATATTCTTCTTGATCTGTTCATATTTTTTCTGATGTTAGTAAATTCTTCTTGATGTACCGTATATTCTTCGTGATGCGTTTAACAATCTTTTTGGTGTTACTACATTTTTCTTGATGTATCCATTTTCTTCCCGGAAATTCTTCTTGATGTAATACCTATTCTGCGTGATGTGACTTTTCAATATAACAATATTCTTCTCGATCTGATCCTATTTTTCTTGATGTAAGTAGATTCTTCTTGATGTATTGTATATTGTTCCTGATGTGTTTAACAATCTTCTTGGTGTTGCTATTTTTTCTTGATGTATTCATATTATTCCTGAAGTTTGTAAATTGTTATTGATGTCGTGTATATTTTGCGTGATGTATGTATTAAATGACCATCTCATTGTAGCAATATTCTTCTTGATTTGTTCATATTTTTCTTTAAGTGCTCGTTATTCTACCTGATGTGTATTAAATAATCTACTTGATGTAACAATATTTTTACATGATAGCAGGAATACTGCGTAGTCTTCCGATACAAATTTCCGTGTTGTGATATATAAACTCTGAACCATTGAAAAAACGTTTTAACCATACACTTGCTGATATGAAAAACTATCTGTTTTTAATATATTATGCCTGATGTTCCAAATACATTATGGTATTTATCCCTTTGTGATTTTCACATGTTCTGAAACTTTCCTACAAATTGGTAATTGGTGTTGTAGTTTTTATTCCCATTACAGTCCCTAATTGAATTTCATACTTTGTGACACTTTTGGTAAAAAATGTTTTAGGTCAATTAAAACCAAATAAGTTTGAAACACAATCAAAATAAAGTTAAAATGTATTTTAAAATTTTAGCTGCACAATTTAATTTTTTGTCAACAAAAGTTAATATTCAATGTTCATTTTTTTTCAGTAGCTATTATCTAAGACTAATAAAGGAACTGCGAAGTATATTTGTGTAGTTTATAAATTTTCATCTGAACTAAAATTCTGGATCGGTCAAACTTCTGATAACGAAAATTGTAAATTTTACGATGCACTCTGAGTTACAAATTATCTAGTGAGTAGTCTTTGACCACGAACCAGTGTTGTAATCGCGTACGTGAAAATGCTAAGCGCATGTGTGAGCTTCGAGAAGAATGATAGACTGACTTTATGTAAAACTAAAATTAACAATTTTCTATTGTTGTATAATATATATCTTGTTTCCTAAATAAATATTTTTCTTTGAAGACAGTGTTGTTACACAAATTGGAATGGGCAGAAGTATTTAATTTTTGAAAAGTTATAATTTTACAGGTAAATTCAGTTAAAGTCAGAGAAAAACTATTGGAAATTATTTCTGTGTAATAGCCATATATCAAACTATACCGTTTCGAAAATTTTTGAATTAAAAAAAAACAATTTAAGGAAGCTTAGTTTTTCCAACTTTTTGACTCGAAATGAAATAGTGTATCAAAAACTCTTGGGAGTTTTATTCTGATATTTGGGTGTTTTAGCACCATAAAAATGATTTTTGAGGATTTTTTGTTGCCTGTAGTGAGTAAATCGTTTACAAAATAGAATATTCTATAAAAAATTTGCAGAATTTTTTTAAAAAGTAAATCAGAAATATACTTTGCTGCCATAATTATCACCAATGATAATAGGCAAATATCACCGTCAAAATAATGGTTTAATCAAAAAAGGGCAGGACTTTCAACTCTGTAGCAGAAAAATCTTACCCTCGATAACAGGTATGCTGGAGGAAATATTCGAACATTACAGCTTCATTCTTCAATAAAACTATGAAGTTTCCGGTGACCACGAGAATTCTTTATGTATTGATATGCCTGTCTTTTTTGGATGTTCCGTGTGAAATCCTTACCCAGACGTTTCCCATTCTAGCGGATACTATAAATGACATGAATAATCACACTTTGATGACACACTATGGAATTACACCAACTGTTACAAGGTAACTTATAATATTTTATCAGCGATTAATTTACTTGTAGCATTTCAATTATGAATTCAATGATAACATCATCCGAAACGGTAGGAACATTATTATCACTAATTTTTCTGATCCCCATGGCTGACACAAAAGGAAGAAAGTTTCTCGTCATCTACATGCGGTACCGAAAATCACATCGGAGCTTGACTTAATCCTGAAATTTCAGATCTGCCCTGTTGATTTTATCAGCGCTTTGTCAGGTGTTATCCGCGTACTCTCAATCTGCTGAATTTTTCATAATGAGTAAACTATTCGAAGGCCTGCAACATCCTCTGGGCACATTTCTTACGGCATTGTTCATAGCCGAATGTGCACCAGATAAGAATCGAGGTAAATCTTGAACAAGTATGAAACTTCCGAAATTCTATTTCTTTCAGGATTCGCTTGTACATCGCTGGTAGTTTTAGTTGGAATTGTGAGAATGATCATGTGAGTGCAAATATTTTCAAACCGTAAGTCAGAAAAATGTCAATCTTAAGAGTTTGTATGTGACCGAACATTGATTTTGTATTCTCATCAGTGAGATTACTAAGAAGTCACAGTTCATATATTTTACGCACGTGATTGCCATCTCATAGGTTTTTAAACCAAAAATTCTGCACTATTCGCGCGTGCTGATAAAATAGTTTAACAACCGCAAAAACCACAAGTGTGCAATTATCAACATTTTACTGCAGGTTGCCCATAGCGTCACCAGCTGTGTTAGGAAAAGCGGACACTTGGTTTGTGTTCCCACTGGCCGCACTGATAAGGTATGACTTTTGGCACAAAATACAAAATTGGCAATGAAACAACTTTTTCAGCAGTTTTTTGGTTTTAATATGGGTATGCCGGTTACCTGAGTCACCGAAATGGCTGGTCTGCCAAAACAGAATAGAGGAGGCTAAACGGTCCATTGAATATTACCATGGGAACGATTCCTCGGAGAATTTCAGTAAGCAATGCAGGCCTGATAATAGTTAATTGAGTGTTTCAGATAACGTTTTGCTATCTATTGTGAAAGAAAAGAACCTAACAATTGAGTCGCATATATCTTTAAGAGAAGTCTTACAAAATGACACATTACGAGAGGTAGCATTACTTCAGTTGATATTTGATCTGAATATTAGTTTTCCAGGGGTTCAAAGTGCTGTTTTCATTTTTATTTTTTATATTAATCGATTCTGATAATGCATTGTCAGTTTACACTGTCCTACTTCACAAAAGTGCAGGATTTACCACACAAGAGGTGAAACATTTAAATTGATAATTAAAAGTGGAGCACCAATGGGGAAATTTTCAAAAACCACTCTTATCCTATTAAAACGACGAAGTATCATAGTAAAATGTATCAAAAAAAATTTGAAAAATTTTTATTGACAATCAAAAAGCAATTACCGAGTTGAGGCTTCACGGTATCAGGCTGTCTCATTTCGGTTTGATCTACGTAGATCTACAAGAATTTTGGTAATTCGGACGCAGATTTCTCAACTGATTCCGCATGGTTAAGAACGTGTTGACGGCTCTTGTTTTGAGGAAAAAATTTCCGCGTTTGTTGTAGATCAAACCGTAATGGGACAGTCTGACACTACGCAAAATTCGAAGTATTTTTTTTTTGATCGACGACTTCAAAAAAAACTTAAAACTGAAGAAAACTGAGTTTTTTTCAATTTTCAAAAATTCATATCAAATTTTGAATAATTTCCAATTTTTTCCTATGGTATTTGGCCATTGTGGTGCCATAATCAGTTTCCTTACTGGCGCTATTCCATCATCAAAAAAAAATCTATTAACGTGAGAAATTTCACAGGCAATCAATATCAACTTGATAATCTCCATAGTATTTTTCCCAACTCAATTCATTGGAACATTGTTAATTGATTATCTTGGTAGGCGTCCGGCCTTTTGTATTGGCGGATTCATGATGTGAGAAACAAAAATTTAAACATTGAGTCAGGTGATTACTTGTATACAGATTCATTAAAAGTTGCCTCCTATTACTCGTTCAATTTGCTATATATTTTTTTGGAGCAAACCTGATTACAAAAATAATTGGTATGAATTTTTTTTTAGTAAGTTATTCAATATACTTAACACGACTTTCAGATATTATCATTGCATGTCTAGGCTCTGGGCCGAATGCAACTGGAATGTCTTCGCTTAGAATATTATTCATAACCGAACTATTTCCGCCGTCGGCAAGAACCTCCATATCCCAGGTAGGTCGAAAAGCTTACAGTTCGTTATGTTACATTTTCAGATAATGCTCTTCACAAGTCTAGCAATCAATTCGTCTCTTTTGTCGTCTTTTCCACTACTCTACTCTTGGTTCCCACCAGCATTTTTCACACCACTTGTATTCACGCAAATGTTTTTCGGTATCTACTTGTACAGGTACATGCCCGAAACTAAAGGTCGGGCGGTTTGTGATATTATAGAGTCATTCGACGAAGAAGTCGCGTCAAGAGTAAGAAACCGAATTTTCTAATCAGATCGAAATATTAATTTCAGTCCGTTTCATTCCTGCAGGAAAAAACTCCATTAATTCGAAAAAGAGTAAGTTGTTATAAATTACCAATAAACTGTGTAGATTTCAGTCCAACACGCATGCCTTCAAAAGAAACAGCATTCTCAACACTTCTCGAACAAGAGTATGCATGAGAGAGTTTATAGTATCATAGTACTTTGAAAATTTCAGGCTTTAACTTTCGATCATATGTTAATTCCAAGGAGAAAATGAAAATTAATACCTTCTTCAATGATAATTATATGTATTTTTTCAATAAAAATTATAATATTTTACAACACACGAATGCTTCAATGAAAAATTTTCGATTATTCTGAAGTAATGTAGAACGAAACATGAAAAATGGTTTCTAAATCCACAATATGATTTTTTGTAACTTATTCAAAAAGGTTTGGCTTTTTTAAAGTGAAAGCTACATATATTTTGTAATTTTGCCCGTCTAGCAGCAGTGCATGTTCATCGGTAATTTCAGTAAAATTCATCGGTAAATTATTTTTTCATCAGTAAATTTCATCGGTAAAATTCATCGGTAAATTATTGTTTCATGGTATTGCCTAAATCATTAAAAGAATTTCCTAAACATTTATGTATCACAGATGAATAACTATTATTCCTGGTTGAGCTCCGGAGGATAGTCGGCAGGTACAAGATGGATCACACTAGATATATCTTGATATTTCACCGCAAGTCGAATCGTCTCATTTGTTCAACCCTTCTGCTCTCAGAAATAATCAATAATTCCCGCACCAATGATGTATTTATATGCCGACAACACCTCCTCTCCGCACACCATCCTCTTCTTCCCGCGCGTCTGTACACGCCCCCCTCCCCACCGGAGAGGGGTATATAAGGCGACAATTCTAGCACTCCAGTTCTTTTCTTACTTATCGTTTACCTTTCCTTCTTTGGTCTTTTTGCCTCTGGCATATCTGTGTTGTAGCCACTCCGTTGGGCTTTATTATTTTGTAATAAACACATACTTTAGTACATTTATTGTTTTGTTCTTGATTCGCATATTATTACAAACATGTTTGCAAACAAAATATATGTGACCTTTATCATGTCAAACTATAATTTATTTTTCAGTAAATGAATACACAATACGCTATTGGAATCGATTTAGGAACTACCTACTGCTGCGTGAGAGTTTTCATGCACGGGAAGGTAGAAATCATTGCCAACGATCAAGGAAACCGTACAACTCCATCATATGTGGCTTTCACCGGCACCGAGCTTCTCATCGGAGATGCTGCCAAGAATCAAGTTACCATGAACCCACATAACACTGTTTTTGGTAAGTATAATTATTTTGATTTTGATCAATCACAACTAACTTGTTTTTCAGAAGTTACACGTCTTATTGGACGCAATTTCGAGGATCCAACAGTTCAGTCTGACATAAAGCATTGGCCATTCAAGGTCATCTCTGCCGAAGGAGCTAAGCCAAAAGTTCAAGTTGAGTACAGAGCAGAGAACACGATTTTCACTCCAGAGAAGATCTCCGCATTGGTTTTGCTGAAGATGAAGGAGACCGCCGAGGCCTTCCTTGGAACCACCGTTAAGGATGCCGTTGTCACTGTCTCAGCTTACCTCAACGACTCCCAGCGTGAAGCAACCAAGGATGCCGGAGCCATCGCTGGACTTAACGTTCTTCGTATCATCAACGAGCCAACCGCTGCCGCAATCGCTTACGGGTTTGACAAGGAGGTACACGGAGAACGCAATGTTCCTTATCTTCGATCTGGGAGGTGGTACCTTCGATGTCTCCATTCTTACCACTGAGGACGGAATCTTCGAAGTCAAGTCTACCGCTGGCTGCGCTGATCTCTTCACATCCACCATGGACTCAGTCGAGAAGTCTCTTCGTGACGCCAAGATGGACTAGAGCCAAGTGAGTTTTTGAGAACGTTTTTGTTTGTCTGCTTCTCCTCTTCTGTTCCGGCTTCGATTCCCGCAGTTTTTGCCGATATAAAATGAGAAAACATAAATCTGGCATAACCCTACTGTTGCACTTTTATGTGTTGTCTGTTTCTCAGTCGCATGTACAATTAAAACAATAAAATCTAATTTGATTATTTTCAGGTTCATGACATCGTCCTTGTTGGAGGATCTACTTGTATCCCAAAGGCCCAGAAACTGTTGTCTGACCTTTTCTCAGGAAAGGAATTGAACAAGTCCATCAACCCAGACGAGGCCGTTGCCTACGGAGCTGCCGTTCAAGCCGCTATCCTCTCCGGAGACAAGTCTGAGGACGCCAAGGATCTTCTACTGGACACTTCTCCACTTTTCACTTCTCCGTCGGAACACAAGTTTCATAGTCAACCTCTAATTTCAGTAGTGTTGTGTCGACAAGCCCAACTACCGCGTCGTTGCCGCCTCCATACAAGGCCTCCTTGTGCCTTATTTTCTCCCCCCTGGTCATCTCATCAATCGTGTCAATGCCACTAAAATCGTTCAGTGACATTTTTGCAATTGATGGAAACTTATGGTGACTAGAGCTATAGAGCTTAGTTGATTGTGAAAGTAGTTTCATTGAAGCCCACCGTGGGTTCATCACCGACACGAGCACCGTACTCTACTCCGACAATAACGAGATGACAACGCGTCAAACTATGGCATCGTTCCCGGCCTCATATTGCCGTTGTGGCGAAAACATTTCCTATGCCACTGTAACTGATTTCGATATGTATAATATTACCGCTCCCCAGTATTCATCAATTATGATAACGATTCGCCCCTTTCGTCCACTTTATTAATGTGATTTCTTTCACCTCTTCTATATTAATTACTCTTTTTCCTTGTTATCAGTTCGATTTGTAAATTTGGAATGTCCCATACCTTCCTCATGTTCAAAAAGTCGGGCCTCTTTTTTTTTAAATTCTGCTCTTGCCATTTCACCGTTTGGACCATTGAATTCCGTCAATAAATTTTGAATTTTCTGTGCTTCACATAGTGCCTGTTTTTGTTGAAAGTAATATTAGTTGTCGTTAATGTTGCGAACAACAATGGCTGCACAGCAGCCAAAAAATACCTCTGAAGATTAAAAATATCCTGGGACAAATAGTGGGGAGGTCGAGGGCCGCCGCAACTTTGTTTGGGATGTTTACAGTTTTTCTGGGAGGATCAAAGTACAGAGACAACTGAAAAGTTGTTTCACGTCTTTATCTCCATATGTCAAACATTTTGTGACGTTTCTCCCTTCAATCTTAGCAATACTTTCTAATCAGTAGCAATCGCCCACATCTATTTCTCGCAAACTCGCATCGATGCGCTCTTGGTAAGCAAGGTTCTTATTTGTAGTTTATTTTGGGGGCCGTTTATACATATGTTATTTAGTTCGTTGGACAGATTTTGATACTGTCTATGTAAGTGGTTTTTGTACGAGACCTCGTACCCTTCCTTCCCTGCCATTCCCAATCCGTGACTCATATCAACACTTTTAATATCACTTGATTGACTGCAATCTAAGTGCATTCCTTCCCCCACTTTCCGATGTAACATGCTTCACTTGGATCCGCCTTTACTTAATTGTATTTAAGCTCATCGTTATGAGCATTCTTTGTCTGTATTATTTATCCTATAATAAAGGAATGGACCAGCCAGTCATGAAAGAGTTTATGGTGCATCGTGGGTTTTTCACCCGGTGTCAAAAGTCCCGCGTGGCACATGGCTGGCTGGGGGCTTTTATATCCTTCTGAGAAAGGATGGATTGATTCTGGAAAATCGTAAAACAGATCAAACACAGAAGTTGAATAAGGAAAAATCCTTTTCAATGCAAATCAGTTTCAATAGCCACAAAGCAATTGGAAAGCCGGACGTTGAGAAGCGAAAAGCTCTTTTCATGTCAGAAAACGGCACAAACAGATCCCAATCATAAAAAATTGATATCACAAACAAGCTTGAAAAAGGTTTCGAAAACCTTTCAAAGCAAAGCAGACGGAACATTCAATACGTATGTATCAAGTCCTTATGTGGACTACAAAAACCACCAAGACCAAAGCTGAAAAGCTCTGGACAACACACTCAGGCAAAATCTGAGTGTATCAATCAGGTCTCGAGAACAAACAAACAAGGACATTATTAAAAAATAATTGTCCTCAAAGTTATCGATCATGATGACAACTCGGTACAAAAGTACCAACATACAAAGACGCAATCAGTTTTTTTCTGAACTGTGTCACACATTACTCATTCTAGCAGAACTGCAGGAACACTACAGTAAGACTATTTTAAAAAGTAAAAAATGAGCATAACCTAACATTACAGGTATATCAAATCTTTGCTAATTCTTGCCGTTGAAACGATCATTTATATATTTGGTTCAAGTTTAATGACAGAAATTACGGTAAATGCATTTTAATTTTTGAAACTAGAAAAGTTCAGATATCATTGTGGAATTTTTGTCAACGGTTGTGCCGGCAACTGGTGCAAACGCGATTCGATTATTATTTGTGACCGAGCTTTTTCCTCCATCGGCAAGAACGGTTGTAGGGCAGGTAAGATGTTTTGAAGTTAAAAAAATCGAGGGAAGTGCTCGAGGAAAAAAACGAGGGAAGTGCTGAAAAACTTGATGCAAAACGCAAATACACCTATAACTTAGTTGTTTGTGTGTTTCTTAATCAAATTTTTAATTCTTTCCAATACCAGCTTCAACAGAGGAGTATACTCAAAATTAATTATTTAAAAACTCTGCCGAAATCCTAATGGTGTTATTCAAGTAGTGTCGGAAAATTTAAAAAAAAAGTGTAAAAAATTACATCACAACTGTATTAAAATACATTATAAAACATACATTTTTAACAGTTTTGACGTCATTTTTTTAATATTTTCCGGCACTACTTAAACCCATTAAACCCATTAGACTTAAACTTAAACCCATTAGACACCCCATTAGAATTCTATAATAACCCTAACTTTGAGAGTCGTATTTGGGAGTGACGCCAAAATTGGGAACCGATCAAGTAATATATCCGGACATCTCATGAGTTCCGCGCCCTACTATGTTTACCCCGCAATAGGCGTGGAGTGCGTGCCACGCCCACATCGAAACACAATGTGCGCAGAACTCATGAGATGTACGGATATATCACTTGGTCAGGATCCCGATTGTATCGTTATCCCATAAAATCACCATCAAAGTGGGTGGGATCTAAGTCTTGAATTTATTTTTTTAAATTCCGAGTGTAGTGTTTTTTGTGATAGTAAAACTGGTAAAAATGTTGCATGTCCCATTTTTTGATTGGAAAACATTGCGCAAGTCAAAGTCAAAACAAATGTATTTCAGGCAATGTTATTTGGATCAATGGCGGTTGGTATGCCAGTGGTATCACTATTTCCCATAATCAACTCAATATTTTCTCCAATATTTTTCGTACCATTTGTGATTGTGCAAACAGTATTTGGAATTTACTTATATAGGTTTGTTTCATTGAAATAACGTAAACCAAAAAGATAACATGGCTGGATTAAGGTATATGCCAGAAACACGTGGGCGCGCTGTGTACGACATCATTGAATCCATGGATAAGGACGTGGCTTCCAGGGTAGGTGCAGAGTTTTGAATAAAATTTGATTTTGTGGCTTTCCAGGCGGTTTCTATCGACGAAGAGAATACACCGCTGATTAAAAATCGTGTAAGTTTTCGAAATCGTTTTTAAAGTCCAGCTGCCCTATTTGAACTATATTATAGGCTAGAACTCTTGCAACAAAACGGAATAGCATATTGAACACACCTCGTACACGGGTAACAATGATAAGAAAAGTTGCACCAAAAACCTTAATTTTCAGGCAATGACTTTTGATCACAAGTTCATTTCAGAGAACTGCACCTAAATTCTTGATAAAGACTTGTGTGATTACTGATAATATGATCAGTGCACTTTTTGTACAGATTAACCTTTTACTTGTTTGATAAATGATGTTTGATATCAAAAAACGACTATTTTATAACACACGAAGTAAATGTAGAAATGAAAAATTTGCGATCAGTCTGATGGATTTTAGTATGGCTAACCCAGATTGACGCAAAAAATATGGTCTCTAATTCACAATGTGATTTATTGAAACATTATTTTAATATTATGATTTTTTCAAAGTGAAATTTACCTCAAATTTTAACATTTTGTCCTTCAAGCAGCATTTGAGAGTTAATTTTCAATAATCTTGTAAGTTTTTCGTATGCGTTTGTAGTATATTTTGGGTTTTTGAGTTTCTTCAAACAGTAGGTTTACAAAGATCATCAAAATGCGATGTGAAAGTTTAAAAAAGCAGAAAAAAGGTTAATAAATAAGTAACAAATTATTCCCCGATTTCCCGTTTTACAAGTCAGCGGAAAAAGTAGGTTACTGAAAACGGCAAAAAATTAGCCACTTCACAATTTCATACATTCTCCGTTATTCAAATACTCTTATACTATTCAAAAGCATTACAAAACTACATAGAAAAAATTCACATTTCCAAAAGTTACGCATAGCTACAAAAACTATTTAAAAATGTGAAAGTAATATAAAACTACATAATTTCTAGTCAGTTAGTATTTCGACCTTACAAAAAATTTGCCTGGTGTGTTTACATATTGATTGGCCACTTGACTCGCTGAAGAATATATGGAAAAAGTGGGTGGTTCTGATAAGAAGTCAACACACAATACCAACAAATTGTCCTATTGTGCAATTCTCAACTCATTCTCACTCCTAACAAAGACTTTTGCCATGAAGTTCACCGTTCCTCGAAATATTCTTTTCATGATATTCACTTTTGTACTGTTGGATATTGTAATGCAGATGCAAGTACTCACATTCTCTGCTCTAGCAGAACTTGTAAATCAGATGAATAATTATACATTGAGTGCGCATTTTGGTATCACGCCTACAGAGACTAGGTGAGTCTTATTAGAGGCAGATTAACTTTGGATCTGAGTTATTTTTTATGGTAGGTGTTTTTTGGAATTGACGAAAATTTTCATTGGTGTGACTTTGAATGTAATCGAAAAAGTATGGTGTTACATAATACAATATTACTATAATTCTGAAAATTTAAATCATAAGAAAAAAGTTGTAACTTCTTATATTTACAGTGTTGGCGTTCTGAACTCAATTTTCGCAGTTACACATGAAACTGGAAACGCTCTCGCAATTATTTTTCTATTACCTGTTGCAGACTCAAGAGGCAGAAAATTTATGGCAGTTTATTTACGGTAGCATTTATTTTAAAGTTATTACTTCACATTAAATACTTGATTACAGATTTGCATTATTATTTTTAACGGGATTTTTCCATTTGTTAGCCACTTCCTTCCAAGCTGCTGAAGCTTATACTTTGGGACAATTGTTTCTTGGAATACAAAGCCCGCTGCATTTGCTCATCACGCCCATGTATATTTTAGAATGTGCTCCAGATAATTGTAGAGGTAAATTTCAATTTATGGAATTTCAACAATTTTTGTAATTCAGGATTTGCAAGTACTGCTTTAATTTTCTCATTTTCGATTGGAAAACTGTTAATGTAAGATTGTTTCATTTATTCAAAAATTCAATTCTCTACATTAAAAAAAACACATGTAAATATTTAACTTCTCAATTCAGGTTCTCAGCTGCGTCTCCTACATTTCTCGGAACTATAGACTCTTGGTTTATTATTCCGCTGTTTGAGATGGTATGGTAAGAACTTGATTATCAAAAATTATTCTATGCAACATTAAATCTCAGCTCCGTGATGATTCTTTGCCTAATGATTCATCTGCCGGACTCACCGAAATGGCTCATTCAGCAAAACAAGGTTAAAAAAGCAGAAGACTCCATAAAATTTTATTATGGAAAACACTGTCATTTAGGTTGGTTTAGTAAACTTAAAGTTCCAAAAAATTTTATAGTTTCGAGTTTTAGATGAAGTTGTGACGTCTCTCATAAAAGAGAAAAACTTAACAAAAGATAATCGAATTTCTTTGAGACAAATATGGGAAAATGATACATTGAGAGAGGTAAACTTGAAAATATTTTTTGTTTAAATGAGGTTACATTTTTCTTCAGAGTCTAAAAATATTATTTGCCGTTACTGTTTTTCTTCAATTTGATACCACAACGGCTCAATCGGTATACACAATTGATTTTCACAAAACAGCTGGATTTACAGTGCAAGAGGTTGAAAATAAAAATTTTTATCGTAGAATTGTAAATTTTCAGGCGTTGAATATAAACTTGATCCTCACAACTGTCTTGTTCCCCACCAAATTCATCGGTACATTATTTTTAGATGCATTGGGAAGAAGGCCTGCTATGGGAGTTGCTGGTGTGATGAAGTGAGCTGAATCTTTACCGTATTTCCGTAAATTTTGATTTTAGATACTCAAAATCCATGTTGTTATTGGCTTTTGAAATTTTGGTGTTCATCAGCGGATCCAGTTTGATCACAAAGATCATGTGTAAGTGAACACATCAAACATTAACCATATGACCAATTTGCAGATGTTGCGGTTGAACTGTTAACCATCCTTGTTCCAGTGACAGGTGCAAACTCAATAAGAGTGTTGTTTGTTACAGAATTGTTTCCACCATCTGCAAGAACAGCAGTTGGACAGGTCAGTTGAATATATCATGAGACAGAACATATTCTGAAAATGACATAAGTGACTGAATTATAATGCCACCCTCGTGGTGGGCATCATTCAATCAGCTTGACGTTTTCTTTTTTCTAACTTTGATATCATAATTCTCATCATCACAAAAAAGTTTGCAGGCAATGTTGTTTGGTTCAATGGCGGTCAATTCACCAATTGTAGCATTATATCCTATAGTCAACTCAATTTTCCCTCCAATATTTTTTGTACCATTTGTAATTTCACAAATGATATTTGGAATATATTTATACAGGTTTTGCACTTTTAAGTTATCCAGTTAAAGCTTTTTATTTAGACATATGCCAGAGACTCGAGGTCGTGCGGTCTATGATATCATTGAATCTTTAGACAGGAATGTGGCTTCAAGGGTTATTAATTTAAATAGTTTTAAAATCTGTTAATTATAAATTTTTCAGACTGCATCAGTTACAGATGAAAACACTCCTCTGTTTAAAGACCAAGTAAGTTTTTTTTTTCAAAAAAATGCACCCAAGTACCTAAGAGCTTATATTTTCAGACAGAAAATCGTGATGGAAAATGGAATAGTCTCCTCAATACACCCCGAACAAGGGTAAAATAAATTTGTGTACCTCCTCAGAACATTTTGTTTGCAGGCGTTGACTTTCGAGGAAAATTCTCATTCACCAAATTGATGTAAACATATATAGCTTAAAACAAAACCAAACCAATGGGTCATAAATACTCGTTTCATAGATCTATCATTTGTAGATTCTTACTCCAGCCAAATGTCAATTTTAAATCCCGTGATTTCCCTCAGTTAAAGTTTTCCGTTTACAACTGTGGACGAATGAATTTTGTGAAATAAAATGTGCTAGACAAAACACTTATAACTGTTGTAAAATAATGCAATACAATTAAAAGATGAACACTTGATACGGCATTATGGCACATGTGTGTATAACGCAAAATATTTTTAATTGATCATAATCACAATATCAGTTCAGCCTTGCATTTGTTGATTCAATAATTACATCTAGTTACCAGGTTGGGAATGCTCTTTCAATTTTGTTACTGCTCCCAATTGTTGATTTCAAAGGCAGAAAGTTTGTGGCGGTTTATATGAGGTATTTTGTTTGAATTAATTGTTAAGTTAAGTTAAAGTTGATAGGTTCGTTTTGATTTTTTCCACTGGCGTTTGTCAATTGCTAGCTGCAGTGCTTGAAGCTTCAGAAATATTTATTTTGGGTCAGTTTCTTCTTGGAATACAAGGTGCACTTCGGTTTTTTGCGACGCAGATGTTTATTGTAGAGAGTTCTCCGGATAACTGTAGAGGTAACATACTAACTAGGTGAAAATTGTCAACTAAAATGTTCAGGTTTTGCAAGTGCTTTTCTAATATTTGCTTTTGTCATTACAAAACTGGTTATGTGAGTGATCATTGAATCATATTTGAAAAAAAAACATTAATTAAAATTTTTAGGTTTTCTGTCGCTTCACCGAACTTATTGGGAACATCACAGGTATGGTTTGTTTTCCCATTATTTGGAATGATAAGGTAACCGAAACAATAATTTATCAAAAAAAAAAAGAAACACAATTTAAGTTCAACGATAGTTTTTTGTTTCATGGTGCAACTACCAGAATCTCCAAAATGGCTCATTCAACAAGATAAAGTGGAAGAAGCTAAAGTTTCGATCAGATTTTATCACGGAAAAAATTGCACTATACGTGAGAATTTAAAATATTTGAATATTCCCAAACCCGTTCATATTTTCAGATGAGGTGGTAACTTCTTTCATTAAAGAAAAAAACTTGACAGACAAAAATAGAATTTCTTTGAAGCAAATTTGGGATAACGAAACTCTTAGAGAAGTCAGTTTCACATGTTTTAATGAGCTATTCTATAGACAAACAACTATTTTAGGGGTTGAAAATAGTATTTGCACTGTTACTGTTTCTTGAATTTGACACATCGTATGTAACATCAGTTTACACTATTGATATGCATAAATCAGCTGGATTCACTGTTCAACAAGTCTGTTTGCAAAGTTTCCAAATTCATTTCTTACTTTACAGGCACTGAATATCAATTTAATAATCACAATTTTCTCCCTACCCACAAAATTCTTCGGTACATTTTTATCAGATTCTATTGGAAGAAGGCCAATTTTTGTTATAGCTGCTCTTTTGCAGTAAGTGAAGGTATGATAGACATTGGCTTAAAACTATAAGATTATAGGTATTTCCGAACATGCATTATATTCAGTCTTGAGATTACAATTTACATATTTGGATCGAGTTGGTTAACAAGAATTACATGTAGGCGGCTGTACAATAGTGTTAAAGTTGAGATCTATTTCCAGATAATATGGTTGAATTTTTGGCAGCACTTGTTTCAGCAACAGGTGTGAATTCTCTCCGCTTGTTGCTCACAATGGAATTGTTTCCTCCGTCGGCTAGGACAGTTATAGGACAGGTAAGAGATTTACTAATTGTGTTGAAAAAACGTAGAAGAAAGTAATATCGCAACATGGTGCATCGACGCAGGATTCAATGTATAAGGAATAGTCGTTTATTCAACACTGTAGAATTTGTTGATCAACTTTAATCATTATTTAAAGACGCAAATGATCGCCTCAATATTAATTGGCTTTCCGATTCTTTCTTCTTTCCCAATCATCAACACCATGTTTCCTCCCATCTTTTTCGTCCCATTTGTAATCACACAATTGCTACTTGGAATCTATCTTTTCAGGTTTGTGAATAATGCTAGTTTGAACTGATTTGAAATTTTCAGACACATGCCGGAAACACGTGGTCGGGCAGTATATGACATTATTGAGTCACTGGACAAAAACGTCGCTTCTAGGGTAATAATACCTGACTCGTTTTAATTAAGAAAAACATACATTTTCAGGCCACATCAATCTTGGAAGAAAATACTCCTCTCATCAAAAATCGGGTAAATCTTTTTCATACTTATTCCTAACTTAAATATAATGGTTTCAGGCTAGAACCTTTGGCGCAAAACGAAATAGCATTTTGAACACGCCTCGTTCTCGGGTAATATAATCATGACAGGAATATTATTCTGCAAAACTTAATTTTTTTCAGGCTGTGACATTCAACCACAAGTTCGATTCAGAAAGTTAAATACTTTCCTAGTTGATAAGAAGTTTTCGTGGTCTTGAATCAATGTACTTTTTGCATACAATGCTTTATAAGGAGCCTTTGATTTGATAAAAGTTTTGATTAAAAAGTCAAGAACATTCCGGATTTAGGAATTATTCAGTTAAGTTATACATACACTTTACTACGTATAACTGACATATGAATTATAAATCTGTATTTATATTTAAAAAAAGGTAAATAATTGTTATGAACTGTTGCAAAACGGTAAAGCCCTTATAGAATAAAATAAAAATACCCACAAAACCTCAGAAGCAGCTGAACAGTTAAACAGTTGAAGATTTTTACAAAACTATTAAAAACGTGCTCCAAATCTTTGAATGCATGTTCTTGACATGCCGATTGATTTCCATCTGCATTGATTACCACGGAAAATGACTGTTTTAGATAAAAACTTGAAGTTCAGTTCAATCAACTCCGCAACGTTGTGTGGAGTGATCATTTTGTTTCCATGAAAATCGGCAAAAATGAAGTTCTATGTTCCTAGCAATATATTATTAATGATTGTCTTATTCCTTCTTTTTGATGTTATCACGCAAATACAATTAATAACATTTTCTGTCCTATCCGAGATTATAACAGAGATGAATAACCACACTTTAAGTACTCACTTTGGAATTGTACCCACTGAGACCAAGTATGTAAATTTTTTTTCAAAAATACTATCAACTTTAAATAATTATAATGTTAGATTGTCATTTGTAAATTCGATAATTACAACAAGTAACCAAGTTGGAAATGCTCTTTCAATACTGTTACTGCTCCCGGTTGTTGATTACAAAGGCAGAAAGTTTGTGGCGGTTTATCTGAGGTTTTTTTTTTAAATATGATTATCCAGTTAATTTGGGTATATTAGATTTGCACTGATTTTTTCCACTGGTATTTGTCATTTGCTAGCTGCACTGTTTCAAGCGTCTGAAGTATTCATTTTGGGCCAGTTTCTGCTTGGGGTACAAACTTCACTTCGTTTTTTTGCTACACAAATGTTCATTGTAGAGAGTTCTCCGGATAACTGTCGAGGTAATTTGGTTCCTCATGAAATTTGTATGTTTGTTTAGGTTTTGCAAGCGCTTCACTTGCCTTTGCATTCGTCATTTCAAAATTAGTCATGTAAGTGAGCTTCGCTAATCTGAAAATATTATCAGATTTGCATTTTAAATTTTGTAAAACCCTCAAAATACATGCTCAACACATAATTTTAGGTTTTCTTCGTCTTCGCCAAGTCTATTGGGAACATCGGATTTGTGGTTTATTTATCCAGTATTCGAAATGATAACGTAAGAGTGGCATTTTTTCTTACAATCAATTAATCAATCTGTTAGCGCAACGATAATTTTCTGTTTGATGCTGCATTTACCCGAATCTCCAAAATGGCTCATTCAACAAGATAAACTGGATGAAGCAAAAATGTCTATTAAATTTTATCACGGAAAAAAGTGCACTATTGGTAAGACTTTGAAATATCAAATTTTCCACAAACTCGCTCAAGTTTTCAGATGAAATAGTAACTTCATTTATTAAAGAAAGAAACTTGACTAATAAAAATAAAATATCTTTAAAAGAAGTTTGGGATAACGAAACTCTTAGAGAAGTAAGCTTCCGTAGTGTCAAAAGGTTTTAAAGAAATATTTAGGGTTTGAAAATTGTATTTGCGGTGTTACTGTTTCTTGAATTCGACACGTCATACGTAACTTCAGTTTACACAATTGATTTTCATAAATCGGCAGGATTCACGGTTCAACAAGTAAGCTTGCAAATTTTATAAAGATATGTATTGTTTAACAGGCACTAAATATTAATTTAATCATCACAACTGTCCTATTCCCCACGAAATTCATTGGTACATTTTTATTAGATGCACTTGGAAGAAGACCAGTTTTAGCTATTGCTGGTATCATACAGTTTTCCCGATCTTGCCTTATATTATCTGTTGAAATTATAATTTACGCCTTTGGATCAAGTTGGTTGACAAGAATTATGTGTAAGTAGTGATGGAAATAGTGAAATGTTGAAACATTGTTTCAGTCGTTGTTGTTGAATCATTATCACCAATTGCTTCAGCAACAGGTGTAAACTCTATCAGATTGTTGCTCACAATGGAATTGTTTCCTTCGTCGGCGAGGACAGTTGTAGGACAAGTATGTTTGATAGTTACAGCCGGATTTCTGTCAATAGTACATCAAAAATAGTTTTTAGTCCTTTTGAGCAAGATCATAACAAAAAAAAAACAAAAAAAAACAACGGGATTCTACAGAGATAAATATTGAAATTATCTTTCAAAACTTTGTGAGACTTGATATCTATTGAGCAAAATGGTTCTATACCGCGCAATTGATAAATGATTATTTGAAGGCAAAATTATTTGGATCAATGCTAATTGGTACCCCTATTGTTTCTTTATTTCCAATTATCAACTCATTGTTTCCTCCCATCTTTTTCGTACCATTTGTGATAACACAGCTGTTACTTGGAATCTATCTTTTTAGGTTTGTGAATAATGCTAGTTTGAACTGATTCGAGATTTTCAGACACATGCCGGAAACACGTGGTCGGGCAGTATATGACATTATTGAGTCACTGGACAGAAACGTTGCTTCTAGGGTAATGATACTGGTTCACTTTAATTTCTAAAAAACTATGTTTTAGGCTGCGTCAATAAATGAAGAAAAAACTCCTCTTATCAAAAATCGGGTAACATTTTGTTGAATTTTTCTCACCAAATTGAATAGTTTCAGGCTAGAACCTTCGGTGCAAAACGAAATAGCATTTTAAACACACCTCGTTCTCGGGTAATGAAGATAAGAAGTTTTTTTCAGAACTATAATTTTGTAGGCTTTGACATTCGACCACAAGTTCGACTCAGAAATTTGAATGCTCTTTTGTTTGATAAGGAGTGGAAGTGGTTTTTGATTTGTTGTACTTTTTGTATAGGATTACCCTATATTAAATTTTTGTTCTGATAAAACTTTTGATATGAAAAGTGCCGAGTACATTAAAAGAAGATGCGGACGAATATTCAGCGAACAAATATTTATTTGCACACATATTCAAATGCGACGAACCTTGTCCAGATTAAGGAGAAAAGCCCGACACGGATTAACAATAGATGGGCAGAAATGTGCTACTGTGGGGACACGCTTCGTGAACCTCATCTTAATACTCCATTTCTTCACAGTCTCTATGAATATGTTTTTTTTTTCACTGTCGAAAAGAAGATAGTTAAAGTTGTCAGACGCATGGGGGCGGTAGTGAATTTTAGTTTTGTTTGTGGTCAAATGTTGTTTGATTCCAACGAACAATTCGATTTGCTCAACGATTTGAGTAGAATTTTTAAAGTTTGAATTGTTGAGTTTGCATTTTTCGACAATTTCGGCAGTATCCGGAAGATTCCGAAAAAAAGGTCCATGCCCACCGACTAGATCAAATATGGTGCACTTTTTGACTCGAAATTTATTTTCAACGTTTTGAAGGTGGAATATGTAGGGAAATCAATAAAAACCATTTCTAAACTGCCAAAAAGACAAAATATCACAGTAAAATTGTTCAATAAATATAGGAAAATTGTTATATTTTAAGTCAAAAAGTGGTGAAATGAGAGTGTGCGATATTTTATAAAAGTCTAAACTACTGTTGCATGTACGAACCCCTGCAATATTAAAAAATGAAGATATTGAGCATAAAACTAGGAGAATTTACCGTATATTCTCTATTAGTGCTGCATCTCCAGTAGTCGTGCAGTCTCTAATAGTGCTGCATTCAAAAAGGGTCCGAAAAATAGTGCTGCAGTCTCTATTAGTGCTGCACCTCATTTTCTATTGAAAGAGTCATTTGATAGTTTCGATATTTTTGGGTATTTTATTGTATATTTTTGATGATTTTTTTGATAATTCACAAAAGTAATTAAATTATTGGATCTTTTTGTTACAAAGGTTGGCAATTTTAATGAATTTCTGCTTAAAAAATGTGCTTTTGTGACTGAAAACCAGTGATCTATAATTGAAAATAGCCGTTCGAAAATTAATGCTGCAGTCTCCAGTAGTACTGCAGTCTCTAATAGTGCTGCAACTTTTTAAAATTTTTATTTATATTTTTATTCAAATTTGTCATGATAGCACCAGAAATCGTGTTTGATAATCTCCTCACAGGCTCACAATCCGTCTTTTAAAATCTTATACACTTTTTGAATGTCTTCAAAATTCTTGGCAACTTTATTAGTTTTTTTTGTCTAGAATACCATAAATTTTATTGTGTTACTATCATTTTACACGTTTTTCCCCTCTTTTTTATATTGGAACAGGCAATTGCCCTTTTTCAAATATAAAGGTTCCTCCCAAGAACACTTAAAAAAATGCCAGTTTTGGTTTTTTCCCCATTCCGTTCAAGACGAGCAAACAATCTCTTTTCCCTTCGCTCCACAAATCCATCGTATTTTTTAATTTTCCCGTAGCACAACAATTCTTGCTGAATTCAAATGTGTGTATGAAATCCAATACATTTTTTCCATACGATGACCCATCCATTATGTTTCATTTCGCTCCAAAACTATGTGCGCCCGCACTATTTCCCGGAGAAGAAGCCGAGAGACATATACACATTGAGCGCGCCAGGGGCCTCCCATCATTTTATATCCAACGTCTCACACTTGTTCCTTCATTGCCGTATGTTTATCAAAAAAAAAAAGCGGCGTCGCCGGGGGCTATCAATCTCAATTCATCTCTTTCATCACTACAACATCCATTATTCTTCCACGTTTTCTAATTTTTACCGGCGCTGCGGAAATATTTGATGGACTTTCTGATTGTGACAGCTAGCAAATGAGCCAGAGGAAATAGAACATCTGAAATATTTTCGAAACTGCCTAGTTTTTGCATGATCAAATATGGACTACGCTCGGTGGGGAAATGATTGAAAATCAATGCTAAAATTACCGAAAATCATAATAAAATTAAAAGTGTTTATTTTTTGATTTGAGTCAAAAAGCGGTTAAAACTAAGTTTCCACCAATTTCCAGTTTTTTTGGAAGTCGTCGATATTTTTTAATTATGCTTAAAATATGCATATTTAAATTTTTTTTGGAAATGGCCAAGCTCAGTTTTCACCACTTTTTGACACGGTATAGAGTCTTTTCTAAAAAATTTTGAAAAGCTTTGCTATAACGATTTGTCATTTCGGCATCATATGCATAGATTTTACCGTTTTCCCATTGGCCGTGGTCCACTTTCAAAAAATGTGGAATAAGCTTTTAACATTCAACAAGAATTCCTTCCAAGGAATGCCACGAATTTTTTCCACAAATTATGCGAATATGATCGTAAAACGTTCAATAAAAGCCGACTACAAAAGGTCGTGTCAGATCTGAAAGAGGAGCAGAAAAGAGGCTCCCACGATCAAGAATGCACCTCCTCGCTCGGCTCACCCGGTTTTAATGCATTCGTATTTTTGTGCCCCCCTTCAGAGTTTACTCTCTTGTTTTCTCGCCTCACTTGCCTTCATTTTATTTATTTTGTTCAGTTCGCCCAAAATTTCTTTGTCCTTACGTTAGTGCCATTAGTGTATTTTCAATCGGTTGGTGAAAGGTAGCAATTGCCAGTTTCCCAGGTAATAAACATCGCACCTTCACGCTATTTCTTGTTGATAACGATTTACCGAACCCTTTTTCAAAATGTTTGAATTCATGGTGAATGGTTTGAATATTCAGTTAGTGACTTTTGTCAACCGCAACATTGTTCCAATCTCATATCCTATTCAATGTGATGTTCTTTATCTGGCAGCCCGTTTGCCTCCTGAATAATTCACAAACGCAATTTCAATATCTATCACGTATTTCCTTCCTCTCTCTCTTCTAAGATTTTAAATCTGTTCCTCTTCCCGTTTTCTGATTGTTGTTGGAGGAACAGATTGCATCCAGTTGTAATCTGTCAGTCAATTTTTGTAACAAGTTCCTAACCTAGTAATATGACACCTTCCAATAGACATGCCAATGTGCTAATCCTTCTGGTGTGGGGTCAGTTTGGTAGGTCAATCATATCACATTTCGCATTTTTCTCACTTTCTTGTTAATTAACAACTTGTTGAAGGAGATCAAGTAGAATAAAGTACCATAATAGGTGTCAAAGGAGTTTGAAATGAGATATTGCAAAAGTATACAACAGTTTACCGCAACTTATTTGACATCCATACAGTAATAGAAAAGTGTGTTATATTACTGTTCAAATATAAGACACATAGGTAACATAATTTTCTTTATCCACCACTCGCAGAACAAACGTATTTAATACGTATTTCTTGAATTTTGACATACGTGTTACTAATTTTAATACAGAGTATTTTCTATATTACTATTGCATACAATACTATTCTTCTATTTGAGACTTTTAGATGCAACGTTACTACGATTGCAGGAGTGCTTAGAACTATACTTTAGAACTTAAGGTAAAATGGAACATTTTTCATTCCCCAATATAATAACTAATCATAAGTTGTTGTAAGATTTATAGACTTTGGCAACTGAACATTAAAATTCCAATAAACGTATAGTCCAAATATTGCATTTGCTGTCAGAATATTTCAATTGCCATACTTATTTTTAAAGAAGAGCTAGAAATGCAATATCTTTTTAAGCTGCTCATTGTTTAAAATATAAACTAATGAATTTTCCTTTCTCAAATCTTTTCCGACAAGCCAACAACATATTCCACCTTGAAGGTCATCATATCCACACTTATCTCGAAAACATAACCAGGCCAACGTGCCTCGACACCATCAACATACGCGTGGTAGACAAGACAAGGGGGGCCAAGAAATCGGTGGGCCGAATCTATCGGCGTTCACGGTGTGGTGTGACTAATTGATGGTTGTTAGTACGGGAGTAGTAGTACATGAGATGTCGACGGCGGATAACCAGACGAAGGACCTACTCGAGGTCGTGTCCGGTTGTTCACAGTCTCTTTTCCTCACCTTTCATCCCTTTTCCAATTTAATGAGCCTTCTAATTATGTGCCATCAGACTCGGAGTATAATTATAACCTTTAAGACATGGCAGTGAATACAGTTTGGTTAGAACTTAGACTTTCCGCATGTTTTTCGTGTATCGGTGTGTACCAAATTAGAAAGAAATGCTTATTATGGATGCTCATCAGTTTTAATTGAGAAATACAGAAAAAATATGTTGATTTTAAAGTATTCGAAAATCAAAAAACTTAGTTAAGAGAATCTCAAAAACTGAAAGTTATTATTTCGATGATTTTGATGAATTTTAAATTTTCAAAAGCGGAATAAAAATATACAAGAATTCAAAAAATTGGCAGTCATGAATACATACCTTCCGTACATGCAAAAAAGTTGTTAGATTGGTTTTTATTTTGTCCTAAAGGTGATCTGAAAATCCTTTCGTATGGGGCTAAAGTGAGTGGTCAAATGGTTAATAAAACTATTCAAAAAACTGTGAAAAATTTTTATTTCGATAAAAACATAAAACTAATAAATATTTTTTTAGTTTTATGTTTTAATTGGGTTCAAAAAATTTATATTACACTATCGAACATTGTGTTACTAAATGTGATAGCTGGCGCAAGTTCGGGTTTAACCATTTTTTGAATCGAAACAAAAACATTTTCAAAAACTGTTTAAAAGTTTTATTATGATAATTTGTAATCTTAACGGTATGAAAATAAGTTTTAATCATTTTCGCACTGCCCGTATTTTATCTTTTTTTGTAAAAAATTTAAAAAAAATTAATTTCTAACTTTGAAAGCGTAATTATTATACCAAAATTTACAGTCCCGTAGATTTTCTGCACACCCCTCTGGTTGATATTTTCATACCTTAAGAAAAGTAATAAAACTTGTCATTTCGCTGGCTGTTATGACAATGCATGTTTGACTTTAGCCAAAAATTAATCAACAAGCTACCTATGCCACCAAAATGTATTGTCGGTGTTTCTTTTTGCCGTTTGCGGTAAACCGAATAACATGCATGCAAATATTAGTTTACCGTTGGCGATGAAAGGTCGCAGAGCCCTAATTCGTACTGACAGCCGTGTGAGGCGAGTAGGGGACCCACTGATTTATTGCTCTCCGCCAAAAGTTTTATTACCTCCTTTTCGTCTTGCCAAATTCCACTAAATTGCACTGGAAAACCCAGCGGCTCAAGAATCAGCTGCTCACCCTGGAGCTCCTGGAGTATCTCAAGAGGTTGTGAGTCAAGCTTTTGCAATGGTCGCAAGCAGCCGCCAGTCCCTTTTTTTTCGTTGTTCTGCCGTTTTAATTAATGATCTGATCGGGCGGGTGTTAAAGAACAGAAGAACGGCTGATCGATTGCTCACGGCGCAGGGCACACACTTGAAGAGTATATTTTTTTCTTTTTGTTCTAAGCTTTTCTGCTGGAAATGAAAGAAGATTGATGAGTCGAATAAACAAGCCATTTCCCCCAGTTGTTGCAAGTATTCCTGTTTGTTTTTCAACTACAAATTATAACCCATTATTACTGTGTACTTGAAATTGTTATCAAAACGCGGTGAAAGTAACAAAGGAACTGTTTGCATTTGTAGAACACGCCATAATTTCTTTCATAAACATTTGACCTCCATTAGTGTTACATAACTTTCCAGGAACCACGGCGTTACATTTTCATATAAAAGGAATAGAAAAATAAAAGCCGAAAGCGTGAAAACAAAGAAAAGCCTTTGAAGATTTAAAGTTCAAGGAATTCTGTCGGCGCTTTTTTTTTGGTTGCCTGTTCCGGTAGCCATGATCTCGTTCCGTTTTTCACATTACACTACCTCACACGCACATTTATTTCTCGCCTTTTCACCTTTTTCACCTTCTCACCTACATTACGTCTTTCTGTTTCACCACTTTTTGTGCGAATTCTCAAATAGTCTCATAAAAGTGCGAAATCATTACCATGGTCATGCTCATTGCGTTCTTCGTTCGAGACGCGCATTCAACGTGGCCACTCTTTGTCTCTAATTACACACAGCCTTCCTGGAAGGTCGTTTTTAAATGAACGTACTTCTAGCGTGATATGTTATTCGGTTAGTGTCTGTTCAGTTTCGTATGTTCGCAATTTCAATGGTCTTTAACGGTCGATTTGTCAGAATTTCCGGCGGGTGGTACGAGTCAACAGTGGTGATTGACTGCTACTGCAAGGAATTGAACAGAGAGTCGAACGAAAACTTTGATCAATTTTTTTTGTCTGCCCTGTTTGTGAAATCAGAAAATCATTAAATCTAACAATGACTCATGTAAAATGAGCATTTTCACAAAAAAAGTGCACTATTAGAAAACTGATATAACTTTTTTTTAAAGTTTAGATAGATTGGAGAAACTGTATATTTTTTAGTTTTGTTAGTTAGGAAATGTTTTCTCACAATTTTCATTATTGATTTAGTTGTAAAAAAAATTTAAAATGCCGGAAAAGTGTCACCGGAGAAAAATACTGAAAAAAGTCATAGTAAGAAGTTTCTTAAAAAATTGTTATTTTGTTTGAAAAAAGTGATAATTGTTTAGTTTTGGTCATTTTTTATGAACGCCGTGAATCAAAAAAAATGTTGTTTTTCGAATTTTTAAGTGTACTTACATTATAATGAATTTAATTTTTTTGTTGAAACTTCAGTACTGTATTTTTTTAAAGAGGCAAAACTCAATAATTGCCACTTTTTGACTGTCATTAAAAATGTTTAAAAATTGCTTTGAAAAGTTTTATTATGGAATTTGGTAATTTTGGCACTATCTTCGGATAAAATATTTGATTTTAGAATTTAGAAATTCTAGACCTCTTTTTCAAATTTACGATTCCTATTTAAAAATGACTTCCTAAGAATCTTGTTCCCACTAGGGATCTTATATTTTCGTTTTTCGTTTTTTAAATGCTATACTTCTCAGAGGTACTAATTCCCACTGAACCTGCCTCAGGCAGTTAATTTTTCGTCGTCCTCCTCCAATTTTTTAATACCCATTTCTTCTGATCGTAGAACATCTGTCTTGGATGCTTGGGCAGGGATGTTCTCATTGAAAAGCGATAAAACTTTCAAGACACTGTTCAATTTACAGAACATTCGCTACTTCCTCTTCAACACCTGTCTTTTCGCTTCTGATGAGGTACCACCACCGCCGATCCACACAGACCGCCACCCCTCCCGCCAAGACTCCGCCCCTCTATTCTTCATTGCTATGCTTGCGCGAAGGCTGCCCTCTTCCCCCCCCCACCACTTTCTGGCCACCCACTTTTCCTTGGTGCAAAAACCATAGCTTTGTACAGTTTGAGTGAGTTCAATGCTTCTGAATCGTCTTCTTTCGAACTTTTTTCTCCAGCTTCTTGATGGGTTAATGTGCAATGCAATGAAGCACATGTACATAGTACTCTCTTTCTTCCACACATATGGTTTACGTTTCCTATGTGTCCCTCTCCTTGATGCAATCTCTTAGCAGCCTTCACTCTATACATGATTTTTAATATATATCTTTCTTACAAAACTTGTTTCTTTTCTTCTCCCAATTTTTTTCCATTTTCTTTGCTCTGAGTCACGGTGTTACTAGAGAAGTCATCTGCCAAAAACTCATATTGCGGTTGGTCCTCACACCTATTCTCTACCTATTCATCGTAGAAGCCCAATTGGTTTTCTCATTACTTCACACCCTCATCTACCGCGAGTACAACGTTCGCTTTTTCATTTCTCCATTTTTTAGAGTACCGAAAGTGTCATTGGTGGTATAAATTGCTCTTTTGAATTTCTGGGAATAGTCAGGAGCAACAGCTCCCATCAACCACCACGGTACGATCCATTAAATTAACATATAGTGCAGCTTGAAATTGAAATTGAGTGAAGTGGTAATTGATGAGAGGGTGTGTGCAAATTGAAAAAGGAGGCACAACACGCCAGAAAAAGAGCAAGACCACCAACTACATTTTTCTAGCTTCCTCTCGCATTTTTTTTTTCACGCGCATCTTGACAAGCTTATCTGTTCTTGGTCTTCAACTATTGACCCCATCTATCCGTTTTCCATGTTTCATTTCTTCCAATTTTTTTTTGTTGCTCTTCTCCTTTTCCAACTTTCACACCCACCAACCTCGTTGCTTTCGGCTTTTGCAACTTACTAGTTAATTCCAACTTTTTTCTTCTTCTCACTCCATATATTCTAATATAAATATGAAAGCCGCCGAGATGAGTATAATAACGCGCTCTTCCTGAATAGCTTCCCGCAAAAGAGCGGATATTTGAGCATCTGCCCCCAGGCCCTCTTCACACTTCTCTATTTCATTTTGGGCCTGTCAAATTGAATTTCGTACGTTGTTGTTCCTTCTAGACTTTGACCACTTTTTTCAATTTCCTCATATGCTTTTTTGGCTTTTTTCAGAGTCTCCGACGCTCATCTATGTCAGGATGAAGTTGCTGCTGTATCTATTCGGTGTCACATTTCATAGCAACACAGTAGTCGCATTGGAATTAAGTAAGTGTACGGTCAATTGACTTTCCTTCTTCTAAATATGGCAATATTGCAAAAAAGTGTCCGTTTTGGGAAAGTGGCCAAGAAAAGAGGAGGGGACGATTGTTAGAAATGCATCATATTTTTGTCACCAGTTGCACTCTAAACTCCTAAACTAGTACACTTTTTTCTCTTCTCCTCCTCGCCCATTAGCTCTCATCACGTTTTGGTGGCTTACACGCCGGAATTTATGGGAGGCAAAAGGAAACGACATGATGATGAAAAGGGTATGCAGTTAAGAAGGTGAAACCGACAAACGGAAAAAAACGTTTTGGGGACAACCTAACTTTTTTTTGAGATACCATCAGTTTGCGCGAAATTGTGAATAGTCAGCGGCAGGAGATGATATCAAAAGGCATAAAAGGAGTGGGTTAGTTTTGAATCGGACACTTGCAGTGACATAAAGATGGTCACAAGTGGATAGTGATGAATTATAGGCCGGGTTGTTTCTATGACAATATGATCAAAATCTCGAGATAAAAATAATGCATAAAAATAATGCTATTTCAAATATCAACCAGATCTCGACCCCTCGCAATAGTCAAAAAGTCACTAAACCTCTTCAGAAAATTGATGACACCGATTAGGGGCAGGTGCATGTGTAATTGCCGTAATCGCAATCGATCCGTATTCTTGAGCATTGAGCGTAAAATCTGAATAGCTTTGCATTGCGCAATGTGACAAAGAAGTGTTTGTGTGTGTGGGTGTTGGGTGACAGGAGGTAGAATATAGTATTCAATTTATTGCCTTTCATTTTCGATGCTCACAACTCACATGCGTATAAATCACAACACAGTGTTGCTGCTCCGAGGGCTACTTTCACTAGATTTTTGATATTTTGAGAGGGGTGTATGATGACGATGATTCGATTTGTTAGTAGACTAGTGGGAAAAAATGTCGTTGAAAAACGAAAACCAATTTCTTGTGGTCCCGAAAACTCATCATTTGGGTCTTTCCTATGACAGCTGCTTGTCGTTCAATTGCTAAATAACACATCATAACATTGTTCTTTTAGTCGTCCTTATCATTTCTCTCGTTTTTGAAAACAAGATGCACAGAAATCTGCCAGCTTCTCCACAATGTTTTGTAAGATTTTGGGGGATAATATATAATCAAAAGCGGATGGGGGTGACAGTTTTGTCGGGCCGGTTCCCCTCGCTTCCGGAGATGCGCAACTGTTGCAATGCACAAAGATGCCGACGAGAGGTTCCTGCTCACAAAGTGCCACAATGATCGATTGCTTACAGTTTATACCAAACACTCTTTGACAACTTGCTGGCGAGTATCTGGTCGAGCCTATCAAATAAAAAAGAGCCGAAAATGTCGCTGTAAAAAAAACTTAATTGTATGTATTGCGTGGCCAACTTGATTGGCCAGGTTGACATTTTGCACACCTACCTGACTCATTCAACTAAAAGCTTTTGCTTTTTGTTTCGATTTCTTAGGTTTTTTATTAGGTGTGTGTTTTCTTCCAATACCCAAAAAAGAAGAAGACAGTTGCATTATCGTAATCCGTTTTGTTATCGTTTGCATGATTAACGAGATTGCGCAACTTGACATGGCGGCGCACATCACAGAGATTAGTAGCCATGCGCAATTTCTATGGAAACTGACCTGGAGAACGTGCGAAAGGTCACAACACTGGTCCATTAGAGCACTACTCGGAGAAGAGGATATCAACAACATTTGTCATCGTATTTCTCACCTTTCAACCTCACAAATAACAAAACAATTGTTTATCTTACACTACCAGAATGATAAAACGTCTCGAGAGTGTTGCTAGTTACTGGTTGTAAATCATCGCTTGTGGTGTCCTACAACATAAACCTGGTGCGCGAGAAGGTCGTGTGCACAATCTCCATTTTTATTGCTAATTTATGTCTTGACGCACAGACGTCAGGTACTCAATTCTTGCAAATCCATAATGTGACCATAAAAATTGTGCTGCTGTTTGGGTTGTAAAAGACAGGTATAATTATCCGGAATTATCCGCTGGCAACAAAGATAATCGTAAAATATTATTCTGCGGAGGTCTTCGCCTTTTTGGAAATAGATTTAGATTTTCAATTCGACGTGAAACATGCGAAAATTGTGGTTGTACGCGGCAACTCATATGATTAGAAAGCATTGGTTTGATTTGGTGAGCTCAAAAAATTCAATTGAGGATGCCAGCAGACCCGGGTCCTATTTGCTCTTTTTAGGCACATCTCTCGGTAGCCTTGTTGACCGCATATCAGATTAGGCATTGTCGGAAAAAGGATGAGAATACATAATGTCAACAAACGGGGCTACATGACAAAGCATACAATGATAAGTACACTAAACCAAAAAATAAAGGCGGCTGAAATATGATAGGGTGCTCTTAAACTCTTTCAACTCTTTTCCAATTAATAAATTATGTTTCAGGAGAATGCAGTCACCAATTGGGAATGTCAAATCGAAAGATTCGTGATGAGCAAATCTCGGCGTCTTCGAGTTTCGACTTGCAAAGCACTGGACCTCAACATGCTCGGTAAGTGGTTTGGGAACTACTCATTTGAAATTCGTACTACGTTTGAATCCCTTGAAACTTTAATGCAAATTTCCACGGACTTGATAGAAACATAGAAAATTTGAATTACTTTCTCTCTGCCAATCCTTTTAGCATTTTCTCACGAGTTATTTGAATTGTGGGGACCGTTCAAATTTGAAATACACTACACAAAAAATTAGTTGGCATCTTGCTTAATTATAGCGAGCTGACTGTCAACAGGAAGAGAGCTATTGTGTTAGCCTAATAATTAGTCTCTTCCCTAATTACGGTATCCGCTTTCACATCGTTTTGTATAGTGTTGTGACCCCACCCAGGAGAATTCACGCGTTCCCAAAGGCGGCTTTACAAGATGGTTAGAGGGGGGATTACTGCTCTTTGCAAGTTCACGCGTTCGCCAAACTCATTGAAATTGAAATTGAGAGCGCATTGGCATGGCACATCTAATTTGGACAAGCTTCTGACGGGGGAACGTGATGCTTCATCAGTAGCATACGTTAACGCCTCAACAAGCGATTTATCTAGTTTGATTGTTTTGACAGGCCGCATGCGGTGCTGGGGGCTTTCCATTGCTTCACTTCCTAATTGCAATGTGTTGCATTGCGTAGATAAAATCTTGATTAGGAGCTCATCTGGAGAATGAGAGGAGAAGGAAGATGGAATGGAAATTGAGAGCCACACAACGAGAAATTGCAATATACAATAGTATAAATATAAAATAACATACTTTTTATCACTTAAAGGTGAACTACGGTCAGTAGAGAAATATTCCTAATCTTCTAAAATATCCAAATAACTTATTTTTTGTGTAGAATATTTTTATTTTCAGTCAAAAAGCGGTAAAAAACGGTTATTTTAAAAACCTCTAATTGTGAATACTGTCGCATGCATAAACCCCTACTGTCTTGAGATAGGAATTTTCCAAATAAAATTAAACATAAAACTGAATGGAACATATTTTTTTCTTGATTTACGATGTCCAAAAAATGGGTGAAAACTGAGTTTTCACCGCTTTTTGACTTGAAATGAAATTTCCAATATTTTTTGAAAAGTTTTATTACAAGATTGGAAGCACCATAGGAATGTTTTTTGTCTACCTACAAGTCTCAAATTTAATACATTTAAACATTTATCGTTATGTATTGTTTTCACATGGGAATGAATTTTATATTTTAATATTCCAATTCAATTTTTTCAGAGCTCATCAAGAATCTGGAAGTGGTGCCTGGTGTCCGAAGAATCAAATAAACTCTCTCAGCAAAGAATGGTTGCAGATTTCGTTTTCCGTGGATACAGGTTTCGAGCAGAATCTAGAAAATTCTAACAAAAAGCCCAATTTTTTCAGTAATAACTTCTGTGGAGACCCAGGGACGATTTGACGACGGACGTGGAATGGAGTATGCGACCGCATTCAAAATTCAGTACTGGCGACCTTCGCTAAACGCATGGGCATCTTATAAAGACGATTTTGAGCTAGAGGTTCGTCCTTTTCATTCAGAATGACCGCTAATTATGGTATCGGCACTCTTTGGAAAGCGCACCGTTATATTTATGCGCTTAACGCCATTAGCCCCAAATATCTGAGATATGTGAATCACAAAAAGAACCTTGCGAAGAGAACAATAGAAATCTAGCTATGACTTTTGACACACCATTTTGACACACCATTCATACTGTCACTATACGAGCAACGGTGGGGGGAAGAAAGACGGGACACGATTTGAATAGAATACAATACAAAAACGCGTTATTCGAGATTTATTACAAGGTCTTCTGCCCCACAATTCGTTGTGTCCGTTTTCGGAGATATCATGAGATTCTATTGAGATTCAAATTTTTATCCATGTACATCCTGTGCTTGGTTATTTTTTTGATGGGAAAAGTGTCGTTGTTCCGTTCTTTTTTTAGTTTGTGTTTTTTTTCTGTTCTTAGAATGAAAAGAAAAAAAACGGAAAAGACTGATCGACAATTGACACGCTATACATGTTCAATTACATTGTGCATTTTTCCTGCAAAAGTGGCTCACTCGACTACCATACCACATTAGAAACCACTAGTGGCTTTTTAGTAAATTAGCTGAAATTTTGTTCAAATACATAGAGGAAACACTTGACACTGGGGCATTGTACGAAGACACGAATTAAGTATTGTCGTAAAATGCGGTACAGTGAATTGAAGAGGGGGGCACTGAGTGACAATGCATCTGCCAGCCACTTGTCGAGACGTGTGTATGATCGGCTCAAGATCATATCGACACATATGTCGCCAGCCATGCTATTCTGCATAACAGGAATTTGAACATGAACATCGGGCACCACAAAACGCATAAAAAACCGTCGGTGATGAGTCTATATCTAAGAAAAGGCTTTCCGAACCGGTCAGTTAATAGAATAGCCTTTAGTTAGGGGTCAATCCAAAAATGGGTAGGCGGCGTGGCTTTCAAGTAACTGCCAGTTAATCCTCTTATGCTCCGGTGACTTTTTGCTTCAGTAATCCTTGGCGGAATAAAAGTGTTATGCGGATAACCGTTCGTCGCAGGATTACCTAATAGACTATTTGGGAATAAATAAGAATAAATTGTAGTGAATAATGAATTGAGGCAGTTTATTTTTTGTATATTTTTTTTGTTGATATTTTTGCAAATTGTTCAAATGATTATAACTTCGAATGAATTAATAAAATACTGCTCAAAACTATATTAACTTGTGTTTGCATGTATTAGGAATTCACTAAATTCATGGGAAAAAATAAAGCGTTCGACATCTCATAAGTCTTGTTTTGATGATGATAAATAAAACGACTATAACTCAAAAACTACATTTAATAAAAAGTTTGTGAAAGTCACATTTGTTTGAAAAATTTGCAAAATTAAAAAAAAAACTCATTGGCCAGCACTGTAAATGAACATCACTTTTGCTCTATTGAAACAAAATTCCATGTTTTATACCTTCTGAGAAATCTAACGCCATGAAAAATTCAAAAAAATTTTGTTGTCATTTTACAGGTGTTGATTTTAGTGTTTCATCCAATTTATCGTTAATTTTTCAGACAATTCCTGCTAATAATGACACGGAGCACGCAATCCGGCGACATCTTGACCGGGCAATCATAGCAAGAAGAATCAGAATTGTTCCAGTTTCAAATTCCACCAGAACTGTTTGCATGAGAGTTGAAGTTTTCGGATGCCCATTTGATGGTTTGTACTTTTTTCGTTTCTAGATAGTTTATGAATCATGTTTTATAAAGTTTTTTCTTTGTTTCCTAGACATTCCTTTATGAAATTTAGCAATTACATTCATTTTCAGATAGTCTCGTGTTTTACAATGTCGATCAAGGCGATTTGCAATCTGGCATCTCTTATCACGACTTTTCCTACGATGGTAATCTCGCCAACTCTCCACACTTAACCGGCGGTATTGGGAAGTTATACGACGGCGAAGTGGGAAAAAACAATGTATTTGTTAATCACCACAAATGGGTTGGATGGAGACGTAAAAGAAATGGCAATGTGAAGTTGGCATTTGAGTTTTCCGAATTGAGAAATATATCAGGGATTTTGATTCATACGTCGAACGAGTTCAAAAAGAGCGCAAAGGTAGTCATCAATTTGTGAATAATATTTTAATAATTATGCTTAAGGCATTTTCCTCGGCTACTGTGCTATTTTCGATAAATGGAAAAGACTTCTCAGACACCATCGTACACTTCAATAATCCGGAAGATACCGAATCAGAGGTACCTCGATGGATAAGGATTCCAGTGAACAATCGGATTGCCAAAGTTGCAAAGATTCGTCTTAACTTTGGAACTGACTCCGACTGGCTGTTCATTTCTGAAGTGAATTTTGAATCAAATCACACAAATATTGAGCTTCTCAATGATGACGTGGTTATTCCCGATTCGGTTTCATATTTCTCCGTAACCGAGCACGATGACGGAACTAGCATGTTTGGTAAGAAGATTCTAATATCTATATTTCTTTAACCGCATATCTTATATTTCCAGCTTTCATTATCTTCTTCTTCATGTTCCTCATCGTGGCAGTCATTATTCTGACAGTTCTCTACCGTAAACGCGAGTATCGTGTGAAAGCATCGTCTCCATCTCCAAATGCGAAACGGGAAATTCTGTTGACAATTGACGGAAACACCATCAAGCATCACGTTTCTCCGTCAACCTATCAAATGGCTCGCGATAATCTTCAGAATGCGTTGATTGAGAAAATGCCCATGTCACCGATTATAAGCGATTACGCTGAACCGGACATTAGTGTGTAAGTTGTTTTTTGCTTGCCTATGCTAATGGAAGTGTGAATAGGCATGGGAAACATGCCGATGAATTAATCACATATTTTGATTCGAAATAGGATGAACACTATTGAAACTAAACATATACCCACACACAGTAGCATTCTCGCGCACAATAAAACTGAAAGGGCAAACACAATAAATGCCTGGTGAGCAATTGACATTTCAATTGTTTAAATTTACAGTTGCTCCGATGTCACCGCCAACACTCCATTGCTCTATGGAATTGATGGTCCATATGATACACAGAAGAGAAGGTGCGTTGAGCCAACAAAAAATATATCACACAATGCTCAAAGTTGCAGCAACCCTTTGTCATCTATGGTAAAATACTCCGATTATGGAGAGGTTTATTGCACAACACTTCCGGAAATTGCTCGAGACAAGTTGATTTGCGTGAGCAGAATTGGGCAAGGAGAGTTTGGTGAAGTCGATTTGTGTCAGCTTGAAAACCGAAAAGTTGCGGTCAAAAAACTTCATGGAATCAGTCAAGCCGACGAGTTTTCTTTTCATAGAGAAATTCGAGTATTAGGTAAAAAACTTTCTTTTAGAGCGTGTTATGTACATGACAACAGTTTCAGGAAGTCTCAAACATCCGAACGTAGTTGAAGTCGTCGGAGTATGCACTATACAAAAACCAATACTCTGTATCATGGAATATATGGAAAATGGCGACTTGAAATCCTACATTTTGAAAAACCCTACTATACAGTTAGTTGATGTGTCTCAGAAATGTTTTGTATATTTTAAAGTTTCAGAACCTCCCAATGCATCTCAATTTGCACACAGCTTGCCGCAGGACTTGCCTATTTGGAATCATGTAATTTTGTGCATAGGTAAGCATTTTGTGCATTAATGGTGAAAGATTTATAGCTTGAACTTGAGAAAAAAAATTTCTTTACCTGTAGCTCGAAAGTTATGTCCTAGACTCCCAGTGCTCCATTTCAACAAAACAACTAAAATAGTTGAACACTTTTATGTAGGCCAAACATAATCGAAATATAAGCTGTTGAAAAATTAATAGTGGTGTAAATTTAATAGGAAAAATAAGATAATTAGTACTGTTTATTATACCTTGAATAATTTTATTTAACTTCAACATTATTTTAACTTAAATTAGACAAAACCCGAACACCCCGGAGTTAAAAAAAGTGGTTCTTACAGAGATATTGCTGCTCGAAATTGCCTTGTTGACGGAGAAGGCAATGTAAAAATTGCCGATTTCGGAATGGCCCGATCTCTTTATTCTCAAGAATATTACAAAGTTGAGGGAAAGTTTGTGCTCCCGATTCGCTGGATGGCATGGGAAGCTTTGCTACTCGGCAAATTTTCCACTGCCAGTGATGTTTGGGGATTCGGAGTTACCATGTGGGAGATCTTCTCGCTGTGCTCCGAAAAACCATACTCCGATATGACAGATGATGATGTGGTGGAGAATCTTCAGAGCATGAGCTCTACTGGATCATTAAAGGTACGTTCAAATATCGATTTTTTACAAAAAAAAATATTATTTTGTTTCAGCAAGTTCTTTCCCGACCAAGGATGTGTCCATCAAAGTTGTACAACGAGCAAATTCTTCCGTGCTGGAACTATGAGAGCAGTCGCCGACCCAGTTTCGAGAACGTCCATCTTCACCTCCAGTCATTGGTGCACACTTCTCCTCATATTCATTTTTAAATATTATTCTGAGAATATATAAGTTTGCAATTTATTTTTTCTTTCCTTTCTCCTACTTTCTGGTGATCTATTGTAACTTGAGAACACACATCTCAGGATCTTCTCTTACGGTTAAATTTCCTCCTTCTTTCCCTTTATCATTGAATGAATAATTCTCAAATTGAGAATGGTTTGGCCACATATCGGTGCCCAATTGAGAATTATCAATGTACATTCTTTCTTCCACAAAAGCTTTCACTATTACTGTCTGGGTAGTTTCAATAAATAATTAAAATTTAGTTTGGTCTTAAATTTCTTTTGAAAAAAATTTTGACTTCAAATACAAGAATGGGAAGATAAAATTCATTTATTAGTCTTGAAAAGCAATTTTTTTATTATTTCCTTCTTCAAGTCATCAGTTCTACCATTTACAACCCACTTATAAAATGGCCCAAAATCGGCTTCAATACGGGATTTCATCTGCAATTCTGGATATAGTATATATATATAAATATGATAAGTTGGGTTCTTTAAAGAAACTGGAGATGTAAAAAATGGAAAAAGATTTACCAACAAAGTGTATGAAACGGGAAACAAATTACAAATCTTTGAAATAAACACTTTTTCTACCCGACAAATGTAACATTACAGTACAATTGAATACTTACATCTCCGCTCAAATTGTCCCAATCAACTGAAGTTGGGAGTGATGATTGCTTTCTTTCCCGAATTGGTTGGATGATAGGAAGTGCTGTCAAAATTTTTTTAATTTAATATTTAAATAGTTAGCAATATACCATAGCTCTATGAATTCTAGTATTAGAAAGTTACCAGGAAAATCCAAAAAACTTTTCACACAAATCAAGTTTGCTCTGATCTCATATAAATAGGCAAAAAAGTTAACGAAACATTTTGGAATGTATAATTTCAACGTGAACTTTCAAACTTCTTATCAAGCTAATCTGCGTCAGGCTTTTGTGCAGCAGATATATTTTCTTTTCCGATTTTTTTTTTCCAATGTAATTTATGTTATGTATACCTTTATTACCGAACTCCTAGGTGAACATATTTCAATTGCAATTTGAATTAATACTTTTGAACGAACTTTTGAACTTTTGAATAATTTTGAATTTGAATGAATACAGGAAAAACATTATTGATTTTTTTTGCATAGGTATTTGAAAACAGAGGAAAACTTGAAGTCAAACAATTTTGCTTACGATTAACTGTTTCCGGCAAGATTGTCAAACTTACATTGCCTTTTAGCTTTTGCCGGTGTCGAAACGACAGGTTGTGGCGGTGGTGGTGCGGGTGTGCTTGACTGAAGAACAACAATCATAATAATTTTTAATCCTATCTCATGAAAACTTGCCGGCGTTTTTGAAAGCCGTCCTTTATATTCGTCATACAGTTGATATTTCCCGTTTTTGAGACTTTGAATGGTTTCTGTGGTGGCCGTTGAAGCTCGACGCTCCCGGTTCTTGTAGTCCATCCAATCCTCATAGAACTTGTTAGCTTTTGTTGCCTGTTATAATATTTTATTACTGGTCTAGTGTTGCAAAAGGAAAGAGGTGTATACATTATTTTGAGCTTTCGAAAAGACCTTTTAATTTTTATTTTCAACAGCTTATAACATTTAAAAATATTAATTTTAAAAAGGCATACTTTTATCATCTTGTTTGACTACCTTAATTTTTGTAATTTCGGGAATTGCCGAAATTGCCAATTTCCTAGAAACAAAAACCAAACAGTTGTCATTAATTTTTTAAAGCTGGCAATTGTCTAACTTGAAATTTGCCAAAAATATAAAGTTAGGAATTTTGTTAAGCTGAAATCTCACTGTTCCAAGCCTTGAAATATTAAACATTCATGTCAGAGAAAAGCTTACGAGATACCAAAATTGTGAATTATGTCAAGGTAAAATTTCAAAATTTTCAAAAAAGTAGTTGAGTTAGAAAATTGCCAATATTTTCAGCCATCGGCAATTTTGACATTTTCAGAAATTTCTTTGTCAACCTTTCTGAAACCAGCTGTTATCTCAAAAATTACCGAAAATAAAAATAATTAAAATTTTCAAAAATTTTTGAGCGTATACATTTGACAATTTCGGCAATTACCAAAATTGTTAATTGCTAAAAACTTAAGAATTGGGCAATTTTCAGGTAACTTACAAACTAAAATTGAATACTACGTGTCCACAATCTACACAATATTTTTTTTTCAAATTTAAATTTTAAAAACTTACTTTTTGCCGTGCTGCCATATTTGCAACAATAATAAATAAAATGGATATATGCTGTTTCTTTTTGATTTTCGAGTTCAAATCCATCCATCTCGTAGCTTCCCATTTTTTCGCGTTGCCACTAGCAATTGCATGTTTCCCTTCTTATTATGACCGAAAAAAATTCAATTCGGAGACTAGAGGCAAGTTTGCAGAGCTAGATAGATTCGAAAAAAAAGTTGACGGAAATAGTGGAAATTGTTGCACACTCTCCTGAACATCTAAAAACGAAAACACAGCACGACACAGTCATTAACAAGACAAATTAAAGCCTAAAATCACAGCGTAATACTATTGTCAGCGGCTGCCAATTCTATTGTTTTCGAGCCCCCAGGTGGACGGCGGCCGGCCTCGTTTTCCGGCTAATGTACCCGGGCGGCGCCCCAAATGTTTGCCGCGCAGCTTGCTCCGTCGCCACCCATGCACAACCATCTTCGGGATTCATCACACCTTATTTCCTCACACCTGTCAGGTCGTTCATGATTTCCCGATTTATTCTCATTTCAATTAGCATTGATTTTTATCCAGATTTTTTTGTTATCATTTTTTTACATTGTACAAAGTGTTGTTGGTCTATGTATAAGATTCCAAAAAAGACCAAGACACAATTCATTAAAATTCATGAGGGGAGTGGTGATTGAAAGAAGAAAATTTGCATATATCCTCGGGTTTTCAAATTTTCAAGCCGTCACAACAATGTTTCTTTTTGCTTGCTTCGAGAAAGTGTCATGAAAATTTTTACGCGTTTTTTTTTAATTTTGAAGTTAACTATTTTTTACCCTAAAATCATCTGACGTTTCATATTGAAAAAAAAATGTTATAGATTTGATTGTTATGGATTTTACTATTTTTGGTTTTAACCATTCAGTTTTTTTTTTAAATTTAATTAGAATTAAATGTTATTCAACTTTTTGATAGCTTCAAAAATATAAACGATGACGAATAGTTTTTATAGTGATATTGCCTTATTATAAGTTAATATACCTAATAGTTATCAGCTTCAAGCATGATTTTTTTTATACTTCACATATTGTGACGTATTATAGGCTACGAAAATTGCAAATTGCTTGAGACTTCAATAGAACTGCAACGTCTCATTTTTTGTGAGTCTTTAAATAGTTCAAGTGTCTACAGTCCTTTGCGGTCTCAAGGAAAGAGTTGAACACGACACGCACCGCCGGAAAACTGTCACAGTAAATAGTAGAAACTGTCAATCGGTGCGTGAGTCTTCGCAATTCGTTCGATCGTTTAATTGCCCATTATTATCCATCAAAATACAGTGGCTGCCATTGGAGGGCTGGAGCGGTCTAGTTCTGATATAATGAAAGTAGGCTAAATGACACAACTTCTAGATTACTTGAGATATCGCTTTGCCCTCCGTTGATTCCATAACCCCCTTTCTTCTCCGTTCTATGACAATGCCTCATTCTGTTTCTCCTCTCTTTCTCTCCGTGGAAAGTCGAACGTCCGACCTAGTTTTAATTTTAATATGGAAACATTTCATGTATCATTTGCATCTAAATACCAATTTTCACTTATTGCCCGTCCTGAAGTTTTCATTTCTCTGATACCGATTCCATCGTTCTTATTTTAAATTTGTTCCGAAACAAACTTCCATTTGCTTCTTTATGTTGTATCACTTGATACGACCTTCAGGCGATATTTTAGTTGGATTAGAAGCAATCGCAAAATGAACACGAACACACTTTTTTCCCATGTACTAATCCGGGAGGGCACCTTTCTCACTTCTTCTTTCCTTTTCCGTCTCACATTATTTGCCCAACATTCTGAAGTACATCTACTTGTGGACGCCTTTTTCTTAAGCGCAACCCTAAACATTTCGCACTGGTTTGGTTTATGGACATGTAGAAAAAACCGATAAACCCGCGACGCGTTCAGCGCCCTCCCCAGGCATTTGTTATACTGATCGTGGCAGCTGAACAACAGCTGTGGATAGATTTCTCTACATGTACTTTTTTCGTTTTCGTCGAATTGTTGGCACCTGTGGTGAAAATCTATGGACTACAGCTGTTAGCTCGGTTTTGAATATAGATCAAATAACGCCAAAAAATTGAAAAAATCCTAAATTTGATTATTCTTTGATGCTCCATAGAAAATTCTGTTCAAACAGTATTTTGAAAATTATATTACTATCGGCAAATTGTGTGTTCTGTTCATTTGAAAACGCTTAAATTGTCATGATTACGGTGGAAAAACAACCAAACAGAGTAAAACTATTCAAACATTTTTTGAAAAATTTTTATTGACAGTCACAAAATGGCAATTACTGAGTTTTTGCCACTTTAAAAAAAACAGTCCCTACAGTGTTTGAATATTAATATTTGTTAACCATAAATTTTGAAAGAATTTTTTTCCAAAAATGATTTTCAAAAAAGTGGCAAAAAAGTGGTAACCACTTTTTAAAACAAAATTTAAGAATTCAAAAAAGTTTTGAATAGCGTTACTATGATATTTGAATATCGTGGCACCATAAAAGTGGTTTTTAACAATTTTTCCCACTGGAACTACTCTACAACAGATACGTAAACCGACAACCCAACCCAAGTTATAACAAATCTAACGTTATTATAAAATTCAAAAAATAGGAAAAAAATACAAATTACGAATTTCTATTGTTCAGTGCTTTTGTCAAAAAGTGATTTTTAACAGTTTTTTTTACTGAATTTCCCCACTGCACTACTCCACCTCTGTTTGATCTGAATCAGAAATTGTACTGGAATTTTTTTTTTGGAAAATTTCAAGTTTCAACTTTGTAAAACGCAAATGATGCGACTCAATTAACTGTGTATGGAATAGATTTTTCATAATTGTCCTACTTTTTAAACAAATTTACAAGTATATTAGAAAAAATGTTCAAACCGATTCAGTAATTATTCACTTTTCTCCATTCATCCGGTCATCGGTTCAATTCTCGGAAAAAACAACCGCCGTAAATACTTTACGTCTTCATTTCAAACTGTCCAAATTCATTTATTCAGTTACACAGTGAAACGTCGTGCACTAACCGAAACCTTCAAAAACAATCAAACTATTGATCAGAGTCAACTCGTGGCGGTAAGATGAGCAGTGCGCGAGCCCAAGGTGCCCTTCTTCCGTCAATATACGCACACACACACACACAATAACAACCTCCCCTTTGGAAGGTGAGACTAAGACCCTCACACGGTTTTCTGCTGTTGTTGGGCTGTCCGCGAGTGATGTTGCTCAACTCCATCTCAAATTACTTTAGTACTTCCAAATGTTCACTTCTCAACCATATGCATCTCGAAGGTCATTTGTTTTATGGTGCTGGGCTCCGATCACTTCGCATCCTCTTCAAGATATATTAGCCTTCATTAACTGCCGCTAGGACACTATTCGTTTGGTTTTTTTATTCTCTTCGGGTATTTGGCCAAGAAGTTAAAAGGTTGAGGTTAAGGTTACAGTGACATTTTCCTTTTTCCGTCTCCAATCCTATTTTCAAAAAGCTCTTGGTGTTTCATTAGAGGTTGTTTGTGCATTTGTGCCCACCGCAATGCAAAATGCAATTTAAGATGCACGCGTTCGGGTTTCCCAAGAAAGCTTTCAACTCGAAATTTCCCAGCATATTACTTCTCCATCCTCAGCAGCTTCATGTTCTCTTATTTCCACCCTCTAGCCAACAATCTTCAACTCTTCGTTTCTCCATTTACCATCAGTTTTCGATCACATCATCACCATCATCTTCCTCGCGCAAAATCCTCATCCCATGCGTAATGTACTGTAATTTTATGTGTCTGATGCTTTTCGCTGACATAAGTGTATGTGTTTTTTCGTGTGTTAACATGAGAACAAAGTTTTTGTACGGTTCATTGTGTGTTGTCAGTCATTTGAGTATAAATGTTTTGCCATATGAAAAATTATTTGAAGTTTGTCTGTTACCAAAATTAATATCTAGTAAAACAATTTTCGAAAAAATGTTCAAATTTGTGTTGTGTTAATTCTAAAAGCGGTGAAGACTCAGAGATAATTTCGGAAGCCCACAATTTTTGTTCGGGTTTTAAAGAATTATAGCAATTTACACCTGCAGAAATTTTCAAAATTGCCAAAAAAGTATACATTCTTGAAATATTTAGCCAAATTTTTTTGGAATTTTACTATGATATTCGGTCATATTAGACAACTATATTTTGGAGCATATGAGCACTCCAGTGGAAACAATTGCCTAAAAACCTGTCAATGGCACCACGGTGACTAAAAATAATACTGCGAAATTCGAAAAATCTTTAAAATTAATATTGATTGTTTGAAAACTAATTGTAAGCAAAATTCAATTTTAGTCACTAGATGTCTTCATTCAAAAAAAACGTTTTCCTTCGAATTTTATGATCTGCTTAAGTTTCATATATTAATATTTCATTTGTGAATGAATTCGAACATACGACAGTGCTATGATTTTCTCAAAAAGTGGCAAAAACTCAGTAATTGCCACTTTCACCTTACACCTTTGGCACCTTGGGAGTGGTTTTCAACAATTTTCCAACTGGCGCTACTCTACCTTTAATCTGTCAAAATCTTAAATGAGCTTAAATAGTTTCAGAATAAAACATGTTTTTCAAAGTTTTCACTGATTTGTTTTTTCCTCTTCCTCCTCACATATTTCACATATTTCAATGTTTGTTCCAATCGTATCTACTATTCCTTTTGAACACACTTTACGGACAACTATCTTTGTTGAATCATGTTTCCAACAAAAGTTTTCAATGCTACTTTTGCACAAAGAAACTGAAAAATAAACTAAAACGGACAGACAACATTTTTGTTTTAGTTTTTTGTAGTAACGAGTAGTCTTCATTTTCCCAAGTTTTCCGCATAGATTAGCTTCGTTTTCGATAATGAAGTAGAGGTGTTTAAAGATGGGGCGTGAAGAATGTGATAATGCGTATTAGCATGTAAAGCATTCTGTCCGCCCTTTAACACTTTTCCACCCATTTTTTGTTCATTTTTAAACAAGAGTTCTGCTCGGACACGTACCGAAGCAGTTCGATTTTTTTCCCGAGAGATGAAGAATTCTTACAAATGTTGGCAGAAGCACAAATAGAGACATACATTATGGCAAAAATTGAGTCAGTGTGAGGAGACAAGTGAGAGGAAATAGAGGTAGAGAGAGAAAGTGGTGAAATGTGAAAGCAAGCACACATACGTGTGCGCAGTATCGGTCCACAGTGCAAGCGGCTAGTCCTTTTTCCGGTTGCCGAAATGCGATCTTCCCTGATCTTTTTCACCGAGCGGGCGTCATGCCATGTTAACCCGAATTACTGACGAGATGAAAGTGTAGTGTGGCGTGTGAGTTTACATGTGCTCATTGAGCTTTGCTTCTTCATTGGTAACCGTTCACACAAACAGTACCGCAACTTTGTTTTACGACTCTGTTTGAATTTGAGATTTGAATTCCTATATTGATGTAGGTCAGGTGACAATACGAAAGTTTCTATTTTTCTATGTCAAGTTTAGAGTTTTGAATTTTTTGTTTGTTCGATGCTTCCGAGTGAATTTCCTTTTGAGAATCAGTGAAAAAGTCGTATATTTTTTTACTGTGATAAAACAATTTCGACAAAATTTTGGAAAATATTTTATTTTGTTTCAAAAAGTTGCAATAACTGAGTATTACCACTTTTTGCGAAATCCGTAGCACTGTCGAATGTTCGAATCCCTACAATCTTTGAATACTAGTATTTGAAACGTACATAAGTTGACAACAAAATTCAATGCAACATTTTTTTGATCGACTCCTTCCAAAAAATTAACTATAAAAAAATAAATATAAAAACTGGCCTACTCCACTTTTAAGTTTTCAATAGACAAATATACATAATTTTATTGGAAAACTGCGAAAAATCATTGAAAAATTAAAGGCGCACTACCCCTTGTGCAATGAATAAGCATGTGTCGTGTCAAAACCGTGTACTTACTTTTAGCGTAATAAATCACAAAATTGATAGTCTAGGTAATATGAACCGTGCAAGTTGAGCAATGATGGTGCAAGACTAATCGAAAAACTATATAATTTATTTTCTATGATTTTACTTCACAATTTTTATCCACCTTTCCATCTCATCCACCACGTTCCCCTTTTTTTCGAACAATGGGTAATGAATCTTAACAGTTTTTTCTTTTTCTTCGAAATCTGTGAATGTGTGTCATTTAATGTTTCCTTCCGTTGTAATCAGAAGAAAAAAGTCTACAGTTGTGGAATATGCATATGAAAAGGGGAATAATTAACAGTGTGGACAGTGTGGTGTAATTGCATACCGAGTCACTTGCGGACCACCGTGTCTGACCTTTCTATTCACCATTTTTTCGCTGCCGTCCTCCTGCCCAACAATCGTGTCGTGTTGTGTAGATTTCGTAAGATTTTATATTTTTTTTACTAAGGATTTTTTTGAATATGGGTTAACAGATTCTCTTGTATTCTATTTCAACTATTCAATTCATTTCGTAAGATCATTGCAAGTGGAATAATTGAATAATTGCGCGGCGCTATGAGATAATGTTCGTAGATCATTGCGGTTCGACTAGTGGAAACAATGTGGGTTCTTCAGCTATCACATCAGTCCTTCTGTTCATTCTAATAGTTTTGAAAAATCCACACTTGTTTTTTCCTATACTCTCAAATATAACACTTCGAGATCAAAATACAACAAAGTCACACATGTGAGTAACAAATTTTAATTTCTTTTTGTCCTCAATTGTGTCTTCCTCATTTTCAACGTCTTCTTCAACGCACCTAATTCTGCCACAATTCGAAAATTGTCTTTTCTTTTTTCCTTTTTTGGTTGGTTTGTGTTTCAAAACTGTCGATGTCTACTTCCGTTTATTTTGACTGCCAATTACCAACTTTCGATAATACGTTTATTTCCAGAAAACCACTAAACTGGAAACCACTGCCATCGCTCAGTTTCCTTCACAGGATACGAAGTCTGCGCAACGGCAAAAGTTTCCCACGTAAGTGTTTTATTATGAAGTTGTTTGAAACCAAAATATGGTTGAAAATTATATTCATAATAAATAAAAATTCATTTGGGTTTTTCAAACTTGAAGTGCAGTTTGATTTAAAAAATATTGTTGTTTGAAAAAACTAAGTGAGCGACAACAAAAAAGTATTGGCAACTGGAATATTTGGCTTTCAGTGTCGAGTTTGAAAATTTTGAAAAACAAAATGCTTAAAAAATTTTCAGATTATATCTAACAACTGCCAAATTACAAACATTTTGGCAATTTGACAATTTAACAATATCCAAATTTGGAAAAATTTGGAAATTGCCGAGATTTAAAATTTCTGATATTTCGGAATTTTCGGAAATTTTCGACCTTTAAAAAATCATTTTTTAAATTGTTTCAGCACACCTACAAAATTATCACATTTTGGAATTTTCGTCCAACTTTTAAGGACAAAAATGATTGTGAAGCAATAGAAAATTATCTTGTTGATTTGAAAATAACTTATTGTTAGGTAAATTTTAGAATAATCTCAACGCCTGAAAAAAACCTCAGTGAAATAAAAAATGAAACTTTTCCGCTAGCTAAAAACTATTGTTTTGGAATTTGGAACCAGTTAAATATTTTTTAATATGTCGAACTTCTGGACTATTAAACCGAAATTAACAAAATGTTGCAATTGCTCTGAAAACTTACAGTCAAAAGTATTTTAAACCTAATTTGTTTTACAGATAAACGAACGATTGATCAAACTTTTGTTCCTTGAAAGAAGTATTTCATAAAAACAAAATAAAAAACAAGAAATGGATTGCAATGGAAACATTGCGGAAAACCCTTTCCTCAAGGTAATTTTTTTTTTAACCAACAATAACTTCTCTTTCAAAACTGCCACCCACTTTTGTCATTTTCAGCAGGACAATGCAGCAAAGCGTTTGATAAGAAGGCGTCCGATTATAATCAGAGATACCGACACCAAGAAATGTAAGCACTGATATATTCAAACAATACTTTTATTTTTCTGATTCATAAAAAAAAGCGCTCCATAATAGTAAAAAATCGGTTCAAATTGTTTGATAGTTGTTCTTTTGTCTAAACCTCTACCGTCGTTCACACAGTGATAACTTTACTATCTTATCACCAACACACGCACCAAATAACCTCCCATTGAATGTGCATTTTGTTTGGTGAGCGTGCCGTGTCGTTTGCTGCATTTGAACTTTTATGACTTTTAATTTTTGTTAATTCATTATTAGGAATTTTTGAAAATAGATGTTTATTTAAAAAAAAAAAACGTATCAATTTGCAGCTGACACCGGCTTCAAGATGAAAAGTTCGGAAGTTGGAGGGAACTTGGAGTCGCCGAATAGTGGTGAGTCATTTTACAACACGTTTCTCTCAAAAAAAAAGTTCATTTGAAATTGACGTGGCACCATGACTTTCGTCGAGAAGTAATGAGAGTGAATGACAATTGTTCTAAAATAAAATGACGACTTGAGTTAGTCATCATCATGTCAGCGAAACTGAATTTGTTTGCCCAGTTGTCTAAACAAAAAGAAAAACATATAGGTTAAACTCTTGCAAAACATGAAAGTAGAAAAATTGAAACAGTTCAAAATGCGTTGCTGAAATCACATTAAAATCTTTTTTTGATTTATTTTAAGTTTCAAAATTTCTAAAGCTGCATTGATTTCATTGACTCCGAAATGAAAAATTAATTCACATTCCAAAAGACATTGTAGTAGAGTCGTCTTGGAATTTTGCAAAAATTATTGGAAATGGAGCGTAATGACCGATGCAACTGAAAAAATTCATTAAATTTTTCTACATTTTCTTAATTTTGCAAAAAAAAAACATTAGATGATTATTTTTATGAAGTAGCGCGGAAATGAATGACCTAGTTTCGACATATTATGACGGTTTTTCGTTTTTCTTGAATATTTAATTTAAAACACAGTTTGTCAAGTTTTCAGGTAGTTTTCCGCAAAAAAACAATTCATATTAAATTATTGGTTTTTAAGCCAACTTCAAAGTTTTAGCGAAATTCCGAGTTATCAAGTTTTTTACAGGCAGGATGTCTGAATAACTTAGAAACTTATATTTTATGAAAAATTATCTAAGTAACTAAGTAAGTAAAGAACAGTTTTCTAATTTTAATTTTGAATAAAATTCCAATATGACTCTACTTTGCCATCAGTATTGAGATTTCTTGAACAAGTTCCAAAAAAATTTGATGATTGAAAATTAACTTCTTATGATTAAAGCAGTAAAATTTGGAATTAACTGAAGAATAGATATTTTGACAAAAAATACGTTGTACATATATACCTGTATTTTTCTTTGTATCTCCAATAGGATCATTGCCTAATTTCAATTCGAACGCACCCACGTGGAATGTGATTCCCTTCCGGTTTGATTTCACGTAATTAGCGTTCCTTCCTTACCGGCATGTGTCAAACTTCACGCGAAATCTCTGAGATCACAAATGTATTTGCTCAACTCGAGCTCTCTCTCCCGTTCTTTGCCTCAACTAGCACAGCTTTTCTTACGGCTTTTCCATAAAGTATATTGATCTTAATTAAGAAAATTTGTAAATATTCTTTTTTTTTCTTGCTTATCGATTATGATGTCAACTCAACATTTCGCACGTTTATTGCATTTTAGTTTTCGTATCATCAATGTTTGATAGTATAGTTTGAAAACCGAGAAATACCAAACAAGAAGGAAAATGAGAAAAAGAAAGTAAACAAAAAAAAACGAGTACACATTATGCTAATTTTTCGTCTTTCATGTAAAATCATCATGTAAAATCTGTGTCAAATTGGAATGCGACCACACCGTAGATATCAGAATCTCTCCACAAGCCGCACATCTAAGATCTCATTTTTTTTGTCTCTTTCCCCTACATTTATTCCTCGGAGATTGCAGATGACGGTTCAATAACCACATTGGGTCGCCTGGTTTTTTTTTCGCATTATTTTAGTAGTGGTGTAGCTAGTTACGCATGCATACTTTTTGCTGTATTTACCGGCGCTTGTATTTATTTCATCTAACACCAAAAGGCTAATGTTATGCAAAACAAATAACAGGTTCATCCTTTTTCCTTCCAGATTTTTTGCCGGGAGTGCTATACTCGGTTTTCCAATCTGCCAGTAGCCGTTGATTCATTTTTTGCCTTTTCTAATTTCTCCTAACAGTAGATTTTGTAAAAATATGTTTTGTTAGTTTTCCCTAGCGATTCCCTCAGGGTGCGCTCTGAGATATTTTTCATTGAAAATTTATTTTCAAAATGTGGAAATCTTTACGGAAAATAGTCTTTATTTTGTCTAAAAAATCAGTAGAAAATCTCTAGAATTTCCGGAAAATTTTCCTTTTTTGGCAGTTGACATTTTTCAGTTCACTTTGAGAGTGCTGTCAAAAATGACCTATCATAATTTTGGAAGTCGATCGAAAACCATTTTTTTCTTCCAAATTATAAATTTCATTCATGTTTTCATTATTTAAAAAAAAACATTTTAGAGGTTCAAATCTGCAGCAGTGTTTGTAAATTTTCAAAAATACTCGAATTTTGGAAAATTTTGGCAATATACCAAAAACATTTAACTGACGAATTTGAAAAATTTAAATAAAAAGTTTTGGAGTATTTCATATGGTCAGACTTATAAACATACTGAAACATCTAAAATAAAAATAATTTACGTACCAATAAAGTATATTTCCACATGTTGGCACTAGTTTTCATGAAACCTAAAAAGAAAATGCCGCAATCTTGCTGTAGAATTAAATATTTTGAAGCAGTTTTTTGATAATTAGGCGATCTGATAAAGCTTGCCATACAATAATGCCACAATTTATAAAAACAACTCTAAACCCCGAACTTAGTGATCTTTCCGTCTTCATCTCGTTTTTTCGTTGATTTTCCGTATCCATTCAAGAGCTTTTCTTTCACTTATTTTGTGCCCATCCGAAAAAGCACTCAAGAATATAGTGCCACTGATACGGTCATTTGTTAGCTCACGCTCATGCATTTCTCGCTCACTTGATTGCCCCTCCCTGCCCGTAAAACACAGGTTTGTAGAGGCTTCCTCGCTTTTTCTTCCGAATGACCAACACTCTTCAACATGCACATTGTTTTACGATTAGCAGATTTTGGTGCTCGTCTTTAAAAAGCAAAATAGTTTGCTTAGCGACTTATTTTTAATATATTCTTGTACTTCAAAACTCAGCTTTTGTGCCCGTTGTAGCTCTTTTTCGACTCGAGTAAATTTTCTCCAAACTATTTTCTATTCAGACACCAAACAAATGTTATAATGAATTTACGACGTCACTCTTTGTACATCCCAGATTTCTGGAAACCTAGTAACTTTGAGCCGTCGGAATACCACAACCTTGACCCTAGGGAGCAAATTCCAATCTCTCGAAGACTCGGCTCTGCATATGTTCGCAATTACATTCAGAAGCCAGATTCAAGTCTGAAAAGAAGGATAGCTAGAACTCAAAGTGAAAGAGTACCTTCGAATAAAAATGGTTACAGACCACAGAAAAGTGGTTTCACTATACCAAGAATACCGGAACCCATGGAAAATGAAGTAATCTATACAAATCTTCCGGGAGTTGATCAGCAGAGAAATTGGTCGAGGTCACTCGAGAGAAAACGAAATTTCAATCTCGAACAGTCGTCCGATTATGAAAACCTTTCCCATTTTTCGTATCGACCTGAACACAAAAGTTGCTCAGATCTCACGCAACCGTTTGAGATGTACAAACCAACAACTATTTCTATTTCGTGCAGTAATATAGCACAAGGTATACCATTGTAATTGCAAACAAAATAACTGAAAATCATATTTTTTTTAGCTTCAAGTTTATATATATTATTTAATTTCAGATCTTGAATATGGACCTGGCATTGTTGAGAAGCTCCGAGCAAAATTTTCAAAAATGTCTGGTGCGCAAAAACAACAGAATGTTTATGCAAATGTGCAGACTAAAAACTACAGTTCATGCGATGATTTGTTATCCGAAGCAGATACTTTCCAGTAAGTAATTTCAGGTTAGCCCCTGAAAATGTGATAAATTTTCAGGACCGTCTCCAATATTTCACACGCTCAGTCAGAACTGCAAAGGAGAACTTCTCGTTCTATTAGTGACATGTTAGGTATGTGTGAAAATGATTTCAAATTTTAATAAAACGCACTTAATTTTAACATGTTTCAGATAATGATGAAATTGGAAAACCTCTTGCCATTTCTCAAAATGTAGAATTGAAAGAAGAAGAAGAGGTGATATAAGATGATTTTTGATTGAATCTTATTTTTTTTTTCCAGACAAAGTCCATCTCTCAACTCCGTCGTAGATTCGAGAAAAATGGAGAACATGCTAAAATGAGATTTGCAAGAGATCCAGCTCAACTCATCTCCAGATTCCAACCGGATCATCTGGATCAGTGGAGATCAAATACCGAACTCAATAAAACACCAGTTACTCATACCACAAGTGCTTTCATCGCTCATTCAAATAAACCAACACCGGTACTAAAACCAGTTGAAGTTCAAACCCAAACTCAACACAAGACTGCCAATGTTTTGAAGGTGATGGGACAAAAATTTAAACAGAAAAATATGAATTCTAAATACATCGGGTAAAATTAAAAATTTGAAATTAAAAAGTGAAATAATTTATTTGTGTGTCAATTGAACAAATAGTTGAAATTTTTGAGGAAACGAAAAGAAACCCATGAGCATCTCAAATAGTTTTATTACTGATTTGTCAAATCTTTGCAACTGGTTTTTGTCAGTGCTATAGTTTTTGTCAGTGCTATAGTTCTTGCCAGTGCTATAGTTTTTGTCAGTGCTATAGCTTTTGCCAGAGATATTGTTTTTGTCATTGCTATAGTTGTTGTTTGTGCTATAGTTTTTGTCAGTTCAATAGTTTTTGTCAGTGCTATAGTTTTTGTCAGTTCAATAGTTTTTGTCAGTGCTATAGTTTTTGTCAGTTCAATAGTTTTTGTCAGTGCTATAGTTTTTGTCAGAGATATTGTTTTTGTCAGTGCTATAGTTCTTGCCAGTGCTATAGTTTTTGTCAGTGCTATAGTTTTTGTCAGTGCTATAGTTTTTGTCAGTGCTGAAGTTTTTGTCAGTGCTATAGTTTTTGTCAGTGCTATAGTTTTTGTCAGTGCTATAGTTTTTGTCAGTGCTCTTACTTTGTCAGTGCTATATTTTTTGTCCGTGCAAAAGTTTTGTCAGTGCTATTGTTTTTGTCAGTGGTATAATTTTTGTCAGTGCAATAGTTTTTATCAGTGATATTGTTTTTGTCAGTGCTATAGTTTTGTCAGTGCTATAGTTTTTGTCAGTATAGTTCAATTAAATTTTCATTTATTTCTCCACTCAAATTAAACGAGATATAGATTTTCCAACTTTAGGCTTAATGGTCATTCCTTAAACCTAAAAATACAAAAATAATTCACTCGTTTGCTTTTTTATAATTTAAAAATTGCAGGTCCTTAACGACGCGGACACCAACAAATCTGAACCAGAATTTGTACAAATTGCACGACGCCTCCGTAGATTCCAACCAGAAATCCATGATACGTTTGCCAACGTGACAAATGTATCAAGCAACACAAATGTTACTACTACTACTACTACTATTAATAATAATAATAATAATAATATTCACATCAATAGTTCCTATTCATTGAAAGCAACAACTCTGCCTCCCACGCCGACTCACGCGGCTCCAGTGCGTCCTGCCACACTCTGTGAGTTTACTCTCTATCTCTAATTTCTTTTGCAACGTTTACTACTTATAGCAATGTGGCAACGTAAACAACCAGATATCCCTCAATATTCCGAAGCAGCTAAAATAATCAGAGAGACGTGTGACATTGCAGTTTTGCCATCTGATCCCCATTCTGCAAGGTAAGTGTGTGTGGCAGACGAGAAGAGTTGAGTGTCGAAATATCATATAATTTTAAGAGTCTCCATACAACCAATTCCATCAATTATAAGTGAAAACAGCAGCCGTTCGACGACTCCTGTCAAGGCAAGCCCCCCACCAGAGGAGCCAAAGCCGAATGTGGTTTGTTACATTTCCGGTCGGATTATCCGTCATTTAATGCAATGTTTTTTTTCAGTTAGAAACGTACGCGCAATACAGGAAAACTGTTGTTGATATATCATCTACCGATAGAACATGTAAGTTTTATTTATGATATTTTTTTTCAATTTTAAATTTACTGTTCAAAAACTAAGATGGATAACATTAAAAACTTTTTTTTCTGAAAAGTAAGGGGAAAATTATTAAAACTACTTCTACTGTGCCAAACTGACCAATTACCATTGTAACATTTTTCAAAACAATTTCGAAAAATTTTAATTTTTAATTTTCTAATTTTTTATTAGCTACTCATAATTTTGTCGGTCAAAAAAAAACATTTGTTTTCCTACCATTTTTATACTTTAATTTTGCATAAATTAATTGTGTTAAAAAAATTCTATAAGTCGGAACATGCGACATTGAATTTCCTCGTGTTTCTCAAAAACGTATTTGCCAAAACTTTGTCTAAAAATTTTGAAAAAACTAAATTTTTTTGGAGTGTCTTATTTTGATATTTGGTTGCTTTGGATCACTATAAGTGTATTTGAAAAACATCAAAATGAATATTTTTGCACTTTTTTTTAGCAAGTTTTCAACAAAAGTTTTGTGTTTTGTAGTTAAGATATTGCAAGACAAGAGATGATTGGTTTTTTGTTAGTAATATGAGTCAGAAAGTTAACCTGTGATTTCTGATTGTAAAACAATACAAAAAATGTGTGATGTGACCAAAAACGATTAAATAAATCCTGTTTGTGATACAGTTCCTATTACTTCATTGTCAATTTCTACCTATTAAAATATTGTTTATTTTTCAGCAGCTGTGAATAGTGTCTTCAAGTACGACAATTTATCGCCAGCTGTCAAGAGTCCAATAAGTAGCAATCTTTGGAAACCAACTATAAATAGTCCAACAATGTCTACCACCGAATCAACCATCTCGCCTGTAGCCTCCTCACCAACTGCTTCAAAACTTCCGTTCGTTTCGCGCAAAGTGGATGACGTCGGCGCCAAGTCGATGATCACTTCTTCAAATGTGGTGTCCATATCCGTCAAAGCTCCTGTATCCAACCGGATTTACTCAAACTGTGAGTCAGATTTTTGGTATTTGGGGTAGCAATAAATAAAGTGCCTCAAATATTGACACATCAGTTGGCACGGTTTTCGTTGTCTTCAAATTTAGGATCAATTAGTTGAAATCTTTTTCGTCTAGTACTGTGATCACTCATATATTCTCAAAAATCAACCGGATTTTCAAAAATGTTGAATTAAATTTTCAAATCTTAACTTCAAATTTTCATTAATTTATTTATATACTTTGCAAAGTAACAAGTTTTCTAGCTCAGTTCACTATTTGGTACCTCACTGAACATGTTTTACCACAAACCTGTTCGATTAAAGGACAAGTAGCGCCAACGGGGAAACTGTTAAAAACCACTCATATGATGCCAGTACTTTTCAAAATGATTTTTGAAAACATTTTTATTGAGAATCAAAAAGTGGCAATTACTATGTTTTGCCACTTTTTGAAAAAACTATTACACTGTCGCATTTTCGAATTCCAACAACATTTGAATATTAATATTTGAAACATAAGTAGACCATAAAATTCGAAGGAAATTTTTTTTGATCGATGACTTCCAAAAAAGTGGCAAAAATTGAGTAATTTGTGAAACAAAATAAAAAACTTTTGAAAAATTGTTGAAAAGTCTGGCAATATTTGTTGCCTTAATTTATAACATTTTTACTAAATTAGGGTCACTTTCTATCTTTTGAATAATAATAATTTTTTTGAATAAGGCGGTATTAGGCGTACAAATTACTTTAAACGATTTGTGTAGAGATTTTTGAAGCAAAAGTTTCAAGCTCCCAAGGAGCATAATGTTTAGAATTTAAATTGAAACACGCGAATTCAATAATATTTACAAATAAAATTTGTCAACAGCATTACCTTTTTTTTTGTTTTTGTTTTTTTTCTTATCAACTCTCTTGCGACTAGCATTGAAACCAACACTTTACTCGTCGGTTCCCCAGTTTTTCACCACTTCAAAAAATTTTGTGGAGGCCAACGGCGCGAGTAAATCGAACAAAACCAGTAGATATAATTGACAAAATTGACTCAATGTATTGTCGATCGATGCATTGCAGACCAGATGTCTCCACACAACAGGGGTCTCGATTCCTTATATTGCCTTTTCCATTCAATTTCTCCATGTGCATTGTGCCGCCCACGGTCACAATAAGACATCACGATTTTTCTCGAATGTTGTTTCGACACCCCCAAAACCCCTCTACAGGTCTTTGTGTCGATTGGCGCCCACGTTTTGAACAATTCTTCCTTGATTGAGTATGTCTTCGGCCTAGTAGCGTTTGGTCATTTGATACTTTCCCTTGTAGAAAGGATGTAGTTGTGGAAACTTATAATCCTCAACTTTCAGTTTCAATTTATCGCACCTTACAATAATCTGAGATAATCGCATCTTGGTTAGAAAATTTGAATCCCCATTTTTCTTCATCGTTTTCACCAGCAGTACACATTGTTCTATTTTTTTGCATATACTAGTTTTAGTTATAGTCCCCCATTCAGCAAATAATCACCGTTTGGTGTACTGTTAGGTGAGACAGAGATAAAAGTTAGTGCGACTGTGATGAGTAAAACTGGTTGGTTTGTTTTGGAAATTGTTTCGCATATTTAAAAAAGAATAAAAACAAATGTTATCTAAAACATTTTTTAAATATTTTTATGGTAAAATTTGAAATTTTGTTTTTATTTCAAAAATAGTTTTTTTCAGTTTATCAGATATGTTCACAGTTCCCCAAAAAACCCCAATATACATTTTATATCATAGAAACAAAACTAAAAACTGTGGATTTGAGTAACTTCGATGTGAAATTTGAAAAACATTGACAATAGGGTTTTTGTTCGATTTTTTCGCTACGCTATTTTATTTTTACTAATTAATTTCAAAGTACGGCATTTGTGTAGTATACCTGCATCAAAAAAAATTTTCAACTTGTTTTTAATCAGTTATTTTTAAAAAGCTAATCACATCAAAACGGGAAATTGGTTTGAATTTTCGGGCTTAAAATACACTAATTCTAAGTCTAATATAAACAAAAAATGTTACGTAAAATTTTCAAAACGCACGAGTATCTGAATTACTGTGATCTTTTAGACAAACTCTAGTCTGTTTTAAAAAATGTAAAATTACAAATTTGATAAAAAATAAATTATCTTAAGTACGGTCAAAGTCTTCCTAGTTGACGGATTTTTAATCCATGCACATAGAGTTCTAGGCTTCAAACCAAATTACAGTTTTTAAATTGAAAGTTTGTAATATTTTCAAAATTTTAAAACTTTTTATTTCTCAAAAACTTTGATCTTCAATGCTGCTTGTGTCCAAATCACCCGCCATTTTTCCTGGTAATCTGTCGGCAATCTATTCTCGAAATCAATTCAATAACCCTCGAACACAGAGGTTGTACACTCATCCCTCTCTCCCTCGCAGATAAACATCATTCTATCGGGAGAGAAAAGGGGTGTCATCCGCACTGTTTTAGTATATACTCGTGTTTTCGCGCATCCGTCCGTCCTCCTCTTCCTTACACACGCCGCGCTCTACTTTACTCCACCTCACTGTCTGCCTGTTACCTAGGGTGCCTCTAATCTGAAACTGATAGCCATCGGTTCATTTCATATGCCGAATTGACCGCCGCCTCGTTTTCTTGTCAAGGACCACGTGTGTAATGTAATGCGATTTGATGCGTTTCTGTCCCCCACGGTGGGTCACTTGACATTCATTTTATCCATTGTTGCCAGTTGGAAGCCCAATCATTTCAACCTTCTCATGTCCTTTTTAAGCATCCAATTCTGGGAACCTTGGTCGGCCATTTCTTTTTGATGTCTTTTATCAGAATCACACACACACACACATAACTTTTTCCTGTTATATTCGTCTGTTGAACTTGGCAAATATTCTTTGTAATGTTAAGTTGATTTGTCGTCGTTTTCTGTTCCCACGTTCTGAGTGCTGGAATGGTCTCGGGCTTTTTTAAGCTTTATAAAAAATGTTTTTCCTTTAAATCTGTTTTTTTAATCTTGAATTTAGACACTTAAAGTATTACAAAACCTGACCATATCCGCTATCTTAGTCCTTAATCATATCACATTGTTTCTCCGAAAACAAATATAATTTAGTCAGTTAGTCATCCGACTGTCACTCATCCACTTCATAAACCTGCACTATTTGTGTTTAATAAAGCTGTCAAAACAGTACACTTTGTCCAACTCCCTTCTCAATTCATTTTAAACTATATTTATATTAATTCTAGACCGTTATTAAACGTTTTTCTTCAACTTCACCGTATCTTTGTAAATAATTGCTTGTAGAAAAGGATGCTCTACTCGCGGTACACTAATCCGCCTCCTACCTCAACAGGATGTTCTTCTTTTCAAATGCGATGGGTTTCTTCTGCATTGAGAACTTGTAGGCACCGCTAGAAAAATATATTGATTGAAAAAAAATATATACATATAAATATAAAATGAACTAGTAAAATATCTTTATGAAAATCTTTGTTGTTTTCAGACGACAAAACGGATGAGACAACAACCGATTCGATGCGATCTACAGCGCCACTGAAACCACCAATAACTTATTCGCCGTCTTACACATCAACTTCACTAAACTCAGTTTCACTCTCTTCTAAATACGTCGAAGAAAAGTCGAAAACTTCACAGGGATCCACAGCGCCGGTGGTGCCGTCAAACTCGCTGTCCGGCCTTCTTTCTCCACGTGAGAAACCGTACGGAGATGACGTGACGATTTTAAAATCGGTGAGTGAACGAGTGCCAGAAAACTTCGAATTACGCCGTAAACAGCAAGTGAAAGCCCTTTTCCGGATACATGGAAGATGTTTGAAATTTGCTGTTGCTTTCCTTGATTTTTATCTAAATTTGTTGCATTTTGAGGTTCTATTGTCTTTTCAGGAGCCCACTAATGAGACCCAAAAGCTTGCAGAACCTTCCGCCACTAACATTGTTAATCAACAGGTGACGTGAGGAACAAAACAAGGCATAATGTTTATGTGCTTTCAGGATGAATCGGATGACAATTCCGACGGCGACAGTCGCGATGGTAACGACTCATATGACATCACGCCAATGCGTCCAAACTCTCTTGTGGTAAGTGTTCTAAATGAAATAATTTTTTTTGTAAAATGAAATGTTAAAATTCATTATAAAAAATAATTTGGAACATAGTAACAAAAAAAATACATCCAAAAAAAATAACTAATTTTCGCTAAAGCTTTATTCAATAGTAAAATATTCATTTGAATCGTATGAAAATTACATACATTGTTTTAAACAAAAATCTTAGCTTTATCTTTTTCAAATTTTAAATGGCCCAAAATATATTAAAATATTGAATTAAACTATAGCTGAAAGTTATCACATTTTTAGATATCTTTTTTCCCGGGAAAGCATTTGGCTCGACCTCGTCGGGATGGATGAAATTAACATTTAAAATTTAAATATGAAATGTTGAATTTTTTTAAATTTAAAATTTAAATGAATTTCAAATTTTTTTGGGAAGTAAAACTATGAATTATTACAATTGACGGAGGGGTATACTCTACTTTATAAATCATAAACTTTACATTTCATTCAAAATTTTAAAGGTGGAGTAGCTCCAGTGGCCTAATTGTTAAAAACCGCGCTTATGGTGCCAAAATGACCGAATATCATAGTAAAACATTTCGAAAATTTTCTGTTGTTAACAGTCAAAAAGGAAATTTTTATTTTGGATTGACGACTTCTACAAAAGTGGCAAAAATTATTTTCCCTACTTTCAAGAAAGTCTTATAAAGTTTAGACTTTTTTTGAATTTTTTATTATGGTATATTTGGCCGTTAGAGCATTTTCCCTACTGGCGCTACCCCACTTTTAATAATTTGAGCAGCAAACTTTTAGCAACACAAAATTTCAGTTCACCCGCCTAGCGAACGAAGAAGAAATGGGAGGTGATGGAAATGTGATCAGTCGCAGCCTTCTGTCCTTGGTGGCCGAAGAAGATTTGCCAGACTTTCTCGTTGCTCTCAACGAGAAGCCCATTCGATATGTAGTTGTTGAAGAATCAGAAAAGCCGAGTACTTCCAGCATACTCAGATCGAGAGATGCTAGAAAGGAAGAAAAGGTTCAGAAGGTGGGTAGTTGAGAAGAATTAATCAATGACCAGTTCAACATGTTTTCAGGGTTCCACGCGAATCAGATTCTGTACAGACAACGCTATGGCTTATGCGTATTTGGATGAAATTACAGCAACACGATCATTACAGTGGGATGATGGAACTGTCATCGAGTACTCATACTTTAAAGACTTAGAAGCTGCGGAGGAAGCCGCCATGGCACATAATGACCCGACATTGGCGTTGATTGAACAATGGGAGCAACAAATCGCAAACGATAATAGTAAGGAATTTTTATTTTCGATTCTAATAATAATAATAACAATAATAATAATATTTATTCATGACACAAATAGAAACACAAAGAGAACAATTGTAGAAAGCCGATTCTAAAACAAAACTCAATAATTTTCAATTTCAGTCCACCCATTGACACACGATTTGACTTTCTCGGATAGTTGTCTAGAAACATCTGCTGTGTAAGTTGTTACCCACCAAATATCTAAACTCAGTTATCAATTTTCAGGAGCTCTGCATACTGATGCACTCGGATCTCATCGTTTTAATTAAATGTCATCAATGTTCACACATTTGTTTTTTCACCAAAATTGAGACACTATATTTCAATATGCTCCCAATTTACTTTTTCCTCCCTGTCCAAAAATACTTTGTTAGGTCTTATAAACCTTTTTCCCTTTCCTTTAATTATACTTTTTCCTTTGTTCCTGTCTCCTGTTGGAACGATGTTCGAAGTTATTTGAATGAAATGATTGAACACCTTTATCTTTAAAATTAAAACTCAAATAAAAAAGAAATTCAATATTTGATAAATTGATCGTGAATCTTAAAACACTCTAAACCCAAAAATCTTCTTTTTTACGTGACCTACTGTTTTAACGTGACCTAGTTTTTAACGTGACCTACTATTCAACGTGACCTACTTTTTAACGTGACCTAGGTTTTAACGTGACTTAATTTTTAAAATGACTTAATTTTTAACGTGACCTACTTTTTAACGTGACCTAGTTTTTAACGTGACCTATTTTTTAACGTGACCTAATTTTTAACGTGACCTAGTTTTTAACGTGGCCTACTTTTTAACGTGACCTAGGTTTTAATGTGACCTAGTTTTTAGAGAACAGAAGATTTTGAGAATTACTGCCTTCAGAAATTGACAATTTTCCCATTGATTTGTCTACATAGGGCATCGAAAAGCACCCAATATTTAGAGAACAGAAGATTTTGAGAATTACTGCCTTCAGAAATTGATGATTTTCCCATTGATTTGTCTACATAGGGCATCGAAAAGCACCCAATATTTAGAGAACAGAAGATTTTGAGAATTACTGCCTTCAGAAATTGATGATTTTCCCATTGATTTGTCTACATAGGGCATCGAAAAGCACCCAATATTTAGAGAACAGAAGATTTTGAGAATTGCTGCTTTCAGAAATTGACAATTTTCCCATTGATTTGTCTACATAGGTCTCTCGCGAGACCACCGTTGGAGGAAAAAAGTATATTGTTTTGCATTACCCGTACCTCTTCCCCCACAACAACAGCAGCGTGGTTGAGTGGTAGTGTGCGGTACTTCGGTCCTCGTACACTCTGGTTCAATCCCCGCTGCGGTCTGAATGATGACGCTTCGGCCCATCCTCTACAGACTTGGTGTGCTTCGGCCCGATGAAAACGTTAATAACGTTTTGTTTTTAATGCTTTTTTTTTTACAGATTTAAGAATTCTAACATTATGTAAAATCAGTAAGTAGATCAAAAATCGAACAAAATTATAGTGTAGGTGAAACAAAGACAACATTAGTATTACATGCCATTTTAACAAAGTGTATACGGTAATGGATACATGTGGTATCATAACTTAAGTATGAATTAACATTCAAAAATTTTAAGGAATGCCAGTCAACAGCGTCCTTTGCCATTTTTCTTCCGACTTTTCATTGGGCCTCATATTGCAAGGTGAGTTAATACTATCTTTTTTCCTTTTTTTAAATAGAAATTTAGCTTTTCAGATATCTAAGAATGCGAAGACTTATGAACGAGGCCAGGCGACAAAACTTGATGGCACATCGTCGTCAGGACAACGCGAACACAAGTTCCAACTCATCTGTTGTGCAACGCTCGTCGGTTTCAGAAACCTACTAGACGTGAATGTAATTCGCGTCGGGTATTTTCAAATCTGAAAGTTTTATAAATTCTGTGAATTCATACATTTGTCCTAACGAAATACTTATTTTCAAGTAGAACTTTTATTTATATGGAATGACTTTTTCAATAATAAAAATAAAAATAATAATGATAATTTTTTTTCACATCCGAAACAAATACAATAATGCCAGTTCATTTTCCCTCCCACATTTGTTTCTGCAACGAGTACAAGTTATAAGAGCGATGAGAACAATAGAACAACCAATATAGTCAAAACTGAAGTAGTGCTCTCCGCCGAATTCAGCTTACACTGTGGGAGCATTGCTTTTGTGGGACGTACGATCATTTCGCGTACTAGTTGCCAGGCCCGGAAGCCGCATTCATATCGAATCGGATATTTCACACAATCGATGTAGTTTCGCATTGCTCTGTGTAGAATTTTTTATGTTAATAGGCTCATTTAGGCTTGACCCAAAGTTATCAAAGGTGGAGTAGCGCCAGTGGGCAACGTGTTTGAAACTACTCGTATGGTGCCAAAATGAACAAATGTAATAGAAAAACTTTTCAAAAAAGAAAATATAAATTGTTTTTTACTGTCTAAAAATGCCACTTATTCAGTTTTGGCCACTCATAAATTTGGAAATCGACCCAAAAAAAAATTTTGTACGAGATTTTTACTTTTATTTTATTTTAGTTAGTCTTGTTGAAATGTTCTAGGGATCGGAACATGCGACGTTGCACTGGATTCCCTTAAACCCTAATATTTTTCAAAACTTTGGTAATTTGCCAAACTTTGACCGGAAATTTTAAGACACCTAACATTTTTTGGAGTATTTTATTATATCATGATATCTGACAGTTTTGGATCATTATTAGACATTATTAGACATTATATGGCACTTAGACAAAATTCCCACTGGTGCTATTCCATCTTTAATAATAATTTGATATGCAAAGTTAGGAAATTTACCCGCAAACCGCTGCATCATTTGCCCCTTTAACTTCTGAATGACTTTCTGAGATTTTCCTTGTATCTGAAACCAGCTCGGCTTGACATTGCATCATTTCACTTCTCGTCAGCGTTTTTGTGAAACACTCGATGTTTCTGAGCATTTCTGAAATATTTTAAATATATTTCATTCACTGTTGCCTACAAATTTTGATCTACCTCCATATCCATCCCGACACAAAAAGTCTAGAATTTTAATCGCCGCATCGTAGTTGAATCGAGCTCTATCGGCTGCAAAGCAAACATCCTTGTATGGTTCGATGCAGACATCAAATAAGAAGAAATTGCTGGAAATTGTGTCTTGTATCAAATATAGCCGTATGCAAATAAGTCTCACTCGCAAACTTCCGAAAAATATGCTTTGGTGCGGAAAATAAACCCTTCCCATCCCAAGTAATGTGAGTTTTCGGAGATGGCACCCATTTTATAGAGCGGATCAGCGCATTCTTTCACTCTGAAAAAGAGAGTATTCTTTTACACTTTTGAAGACGCTTCGAAACTCACTTTTCTTGCTCAACTTCTCCACACGTGGTAGGTTGATACATTGATGCATTTAGGGGCCTTTCGAAGTTTTCCTCAGACTGCAAACTTGCTTTAATTTTAGTAAATTTTGTTCTATATTCTTACATTATAGTCATAAAATCCATTAGAACGATCTAAAAACTCTTGAGTTGGAGGAGGAAATTTAAATTGACAGTAATAACAAGATAAACTGATGAGCATCAAAATGCAATTTTTGGCGAGCATGATGATTATGCAGAATAAAATGAATGACGGGTTATGCACTTTGCTTATGTTTGTTTCTTGGAGCGCGCAATCATGACAGAAGCCATCAAAATGTCGTCAGGGTTTGTCGAGGCTGTACGTATTTGGTGCATAATATAAGAAAAATAATAATAATATATGCAAAATTTCGCGTGCGCCGACTGTGTGTACTGTTTGAGGTTTTGAGTGTGTTCTTTTGATTTTGTCGCTTCCGCGCGTTAAAAGGTTTGTGTAATGCTCTTCGAGGGATAACAACGGGTGTAACACAAAAGAGGTACAAAACTGTACGTGCAAACATTAACAATAGAAGCGAAAATTGAATAAAAAACTAAATGCTCGAAGGAAGGCCTAGTTGGTGGTTAGAAAATTCAAACTAGCCACCTACTTTTTTGGGGTTTTTCATGCAAAACACCGTAAGAAAACTCTAATTTTTCGAGGTTAACTGTTATCATATTCGGAATCAGTGTGTCGAAAACCCGCTAATTTGAAATTTTCCCACACTTCAAAAATTTAGAAGTTCCCACAAACACTTTGCAGTATCGAACAATAGTGTTCAAAAATTGATAGTACAGCAGTTTTTTGTTGATGGTGCTGCTGGAGACTTCGAAACTTGCATAGTGCAATTGAATTTGGTAAAACCGTATCCTTTAAAATATTATGCAATTTCCTAAATTTTTCAATTATGAAACGGCTGATTTATTTTTGAATTTCCGCAAATTGTATGAATCTGAAATAATGGGATATAATTTTTTTACCGTATGAAACATTTCTTTTTTGAGTATTCATCTTGAATTAAAAAAAGAGCATATGACTTATTCTTGAATTTCCTAATAAAGTTAATGTATTGTTTTTCTTTAATTTTTTACCTTTTGAGTACGTTTTGTTTTGTCGCTTTACCCCCAGTTTAACATAAGTTTGACCCAATTCTCGCTAAACTTTGACCACAACTTTTTTGCGTTGCTTTAAATTTAGGTAAGAATTTGACAAAAAAATAAAGAATTCGTCAAGAAAATATTATAAACTTTTTTTCCATTTCTTATTTCACAAACATCTTCATTTTCTATTTTTTCAAATATTTTCTAAAGATCTACAGCAAAACAAAAAGATACAGAAGTTCAGCGTCTATATGCATTCCATTCCGCCACCAGCGAGCCATCTGGAATTATTCACATAACAAGTGCATTGTTCTTTTCTTGTGCCCTCTATTGTGCTGGCGGTTTGCCAATGCGTTCACTGACCTTAGAGAGGAAGACATACACCCCCCCCCTTTCTTCCTAGCGCGTCATATAACTTCATTAGTAAATTCCACTCAAGACGAAACATTGCTTGGGCGTGCAAACACACGCACAAAAAACCTGCACCATCATGTATGGGTTCGTCAATTTTTCTTACATCCTTTCACATCCTTTTTTTCTGTAGGGTATATTGAAAAATTAGAGCAATACCATTAAAAATAATTTTTTATAAAAAAGAGTTCAAAAAAAAATTTCCATAGTCTGCCTTTTCCAAAAGTTTAAACTTTATTGAGAACAAGGAAAATAAAATGAACTGAATTGAATTTTGAGTCGAATCCAAATCCAGAAGATAGGTCAGAAGATAGACAGACAGTGAGAAACTTGCTCACTTCTTCCACCAACCATGCTAGGCCACGGGAGTAACTGGTATATTACATTTGTCGACTTTTCCGAACACCAATCACAATCGCAAAAAGGTACGTTGCTTCGATTTAATATTAGGGAAGGGATTAATGAAGAAGGTGGCGAAGTAAACACTATATTTCTTGTGAGCACTTCAAGTCAACAGTAGGGCACGAGAAAACAAAGAACAAATTGATGTATCCTGACAAATAGTGCGCTTGACGTTAAGCAATTCACTTTTGATCACTTACTGGTTTCGAGTTTTAGTATCGATGTAGTTTGCTCCGATGTACGCATTATTTCGCAACTGATTAGCTCTAACCGTTCATGACGTAATTTTAGTAAGAATGCATAATATTATAGTCGTGAATTTCTAGCTCTTTATTAATGTTGTTTTTCCAACTTGCTGAATCTATTTGATCTTTTCACTGCTTCTCATTGACGAGAGCTACAAGAAATTGCACGTAGCGTTCCCTACAACAGTTTACTCAGTTTACCCACTTTTTGAGTACTTTATGTTCTAACTAAACAATCAAAAATCGAATAAAAGTTTCACATTTTTATTGTGTTACAAAAGTATATTTTCTAGCTTCAGGGTCTTAGATAAATATGAATTTTTAAATATTTCGCAGAATTCTCAATTTTCTTAAATCAAAAAAAAAAGACAATTGCATCATTACAATCATTGATTTTATCATTCATAATTTTGAAACCTGGTTTCGAATAATTTAAAAAAACAAATTAGTTTAGGAATTTTGCTTTAATTTATAGAAAATTGAGCCGGCGTTTACCTTTGTTTTTATTTACCTTTTTTAACTCTTAAACGTGAAATTATATATATTTGGACTCTTAGGCTTAGCAAACGGTATTTTTAGCCTTTCAATGAATGGACTATTCATGTTTTGAATACATGTAGAAGTAAAACAATTACTGATTTAGTTTAAAAAGGTGGGGGTTATGAGACACATAAGTATCAGAAATTCTATAAAACCCAAAGCCAATTCCAGAAATTTTTCTCAATTTTTTTTGCAACTAAAAAATTTCATACCCCAATTTTTAATATTTTTACCGACTGAAAAATATCCTCACACACGAACAACACTTGAGCGACGTCAAAATTTGGTTAAGTTCAAGTAGTTCCCAGAAGAGACAAAAAACTTCGAGCCCTTCTTATTTCTTTTTTCGTTGTCTCCCTCTAACTTTCATTTTTGATGTTTGTAACTCAACTCTACTTGTCAAGCTATGCTCACCCCAGCAATATATGTGGACCATAAAATACTTCACCTCATTTTTTTTTCCGCAAGACATCACTTTCTTCATACACGGTTTTGGTGGAAAGATTTTACAAAGTTGGTGGTTTTAGAAAGTGTGGGAACTAAATATATTTTTTGTGCCTCTGAGAACAAAGTAGATAGGAAATTCATAGTATTGTGTAGTTCACAAGCATTATTTGTTAAATTTTTTGGTTCCTGAAATAGCATTTTTGAAAGATCGTATTTACAGGCACAATGAAGATTTATTTAGAAAAATGTGTACGTTATATTATCCAGGCGCAAAATTATACGCAAAGTGCACTAAAATTACGGTATCCGGTCTCGACACGATTGTTTTTCCAAATGCAATAAGGTGCGCGCCTTTGAGAAGTACTGTAATTTGAACCTTTAATTGCTGGTTTTTCTTTGGTTAGTCATATTTTAAAGTTATGCGAAGCTCCTGAGATTACTAGACCTATACAAAAGATTTTCAAGGAAGGAAATTTCGCTTTTCAGTTTGAAACTACTCTATTATCCCCTTGTGAAATCCAAAACTATTTTTAAAAAAGTTAATTTTTAACTGATTTGAAAAATATTTTTATTTTATTTTATTTTTTGTGCATGTTTGTTTTTCCTGTTGCAGAAAACTTCAAAAAAGCAAAAAAGGCACTTCCTCTCATATTCAAAATCTCCACATTTTTTCGCGTTTTTTTTTGATTCACATGTGGCACCGATTTCCAGTTGGATCACTTTCTTCACTTCCAATTTTCCCCGCCGAAGCTCTCTCGTGTGTAAGAGTGTTTTGAAAATTTCATCGAGGGGCAAGAGCCAAGATATTCAAATATATTGAAATGGAATTCATTTCCGCCATTGACCACATTTCGAAAACAAATGAAGCCCTCTTCAGTTCTAATATTAGAAATAAGTACGTCCTAGTTTCTTAATGTTTTAATAGTCTTCCATAGATTGTCGTAATTGATAATAATCTTGTTAAGAGGTCAAAGCAGAAAAAGAAGCCACACAAAACTAAAACCAGAATTTTGAACCAAGTCGAAGAATGTGTGACGAAAGCAGAAAACTCATGAATGTCTGATACGCTTTTTTACATTCCCAATAATAAACCCATTTTTATAAATACTGCAATATTTTCCATTGAAACAATTCCAAACAATATCTATTCAGCTTGTTTACATGTACGCGATACACCCAATCGTCATAATTCGTATAATGCCGGCATTCTGTCTATATATGTGGTACATTTTGGTTTAAGTTTTGTTTTCAACAAAACATGTTCTCACTACAGCACATTATCTTGTTCTTTATTACCTTCTATTAGTAGAGTATGGCGATTTGCAAGGAGAGCACGCCAAAAAAAAAAACGTTGACAGCAATTGTCTTGTGGTCTATTCTGAATTATTGGTGGTTCGTGGCCATATTAGAGTTGAGGTTGGCTCAAGTAGTATTCAACCTCTTCAGTCCGACTCGATCTGTCAAGTAGAGCAGCAGAGCAACACGCCTTAAGTCTCTGCCAATGGTCAAGTAGCACAAAGTATCATTTCATCATCGTAATGTAGATGCTTCGTATGCTTTTTCTTTTCTCTTTTTTCTTGTCCCGGAATAACATAGTACACGATTTTGCGCACTTCTTGCAGATGTCAGGAACTTTTGCAGTTTTTGAAATAACATTTTAAGAGCTAGCGCTAGATACAAAAATATTGTTTCTAGATAAAGCATTCAATATTTGGAATGTTAACTAATAAATGGTAAGCCTAACTCAAATATTGTTATATTTGGAGATAAAATACCCATAAGACATAGTAAAACATTTTAAAAATTCCAAATTGTTTAACACCTTGTCAAAAGCTACGATTTAATATATGAAAAATATTTAATCCTAGTGATCCTAAAACAATAGAAAGCTTTAATATTTTCTGTAGGGCTCCCAAATGGGAGCCAAAAACGCCGCAATCCAAATCTTTAAAGCGATACGCGGAACCCAAAAAGTGTCGGACGCGGAACAAAGTTTGAACTAAATATAGGGTACGGCTCTATTTGGTGCAAACTCTGCTTCGCGTACGACACTTTTCGGGTTTCGCGCATCGCTTTAAAGAGAGAGAGAGAGAGGTGTTTGCGGCGCCCACATGGGGACCCTCCTGTTCAGAGAATCAGCCGCCTGGCGAAAAGGTAACGATCGAATTATGTTTCCACTTTACATTTGTTTTACTATTTTTATACTCTGTTGAAAAATTAATAGTGCAAGGTATCATTTGCGTAATCTCAAATCCGACAATATGGAAGTTATTCTCACACACTGCCTCGAAAGTGGGCACCACACTCTTCCCCCGACAAATTTCTAATTCTCAACTCCTAATGTTTATACAAAGGAATTAATTTGTTGGTCAAAAAACAATCTCCGCGCCCAACGCCTTTCCTCATTTTAGTGAGAAGTGGGGTAGTGGAGAATAAGCAGAAGGAGGGCGAAGGCTCGAAGTGGCTCATAAACGATCTGCAATTCGACACTTCTTTTTTCCTCCTTCTTCTCGTTTTTTTTCCTTTCTTATTCTTCTCCTTTTCCTCCAGTCAGGCCGTCGTTCCAGTGTCTTCCAACTTTGCGCGTTTATTTTGAGAAATCCGTCATGTTTTTTTTCTCGGCAATATTTTTCATCTGTCTTATTTTCTTCATTTTTTTATATTTTCTGCAACTCCAAATCACTAAAAGAGAGAATATTCATATGGAGAGGAAAGAAAATGAGAACCGGATGACAACATTGGGGGGTCCAGTCCAGAAGGATCAGATCAAAAATCCCATTTGTAACCTCCCTCTCGTGCCGTGTGGAACGCAATAGATAGCAAAGGGAACCACATTATCCTATGACTCGTTCTCCTAGTATCCGGGCCCCGGCCGGCTTGTTTTTCGACTCGACTGACTGAAGTGGATAAGTGACGGAAGTGATTTCCTTTTGTTCCGCATGCAGTTCGTTTTCCATTTCCAATAAATAAACGCATATACCCCCCCCCCCCCCCCCCACTAACATTCTCATGCTCCACTAATTTTTTGTTGAAAAAAAAAACGCATATTTGGTACGCGACCTCAGGGTACATGCGGAAACTTTTGAAATTTTTTTGGTGTGTCACGTGCCGGAGCATTTTTGAAACGGCGAATCGTGGAGGTCGAATTTTTTCCCATTTATTTTTTTAGTATATTCTGGGAGTAAATATTGAAAATCACAGTTCCATTAGAAAATTTGTGAATATTCTACAATTTTCATTAAAGTGAGATATCAGTGGGGAAATTGCTTTAAAACGTGCATGGCATAACAAAAAATAACTCACTTAATTTAATACCCCCCCCCCCCAAATTTTAAAATTTCACTCATAAATTCTTTAAGATTCTACAACAACTTGCGAAAAATTAAAAACATTTTTTTATACAGAAATTCCATGACAATTATTATAAACCAGATTTTTATCGTTTCTCAGTGTCCATCGCCAGTTTTCCGTTTTCATCAACTTTTCTGAATCATCAATTCTCTTATTTACTCTCTGCCTTTCTTTGTTTCCTCTGTTCTGGTCCCGATACTGGAAATGTGCTGTCTCATGGAAATTTCCATCTCCTGATGACGCACAATACCTCTTCCTGACGCTTTGACACTTTAACTGCAAAAATCGGTGCTCTTTTTATTTTAGAGCTTTGGATGATTCCGTGATTCCAGAATCCAATAATGTGGCTGCCGAAATGTATGTTTACTCGTAAATGTTTGTATGTGTAGATGTGCTGTGTGTACGCTCAATTCAAATAGTCTAGAAGTTTACACCCGACCACAAGTTTTAAAAATGCACCATCATACGCACCAACACTGCTTTTGTTTCTTCATTCCTTCGTTTCCCTTTCTCGTCCCTTTTTTTTCATATTTTCGCAGCATGAATTTTCGGACGTGTTACATTTTGGGCACGTTTATTTCCACCACCTAGTTGCGAAAAATGTAGTGGGCCATAAAAAACATTTGCTGTGTTTTCTAGGAAAAATAGATTACACACATCCTGGATCAAAGAAGCAAAGTATCACATATAAGATTTTTAGAAATGAAGTACTTAACGAATTAGTTACATTTGCCAAATAAATGGCACAAACTCCCTAAAAATGCTATACTAATTTTACATAACGGTGGACTGTTTTAAATTACCACAAATGACTCCAATACCCCAAATATATCAAGAGGTTTTTTTTGTATATATGACTAGTCTAAGTTGGTTGACCGTATTTTTTACTTTTTGTACCAAATTTTTTAAGACTTTTTCACAATTTCTTTGTGGACGATTTGGGGTCACTTGGAGTATTTTAAAACTGAATCCACACAAGGAGGCAATTGTACTCTCAACTTACGCTTTAACCACGACTGATTTTTAGTTTCGAGGTTATCTTAAACTTCAGGTCTTGGCACGAAGATATTAAATAAATTAAAAATAATTCAACAGTTTCAGGATGGGATTTATTTTGCTTTTAAAAAGTAAAAGTAGCTAGCTAAAATGGCTAGATTACGGTTTACTTTAATATACTGCTGTGTTAAATGAAATTTATATTTTCTTGCTTAAAAGCCTTGAGACAGAAGCATAATCGGAGGAAACAAAACTTTAAGTTTGAAAAGTGTTAGACATTTTATCGAATACTGTTGAACTTTTTAATTTTTGGAACATTATTTATTTATAGAAAACCTTCAATTTCATTATAATTCTGAACATTTTCTATTTCTGGTAAACGTCATTGCATTTTGATCATTACCATAAATTCCAAACTAAAGTATGCACATCATCGTTACAACATTCTCAATCGTGTACTCTCAACTTTTGCAGAAACGCTAATTTTAGTCCGCACTCTTCCCAGATTAGCAACAAGAAAATAGTCGTCTCTGTTCAATGATCGTAATCGTCATTTTTTTTTCCAGTTTCCGATCAAAATTCTAACTTCAACTACAACTATTATAAGATTTTCTCCTTTTTGTGTAGTATTCTCGTTTTTTAAAAATTGAAATTGAAATAGTCTTAGATACTTACTTCCTTAAATGCACTCAACACTCAAAAAAGGTGTTTTCACACTTTCAATAAGAAATAGGAAAAATAAGTTAGGCAAAAAAGAAGTCGACAAACTGCTTAATCAAGTTAAAAGTGTGGATTAAATCAACAGAAGAATGCGAATGCTGTGTCATTTAAAGAAAAAAAAACGAAAGCTATTTTTTCCTCGCCGTTCTTTTTGTCCGACTTCTAACTCGCCTAACTTCTGCGTTACTGCTGTAAATGCTAATATACATAATTATTTGCTGGAAAACAAGTCCCTAAATCTTCCATTGTCTGAGCACTGCCATCCACGTTTGAAGAGCTAAATATATTTCATTTCTTTTTATTAAATTTTAAATTTTGAGAAAAATTAATTATTATACATAGATACTATTGAGATCTACATATTATTTTTTATTGCACTTAAATTAAAAATCATCAATACTCCACCAGCCACACATCTATCCATAAAATAAGCATTTTATCATGCCCATATCTCATCGCTTTCTTTTCATTTTTTTTCGAATATTTTCTGCACCATAGTCCCGTCACCCTTTTTTTTTTTTAAAGAAGACGTTGTGTTTCTTGGTTTCCTTGTTTCTTAGAACCACTCACAAACCGCCAGTTATAAACACATCAGCCAAATTTTGGCATTTCCCTCCAAAATTGTGGCTCAAAACTGCCGCAGAAAAAAGAAAACGAACGTGTTTCAGATATGTGGCTCGTCATTCTTTGTTTCGTCTTGCCGGCTATCATCTTTTTTGTTTTTGCATTAATTGCGTGGCTCCGAGTACTGCAGCTGAATTATAGGTGAGTTTTTTTCAAATGAAGGGATAATAGTAGTGCCATTTAACAATATAGAAATGTATTCGGCAATTTATAAAACCACTTATATTTAATTAGTTGATATGTGTTTTTTCATAGCATTTTTAGTTTCGGAGTCATACTTATTTGAACAATTAACAAAATTATTTTTAAAAAACTAAAAATAAATAAATTTTTGACCAACACTAAATGTTGCAAAAAAATATCCAAATTTAAACTTTTCCAAAATTGTTTCGGAAAATTTTTTAATGAAAAGTCACTATTCTGGTTATGTACATATATTTAAACCGATATTTTTCGAAAATTTGGCAATTTACCAAAATATTGACATAAGAACTTTTTGTAGTTTTTTAAATATCATTCTGTCGTTTCATACTATTATAAGTGTACTTATTTAGATCAAAAAAGTTTTTTTTTTAATTTACAATTTTTGGGCGGTTGTTGTGTTTTTTTTTTAAATTTATAACATGTTTAAATTCGATACTTATTTATCCTTTCAAGAAGAACTTATAAAAAAAATCAACAGAAAAAATGCAAGAACGCTCTAATGTACTAAGTTCTGACAGCATCGTGGTAAGTAAAATTTGGCAACAACTAAACTAATAAGGAGTTTGAAAAAATTCCACCCCAGGCGCAAATCCGCTTTTACGTTAAGTTCTCAAGAAAATTGTTGAAAGTCGTTTTTTTGTCAAAATAAAATGTAGACTGACTTTTTTAATTTAAAATTCCTATCTCCTAAAAATTTTTTCAACAAATATGTGTTTCTAAAAATTAAGGTCAACACTTTTTAAGAGGACATTTTATTCATTTTGATAATAAGTTTCATGGCCAAGTTACCATCTCACTGACAAACGACAAAACCAATGTTTGAACTCTTACACCTAATTTTGTGTTCCAGACGGCGACGTGCGACTGAAGCAGCTGACCGAGAAGCAAAAAAGAAGGCGTCACAACTAGAAAGTCTCATTACAAAGTTAGTTTTCCCAAACGTACTTTAATAATGATTATTTGTTTCAGAAAAGATGGGAAAGTGATTTGCCACATACCTATACAGGTGGAAGACATTGAAACTGGGGCAATGTTTCTCTACAATTCAGATGAAAACTTGGCAATAATTGGAGAAGATGCAAAAATTCCGCTTGTAGAGCAGCAGCTTGTGTGAAATTGATACTCACAAATATTTGAAAGTTACCCCTACCTTAATTCATATCATAATCATTAAATTCAAAACAACAAAAGATGTATGCCCATGTCTTGTTTTTCAGTATTTCTATTTTGCATTCCCTGTGATCTCCAATTCTGGTATGAGTGGCGCCCTCACAATGAACTTAATTGCATTATACGTTTTTTTCTATCGAAGGTATTGTTCAATTTCTAATTCTAAAGAGAGTATGGTCTGTAATTAAAATTTGTTTCATGCAATCAATCCTTTTAAGACTTGTAAAACATTGGTCTCGTATCATTTTCTAAATATTGCTTTTTCATTTTTCTTCCCTTCGAAATTTTTTATAATAATCTTGATGTTACTTCTTTTTTTTGTAGCATTTTTTTGATAAAACAGTATGATCAATAAATTTTCAATTTTCAATAGTGAATTTTGTTTTGCCACAAAGTGATTGCCCATCCAGGAAGATTGACCCACTCAGGACACCAACCTGCCATCGAATGGTACCCGGCTAGGCTGAGCAGTCCTCGGAGTTGTCTCATATTGGTTGGGATTCGGCCTGAAAACTTATAAGATGTACATTGCCGGCTAATATTCTATTGGCTTTCGGATGCTTAAGTTGTTCAAAAATTGTAACTCAAATGCTGTGATAGCTATCAAAAAAAATTCTACTAACACAGTTTGTTATGTTGTCATAATCAGTTAACTCGATTCCGGGAAGAGTTTTAGCAGCTGACATCCAGAGGGTCTGTTTTGGACTAGAATTAGTAAGCGATCCACAACTTTGAAGCTAGGCGTTCATGAAACAAAGTTCCTTTTTCGGACTAAAACACCAAATTACCTTTTTAAATGTTTAAAAAAAATTGACTAAAGAAATAGGTTTTGTTACAAATCTTCCTACGCATATTTGCGATTCTAGTAAACTTTTTAGATCGTTTTTTAAATTACCGTCAATATCAGTATAAGAGTAATAGTTCCCCATATCAGTTGTGATTAATGTTGATCCATTCCAATACTTCTTCTTCGGATCAGCAGCAATTGCCACCACAGCTTTTCCGCAATACTCGGTTGATTCTCCGTTTAGGAACATTTTGTTTTCCGTCTAAAACCTTTCAATAGACTATTTTTTGAACATTAATTTTGCGGTTACCGCGCCCCAAGATCCTGCAGATGTTTCAATCATATTTGTGATAAGCTCAGTTTTAACTGCCGAAGGCCAAAGTGAGATTACAGTAATGCCAGTGTCCTGCAACTCTTGTGCCATATCCGAAGACATTCTGTCAAGTGCCATTTTTCCAACACCATAGGCGACGGTGAACAAGTACCTGAATTAACTAGGTTTTGTAAAATAAATATTAATTTGTAATGAAACTGACATTATTCCACCCAGCGAGCTGATATTCACAATCAGACCTTTCATCCCATTCTTCCTCATTATACGAGTACCGTATACACTGCAATAGTATTGGTTGCGAAGTCCCACATTGTTGATGTCATCCCAAATTTCTGGATCTCGTTCAAAAAATTTTCGGGTATCTCCTGATCCGCATTTCTGAATTAAATTTATATTTAAAAAATTTACAAACCATGAAAAAATTAATTAATAAAAGAAACCAATGACAACTTACAGTCACTGCGGAAAATGCATTGTTCACTAGAATATCCAATTGGTTATCGGTTTCACTTGCAACTTCATCGAAGAATTTTTCCACTTCATCCATATTACTGTGGTCGACATATCGAACATGACAAATTCCACCACGTTTCCTACATTCTTCAGCGGTCCCCTCCAATGTTGGAAGATAGGTTAGCTCCGAAGAAAGAGTTTTAGATGGTGCACGTCCAGTAATGTACAAGGTACATCCAGCTTCCGCAAGTTGAAGAGCAACTCCTGTTAAATTGGCTCATTATAACAAGATGATACCTTTCAACATACCTCTTCCACATCCTCTCGAAGCTCCGGTAACGATGGCGATTTTACTTTTAAGAGACATGCCTAATAAAAGACGATTATTTATGTCTCCACCCTATTCCTTTTAAACTACTTTGTTTTTGCTCTTTGTTGCCATTTTTCTCAAAAGGGCAACATTTTTTTGTCAATTTTGATTGATGTATAAGTGTTGTTTGGTGTAAACTGTCTGTCTGAAAGATTTAATCAAACGCGTTCACTGGTGAAAAACATTTAAAAGTGCAGAAACTTCTCCAAAGTGCAAGTGCTGGCCCTCTAATCATGGTTTTTATTTCGGAAAAAAAAGAAAAAAAAACGATAAGACTAGCTGATTGACATGTGGTTTATTTTTTTGTAGTACATACATGGGTTATTATATACCAAAAGCAAATGTCAAAAATAAATCAAAGAATTGAATTTATCAACTTAGAGTTGAATTGAACGCTCAATATTACACTATTATGCAAAAAATCATTACTTATACATAAAAAATACAGTTCGAATGTCAATAGTTTGTAGTTTTTGTAGTCTGCGAAGTTTTGGTTCATGAAGGGATATTTGTTCAGGGTTAGTGAGAAGATATGGTCGGGGTACTGTAGTAGTACTGTAGAAGTACTGTAGTTTGGGAAAAATTGACTTTCTTCAAAGTTATGCAAACTAAATAAATCTCCGAATAAAAAAATGCGGTCATAAATACGCCTGAATGTCAGTTTTTCTGATTGAACTGGAAACTTCTGGGCAAATACTGAAATACTACCTTGTGTTAATACTACTTTTGCTTGAATACTACTATTGCTAGAATACTACCTTTGCTAGAATACTACCAAATTGCTAGAATACTACTATTGCTAGAATACTGCCATTGCTAAAATACTACTTTTGTTGCTTAAATACTACCTTTTCAGAAAATTTTATAATTTTATTCATTTTTTCATTGGAATTCTTATTAAGTACTATTTCTGGTCAGATATTTTGAATAAGAAATAATTCACACAGCATTTTGTATTGTGTTAAGCACTAAAAGTGGCTTGAACGGTTTTATTTTGGGATCCAATAGGAGAGTATTAATTTGTAGTGAAATAGGTTTAAATTAAGCTGTGGACCGTTCTCACAAAAATACTCCGATTTCAAAAATTGCCAATTTGTGATTGAAATGGTTGTAAAACAACAATAAACTAATTGCAGAATTCAAATATTTCTTCCCAGAGTGAGGTTGTAAATACCCACACTTGTTCATAGTTTTACGACTACATATCGTCTCCTTTTTGTTTTGATGACACACAGTTATGGCTAACTGATTCAAACATATAGCTACTAAAGTATTTCACTTTCAAACACTATATCTACAAGCAAACATATTTGCTTATCAATATCAGCCATATTGGACACCTTAAAAACAAACTCTCACGATGGCTGAAGAAAAACTTTTTTTTTTGAATTTTTCAAGTTTTTTTTTAAGTTTAGGTATTAATTTGCTCTGATTTATCAAGATATTAAACAGCTATTTGATTTTTTCATACAATCTGGTTTGTCGCCTATTGATGGCGCTCTGTTCATAATCCCAAAAAAAACTTACAATTAGAAAAGTTATTTTCAACTTTGAACGGTGTTTACTCAAGAAACTTAAAAGTTAGAAAAAATTAAATATTGCAATACTGATAAACACACTACGAGCTACATTTCTGGTGTTAACCATTTTCCTGTATCTCTTCTGGTTTCTGAGCTACGTTGTGTTTATATACTCAGACGCTGTTAAAATTTCATTTCATACTATTCCAAACTCTAGCCTGTAGCTCAAATTTCAGTTGTCTAATAAAAATTCTGTCAACTGACAAAACATTTGTCGCACTATTTGGCACATTTGGTTTACTGCGAATAATGTCAAATGGTGTATTCTTGCAGACTTATGTTCAATTTGAGACAAAAACAACATAAATTGTAAAATTTCACTCTTTCAGGTTTCTTCACGGATACACAATGCGGATACGTAGAGAGAAGTTTTAATTGATTAAGAAATAAAATTATTTTCATATAAGTTTTTAATTGTTTCTTTAAAATTATGCTCACCATTTTTTCGCAAACTCATCTTGTGTAATTGAGCATACATAATTATGTAAGAATACACAATTTTGCATTACTCACATTAGAAAAATGTTCAAAATTAAAAACCAGATGTTTTGTCAGTTGACTGTTTTTTGATTAGACAACTGAACTTTGAATTACAGGCCAGAATGTGTAATAGCATGATGTGAAATTTTAACAGTGTCTGAGTGCATAAACACAACGTAACTCAGCAACCGAAAGAGATACAGGAAAATGGTTAACTGAAGAAATGAATGTAGCTTTTAACACGTTTATTAATTTTGTAATGTTTTATTTCTTCTACTTTTTAAGTTTCTTAAATGAGCGCCGTTCAAATTTAAAAATAACTTTTCCTAGCCTTTTTTGAGATTGAGCATCATCAACATGCGACAACAAGAATGTATGAAAATATCAAATAGTTGTTTAATGTCTTGATACATCAGAGCAAATTAATACCTAAACTTTAAAAAAAACTTGAAAAATTCAAAAAAAAAGTTTCTTAAGCCATCGTGAGAGTTTGAAGATGGGATATGTTTTTAAGGTGTCCAATATGGCTGATATTGATAAGAAAAAATATTTTTGCTTGTAGATATAGTGTTTGAAAGTGAAATACTTTAGTAGCTATATGTTTGAATCAGTTAGCCATAACTGTGTGTCATCAAAACAAAAAGGAGACGATATGTAGTCGTAAAACTATGAACAAGTGTGGGTGTTTACAACCTCACTCTGGGAAGAAATATTTGAATTCTGCAATTAGTTTATTGTTGTTTTACAACCATTTCAATCACGAATAGCTAACAACTAAAAGCGGAGTTACTTTTTGAGAACGGTCCACAGCTTAATTTAAATCAATTTCACTACAAATGAATACTCTCGAATTTGATCCCAAAATAAAACCGATCAAGCCACTTCTACAATACAAAATGCTGTGTGAATTATTTCTTATTCAAAATATCTGACCAGAAATAGTACTTAATAAGAATTCCAATGAAAAAATGAATAAAATTAAAAAATTTTCTGAAAAGGTAGTATTTAAGCAACAAAAGTAGTATTTTAGCAATTGCAGTATTCTAGCAATAGTAGTATTCTAGCAATTTGGTAGTATTCTAGCAAAGGTAGTATTCTAGCAATAGTAGTATTCAAGCAAAAGTAGTATTAACACAAGGTAGTATTTCAGTATTTGCCAAACTTCTGGCACCTAGAAAAAACTTGTAATTAAATTCTGAAAGCTCTTGAAAACTGAAACAAGTCCACAAAGAAACGTTTTCAAAAAAGTTCATTTTAAGTCAGATATTAATTTTCAAAGTTATGCAAACTAAATAAATCTCCCAACAAAAAAATGCGGTCATTTATTTGCCTGAAGATCAGTTGTTTTTATTGAACTGGAAGCATCTTCCACCTAGAAGCTTTTTGTAATTAAATTCTGAAAGCTCTTGAAATTTGAAACAAGTCCCCAAAGAAACATTTTCAAAAAAGTTCATTTTAAGTCAGATATTAATTTTCAAAGTTATGCAAACTAAATAAATCTCACATTAAAAAGCTAAGGCGGAGCTATAGCTCAGCTTTAGCTCAGCTATGTCTCAGCTATAGCTCAGCTTTAGCTCAGCTATGTCTCAGCTGTAGCTCAGCTTTAGCTCAGCTATGTCTCAGCTATAGCTCAGATATGTCCCAGCTATAGCTCAGCTATGGCTCAGCTATAGCTCAGCTATGGCTCAGCTATAGCTCAGCTATAGCTCAGCTATGGCTCAGCTATAGATATATATATATACTTTCTTTTAAGCAGAAAAAGTACATTTTCAGGCCTATTTTAGGAGCACATTTTAAAATAGAATGGAATAAAAAATTAGTAGATTTACCAAACTTTGAAAATTAATATCTGGCTTCAAACTAACTTTTTTGAAAATCCCCGTAGCCATTTTATTGCAAATTTTTTGATCTTTCAGAATTTAAAAACAGCATTAAAAAAACTTAAATTTTGTGATCTTTCAGAATTTAAAAGCGGCATTTTAAAAACTTCCATAATCGCCGAGTTTAAGCAGAAAAAGTACATTTTCAGGCCTATTTTAGGAGCACATTTTAAAATAGAATGGACCCCCTAGAGTACCTAGGGTGGAAGTTTAAGCTCAAGAAAGTTACGCTAAGCTACTTAAACTTTTTCAGTGTCAAGTCTTCAATGTTGTTTCGAATTTTATTTTTATTTTGACCTTACTAAAACATCACGACTGTTTCAAAAACAATTATAGAACCTTCAAAACAAACAAAACAAATATACGCCCGAAAAGTGCACGTTTCAAATTTGACGACTTCAAAAATCAAGTCAACTTTTACAAAATGAATTACCGCGTACTGTAAAAAAATTTTATAATTGGTCGGACCCGAATTTTCAACGAAACAAAAAAAACCGAACTACCCTCGAAATACAAATCAGATCTAATCGTGCGAACTCAGAAAAACCTTTTCGCATATAAATCAGTTCTTTGGGAACCAATGTACATTGCAAAAAATGAAGACTCGTGCATCCGAATGCAATAATTGACGTACGAGATAGTAGTGGATGCGGCGGGTAACTCAGGGAGTCAGACGAAAAACCGGAAACGAATCGCATATGACTGGAGATTTCGGCCCAATGGGCGAACAGTTTGTTCCAATTTCTTTTTCGCACTGATCTTTTGTTAGACTCTACCGCCGATGGTTCAATTTTCACAAATCCGTTTCAATTATTAGGATCGACTGAGTCAGTGAATCAGGTTTAGTGAGCGACAAAGAATCATAACAAATGTTGTCGCTGGTAATCTCCTATTGTCGGTTACATGATGAGTATGTCTATTTATGAGCCGACATGGTTTTTTTTCCATCACCAAACATTCGTTTCATTTCCCTTCGAGTATTCATTTTCCAGTTCGGTTTTTTGTCGGTTTGATAATTCTTTAAAAGTATTGGTCAGACGCGGATAACAGAGATCTACATTCTGTCACTTTTCAAAAATGCAGTTGTGTTCCTTTTTGTGGAAAATGGAAAATACATCCATTATAGAGACCACTCTTTTTTACATAGCTTGTGCCTTTAGGGTCCCCAGACGTCTTCGAAAATTATTTTCTCCGAAATACACTGCGTTTTGACTTTGGGAATGCTCTTGGATTTTTATAGAATAACTTCATACCTTATTAGAAGTCGTTTATAGATTAATCCTCTTTTGGAATCTATACTGTAAATTGTTGTTTTTCTAGCGAGTCTAATTTTCACATATTTTCAACTAAAGTTAAAATCAAATTTTTTTTTATTTGTACTGAAAATCAAAGAAAATCAATGGATTTTTCTATGTGTAATTTCAATTTTATTTCAACTTGATGTCAAGTGAACTCAGAAATGTTTCAATTTTCCACCGCACCTTGTTAAACCAAATAACTGGAATGATGAGTATTAAGCCGATTTTTTGAAAAGTTTTTGAACGGGTCACGGTCGTACCAAAGTGACGTGCACTGTCGATATATAAGTAATTTCATAAAACCGTTTGAAATTAGTACTCTCACTTGAGAAGTGAAATATTGATCTTTTTAAAGTAATAAAAAAAGTTTTTTGTCAGATATTTGATATTGGAAACATATTGTACAATGACTAATTGTTTTTATATTCATATAATACTAGGCAAGATTTCAATTATCATATTTTAGCCACTGTTTAATACATTCCAATAACTGATGAATTGAAACTTACCAAAGTTTGGTCTTTATTTCCAAGATTAAAAAAAATCATAGCTACCTTATCCATCTATCAGTGTTGCTCGATATTGTTTAACTTTAACAGCTTCTCAGTTGCCGTTTGTTCTATCTAAAAATTGTCAACTGGTAAAATATTCTTCAAAGTAAGTAAAATTAAAACCTTCCAACGTGTAGTTGTCTGTTTCATTACTGACACAAAAACTACGGTAGTTTGAATATCTACAATAGTCACGTTATTCGGACAATGTTAGAAATTGTAGTACGTAATCAGTTAAGCTGTTTCAATGCTATATGTTGCTCCAAATTTAACACATTTTTAAATATATAAAACTGCTCAGCCCATACTTTAAATTTGAAATTAAGGTTGCTCGCACCTTTATCATTACAATTATTAGAAAAAATTGTGACGCTTTTTGTATTTTTATTTGTTTCTGTGTATCCGTTTCTTCAAATCGGATGTGTATAAAAACATTTCCGTAAAAAATTGGGTTCAATCGTTCAACCTATATTTTAAACCCCCCGTTTCAATTATAGTCTCTCTTTTTACACACAATAAAATAAAATCACCAAAATTTTTAATTGTCACCGTGTCTACCTTTCTCATACCCGATCATACTTGCCACCTATTTTACTTTCCGGTTCGGCTTTCAATTCAGTATCGTATTAACCTCCACTCGACAACTCTAGTAGTGCCGAATTGGGAACGTTGTCTCATAAATCGGATTTGAATTTGAAATTATATTATACCTAGCTACTCTGATGCAACGTCGTTTCTAAGTATATATTCCTCCCGGATATTCTAAATTAAAAGTTGAAAATTATTCCCGTGGCGCTGTAATATAGTTGTTTTTAAAAATAATGTATCAGCATCAGATTATTCCCGATTACTACTACCGATCATATACACCGTATCGCGGGTGACTTTTTTTTTTAATTTTTGAGTTTCAAAATGTTTTCTAAAATGTACATTACAGACACCACTTCATGCCGGGTGCAAGAGTTGGTGATGAAACCGAGCCGCCTGCACACAAGAAGAGCATAATCTCATGGACAAGTAAGTTTACCTGTTCTAGATTATTTGACTACTGTTTTTTTTTCCAGGTACACCTACAAAACACAAAGTGAAATACTACATAACATGTAGTTTTCTGATTTTTCTTATCCTACTTGTGCTTTTTATATATGTTTGTTCACTGGCGAATATGTCCACTGCGTTTGGTCTACTTGGAAGTAGAGGACTGGGTTTGTGATTTTTTCACACTAATAACAGTTGGCTGAGTTGAGAGTTAATTGTTCAAATTGTTCAATTATCTCGCCTCCACTTTTGAAAATGTTCAGTTTGAAACAGAAACAGGAACAGAACCGGATAAATGTTCCGGAACGATTTTTGTTCTTTAAAGTGCACTTATTTTTAGGAAAGGCTATTCAGGAATCACCTCTTATAAATGATCCGATATCAGCAGTTGTAGTTGGAATGTTAGCAACAGTGGTTTTACAATCAGCGACCACTACTACAAATATATTGGTCACCATGGTTGCTGCAAATAGTGAGAGAGAAAACGAAGCATAAAGTATAATTAACCAAACGTTTTAGTGATAACTGTGCACGATGCGATACCTGTTATGATAGGTAGCGAGCTTGGCTCATCACTAGTCAATGCGATGGTCTCATTGGCATATTCTGGAAAACCTGAACAGTTTCGAAGAGCCTTTTCCGCTGCAATACTGGGAGATGTGTTTAATGTTTGTGGTTTATTCGTTATATTCCCTATGGAAATGTTTACTGGTCTCATTGAAAAAGTCTCCTGGTGGATTGTGGATCCATTGATTTCCGAGCAAGGTCTTAGTTTCAAAACGTTGGAGCTACTCACAGATCCAATTAACCAAGTTATACTCCAGGTAAGTTCTATCAGGTTGTCCCATAAGTTTTTGTACTATTTTTTTTGAAAAAAATTTATTTCTCTCAAGCGACAAGTAGTACTATTCACACAAGTATTCACCATTAGTGTCCACCACTTGTTGCCATTTACTAGGTAACATCATGATGCCACGGGAGAAGAAATCCGGCGAACGCGATGAGAAGAAAGTGGAGAGTTCAGTTTTGAGATGCTCTTCGTCGTCGAATTGCTTGTCGCGCATGTAGTCACTGAGAGACAAGAACAAATGGTAGTCGGTTGGTGCAAGATCTGGAGAATATGGTGGATGCGGTAAAACAGTCCAACCAAGATCTTGCAGCTTTTGGAAAGTCTTCTTGGCGACATGAGGCCTAGCATTATCGTGAAGAAAATATAGTTTTTCATATTTTCCGTTGGTCTTTTCTGCAACTCGGTCCAATTGGGCACAATAGTAATCAGCAGTGATAGTTTTATTAGTTGGCAACAATTCCCAGTGCACGGGTCCTTGAACACCCCACCAGACACAGATCATAATCTTTTTTGGGTGAAGATCAGGCTTTGGCGTCGGTATTCCTTTCTCGCCGATCGGAAGCCATTGACGTTTTCTGGAATGGTTAACATAGAGCACCCACTTCTCATCTCCAGTAACCAGATTGTTCAGCCAATCGAACTTTCGACGAAAAGTTAGAAGTTGAGTACAAACGTTGACCCGAGTGAGCTTCTGTGATGCCGAAAGTTCATGAGGCACCCAAATTCCAAGTTTTGAAGTAAAACCAAGGCGACCCAAGTGACGTGCAATTGTGCTATGACAACACTCAAGCTTCTCTTCCATTTCACGAAGACTAAGACGAGGCTCTTCCTCCACCAGCTTCACTAGGTCTTCTTCATTTAACTCTACCGGTCGCCCAGAACGTTCTATTTCTTCGAGACTGAAGTCGCCGTTCTTGAACTTTGAAACCAACTCTTTGCTGTATTATAAGAGAGTGCTCCCTCACCCATCGCACCGCATATGTTTCGTTCCGCTTCCATTGCTGAATGACCAAGACGAAATTCATAAAGAAGAAGCAATCTAACGTCTCGACGTTCAAGTTTGATGATTGTCATCGTGGCAAAGTAGAAATGGATGAAATGAATCTTTTCTGAAAGGGGACGACCCGACCTTGACACGACCTACGATGAAAAAATTTTAAAACTTTCTAGAAGTTTTGGAAAAATATTTGAAAAAAAGTACAAAAACTTATGGGACAACCTGATAAAAAGAAGTTTTGAAACCGTTGAATATTCTAGGTTAATGAAGTAGAACTTTTAAATGCTACAATCCGCCCAGAAATGTTTGAAGCTAACCATTCATTTGTTCAAAGGTGCAGTTTTACAAATGGAACACGAATCTATAATTGTAAGTTTACAAGTTATGCAAAAAGTTCGGTGCCTCATGCTGGAATCGAACCAGCGACCTTCTGTTTACTAGACAGACGCTCTGCCACTGAGCCAATGAGGCGCATAAGAGAAACACTTTTCTCTCCGTAGAAATGCATGCCGCTAGCCAACTAACCGAACGACCGCCGAAAGGTTAGGGAAACGAGAGGAAGTCACATTGCAGGCCCCTACAATCATCTCTTCTCGCATACTTCCCTGTCTGACAAGAATATTGGATGGATTGTTTTGTTTGTCTCGATTTTCTGCCTCGTTATGTGTCTTGTGGGAATTGTATACTTAATTCAGGTATCCCAAAATTCATGAAAGTTTGAAAAAAAAACAAAATCTCGTTTTCAGAAACTACTAGACGGGCATGCAGCAAATTACGTTCGAAACCTACTTTCAAAGCAATGCCCCGGAATGTGGAAGCCTTGTACTGGCTACCTCGTAATGCTAGTTGGACTTGTAGTCACCATATTGGTAGAACATCAAAACCCCATACTTAGAAAAAGGTACACATTCTTTATTATTTAGATCCAATCAAACAGTATATTCTCGTCTTCACTGACTCCATTGGTCGGTAGCGGAGTTGTGACACTAGAACAGATGTACCCACTTGTCTTGGGAAGTAACATTGGAACTACGTTCAGTGGTGTTCTTGCTGCTTTCTCAACAGATCCGTCAAGATTTGAAAAGTACAGATAACGAAAAGAATTGTGGGGGTTATTGGTGAATTTTTCAGAGCGTTGCATATGGCAATGTGCCAAGTGATCTACAATATCATTGGAACGTGCTTGTTCTATATTGTACCATGTACAAGGAAGTTTCCAGTATATTTATCAGTAAAACTGGGGGTAATTACGGACCATGTAAGTTTGGACTACAAATTCTATAAATTTTCTTTGACTGCTGTACGTACAGAGCGTCATTCGAATAATAACCAGAGTTTTTGTAAATGAAGAAGTACTTAATTTTATAAAACACATTTTGAAATGAATAGCCGGAGTCCTAGACAAAGTAGTTTTTTTTTTAATTCATTTAAGAAAAACTATACCTCTGGTATTTTTCAATCATTGTGTATTATTTTACTTAAGTATTTCTTTATAATCTCCCAAATGTATTTATATGTATTTAATACTTACTAAGTACTTATTTATTGGCGGAAAAGTTAATTTCTTGCTAGAAAATCAATATGTAACTTTTCAGTACCGCTGGTTCATTGTTGTCTTCATCTCCACAGTTTTCCTGATTATTCCCTTCACTATAATCGGGCTCACGCTTTTACCAGACAACGTTATTGTCATTGTCTTCATAATCATTCTTATCATCGCCATTACCTGTTGCTTTATTTGTGTATTACAGGTAATAACTCACCGCAAATGTTAAATACTAATCCGGTTTCCGATTCAGAATAGTTGCAAAGAGTTTCTCCCGAAAATTCTACACAACTGGAGTTTTTTGCCAATTTGGATGAGATCATTGCAATATTACGATCCTTTCATGTGCAAAGTGTTCACTAATATTCCTTATATTGGAGGATTTTTCCGGAAAGGAGGAGCCCATCGTGAACGCACCGAAAATGGGAAATATGGAGAGGATGATATTGAGAAAAAGGTTCAGAAACTGGTACAACTTAGCGGGCAGACACAGGTTTAGCCGTTTTGTAACTCCTGCCGTTAACACTTTACATATCTGCGTGTTCTGGTGGTTATGATATATCTTTGTTGGAAGTTGTGCTAACTTTCTTATCAGACATATCTTTGTTTTTTTTTTTTGAACGCTCCCATGCTTTTAGTTTATTGACTAGCAGCTTTTACTTGTTAATTCACTTAAACAGGTTTATTGGATTGTTTTATTATTATTATTACTTGAATAAAAAGCATTTTGCCCTGTTGATAATTTTTTTAAACTTCAGTTACTGGCGGGTTTTCATATTCGACATCCGGGTCCACACGAGAGGAAACACCTGGAACACATCAAAATTATTTGATACTTATGACAAAAAGTTAAAGCATACAGAGCAGGAATGCGGAGCACAGAAGTATGCCGGTGCTGACGACAGCCATCCAAAACGACCAAGATAAGATATTCATGTCACTTCCCTGGAACATTAAACATTGAATTTGAAAAATGATGTCCCCCAACTCACGTAGTCATAATGGTATACATCCTGGAATTGGAGTTGCTGTAACGTGAACGTTTTGCCTTCGCGATTTGCATTCCAATAGATTAAACATCCAGATCCAGAGAACACTCCAGTGATAAAAATAAGCAGCGTAGTGGACGGCTTGCAACGTTGGCAGCAAAACGGACCAAATAGGAGTACGGTAGATGCAATCATACAGGAAATGGCAAGAAAGAGCGCGACAAAGACTTCATATGCTGAAAAGCAAAACAGATACTGTTAAGTAGCATTAGAATGAAAGTCTGAAAGGCAGATTAGCGCTTGAAACAAATTGGAAATTTTGCCAAGTTTTAATAGCCTACTTGGGTAGAAAAATGTGTATGGTCAAATAAAACTTAAAAAAAAAACTTAAATTTGAAAAAAGAGCAATGTAATTTGAAACAGTAATTTTTGGTCACAACGGTTTATTTACGATCAGATAATATAAAATCCTCAAGTACGCGTGGTGAGACCCGTGTGTCTAAATTATTATTTTTCGACGTCTACGTAATAGTAATGTTTTCAATATTATAAACACATACATATATTCAAACTTTGGTCGTTTTACGAGATGAGCGATACTCATGCCAAAAATACGTAGTTTTCTTAACTTTTCCAATTTTCCCGCCAAATACTTACTTTGTGTAGGTAAGTGTCGATACATGGATCTTTCCGAGTACATGTCGTATCCATCCATGAAATTGCGCAGCTGTTTGAACATGCTTGACAGACGGAAATTACAACTGCCATATTGTCGCGTAGTGATGCATTGACGCAGGACTCCGCGGTGCATTTGAAGATTGTCTAAGAATTGATGAGATTTGCCGGGAAAATCTCAGTATCCTGTCTATATTTTAGAGCCTTACCCATTTGGTTGCGAGGTTGATGAATGGACCAATAGTCGGAGATCAACGCGATGACCAGCATTCCAGTGCCGACCAGAAGAAGTATCCATGATACCACCTAGAAAATCAAATGTTCGAATCAATTTTTTTTTATAATTTAACATTACCAAATCTTAACTTTGAATTGGCATTTTTTAAAGTTATTTATTAAAAATACAAACCTGTAGGCCGGTGAATTGCATAGCCATTTTGAATTCCTCGTAATCAGACGAACTTCATGCGTAGTTTACGTATCCATTGCAAAGTGAACAAAACCCAACCTAATATAAATTTATTCTATATCGGTAACATCAAAGTACGAGAGATTAATGATATTATTCAGAAAAGAACAAGGTAGCGTAATTAAACTAAAAGAAGCAGAAGTGCAGTGAATATAAAAGAAGGGGAGGATAAGGAGGAGCACGGAGAGTGCGAGTAGTTAACTAACAGCGATTCATAAATATGCATGGCAGTAAAGGCGGGCAGTGTTGTGGTCACTCAAAGATTTTGTTAGATTGACTTTTTGAGCACGAGTGCGAAGAGGCAAGGGAATTGGAATTGGCGCGTTGGAATTAGAATTCAAATTGAAATTAGATTCTGAGCACAAATTTTTTCGTCAGTTTCCGTTGCATATAATTTTTGGACACTTTCCGGTAGAGTACACACGATGAAAATTTTGTTAGGTCCGAAAATCAGAAAAAATAAATAAATTAAATAAAAACGAGAGAAAAATGAAAGTGGAAACATTGCTCAAAAAACATTTTCGAAATGCAAAGTGTCGTGTCTTTTTCTTTATTGGTATGATTCGGTTAGTATGCAAAGTCAAAAAAAAAAGAGAAAAAATGTTGAGAATTCGAGATGAGTATTCTCAAAACCTCCCCCTTCAAACTAGCTAACATAGTATACACCAATGCCGAGTTCACAAAATTTTTCGGACGAAAAATGGGATGGGTAAACTGGTCTCAATCTGCAACACGTTAAGAAGACATCCCCCAAAAGAAAAAGTTCAAAGCATATGGAAACAATCTTATCCATCTCACTAAATCTCGATGACTCCCAACGGGGCAGTGTGTGTTGCGAATGGAGAGAAAGTGGGGTGGAACGACAAAAAAAAACCGGGAGAAAATAGGAAATACACATGGTGCATACATTGACGGATTTCTATTCGGAACAAAAGACTTTAGTTTTCTCAGAGCAAGAATTGAGCTGACAACGCTGACGACTACTACAAAAACACCTCTTCCTGCTGCCGAAGATTGGAAAATTTTAATTGTGACTCGTAGATGAAAAATTGTGATTTGAGCCGACGAGTCTGCTGTTGTTGCTGGACAAGGCAAAAAAGGCAAGTCGTTTCTTATGTGAAGTAGGAGTCCAAGCCCCAGAGTGACGGGAAATATGAAGTATGTAATTTTTCGTTCAGTTTACATTTGTGACGACCACTCTACGATAAAAATTATGAGCTTCAGAAGACAACTAAATACACCCTTAAAATTAGCAAACATCGTAAATTTTGTTTTTCAACTATGTAGATCAAAACATTTCTCAGCGGTTTAGCAATGCATGGCAGGAGAAGTTGAAATAAACAAATAAACGCAAAGTTTACGTTAAGCTAGAATATGTACTACGCTATGTTCCAAAGTTTTTAAAGATGACAATATTATTCCATGTGCTATTTAATTTTAATGTTGATAAACTTTTAGAAAGGGGTTTTTGCATTTCTTTTTTTGGCGCACCCGGAAAAGCGTGCAATTCCAAATTGTTAAAGAAAAGTTGTGTCAATTTCCATTGGATACAATTTTTGGACATTTTCCAGTAGAGTACATTTTGGAAATTTCTTTGGTCCAAAAATAAGAACAATGATAACGAAAAAAGAAACAATGGTCAAAGACCATTTTGAACTTGAGATTTAAGGTTCATTTGACAAAGAAATGTTTTTTATTACAGCTACAGTACTATTACTATTATATTAGTAAAGTCATTTTAATTGAAGCAAAAATCCCAGAAACATTACTCTTTCCTCTAAATACACTTACATTTTAGAGTTTCATGTTCTGAACTTGCTTTTACTGTAGAAAATAACTTTTTTCTGCAAATTTCAAAATTATTCTAAAAACAATTAATGTTATCGTCAGACTAAGATGTAGAAACTAAATGAGTGTCCGTATTTGGCGGCGGCAGATGAATACGCACATAGACGTGTACATCTCATCCGGCCACTTTTCATCCGAAATCTTGTGATTCTTGTCGACGAATACACTAATTACCAGTGGTTATACGTGCGCACACATTCTCCAATCGGATCAAATTCGAGCACAGCAGAATATTCTATACTTTTTCTCGTCACACGGGGCGAAAAATGAAGCTGTCCATGAAAGCATTTTGTGTTTATTTGGAGATGAGAATACCTATTGCTGTTTTGAAGGAATGGAAATGACGCGGAAAAGGGGAGGGAGAGAAAAAGCAAGCGAAACGACCTCACGCGTCGTTTTCATTCAAACTATGTACAGCTCGGTTTTTATTTGAAATTGAGAAAATGGGAACAAATTTGAAAATTGGAAGATTATATGGACAAATTATTAATCAATAATCACAAAAGTAATTGGCCACAATGTATCGAATGAAAAAAGTGAATTCAGAGTTTGGCTTTAACAAAATATACACACATACATGACGGTTCGGTGGCTCACTAGCCAAACCGGAAACACTAAACAAAAGTGGGTTGGCTATTTCCGCAGTAGTTTCAGTCTGTAGATGGAGAAGGCTTCTTCGAGCTTGTAAGAGATTTCAGAAGATTCCGTAGAGACGGTTTTGAGTGGCCACGTTTCACAGGAGCAGAACATCTGCAAGTTGTATATATACATTCATGTCTTAGTTTCTTTGAAAATTGTATTTTCGTGGTACATTTCCAGGTGCAAAAAACATGTACGAAAATGCTAATTCTCCAGGTGAAAATTGGAATTTCTTGGCATCTATGTAGTTGTGAATTTGCAAAAGTGGTCTGAATACCTATGCAAAAACAACTTGACACAACATTTCAATAAACTTAAATGCTTAAGAAACAAAAGTTTAAAGCCGAATTTCGAAATAAGATCTCCCGAAAATTCTTAAAAACGTCTTTATGTAGGTTGTTTAATATTAAATAAAAATAATCTCAGAAATTTACAGCAACTTGGATACTGAAAAATGACAACCGCAAAAAATTCAAGACACTAAAGATAGGTGAGAAGTTGCCACAGTTATTTCGAAAATTGCTATAGTTGGCGGGAAACTTTTCGGAGGGTACAGTTTTGGGGGTTCAGAAGTTTCGACTATTTCCGGGTCCCATATTAGATTTTTTTAATTATCTGAGGACAGTAGTTGCGTAAGAAATTCAGTTTTTATTTACCCATCACATTTTCTTGAACATTATACATAGTAGATTCTTATAATGAAATTTAGTATTTTGAGTTAATTTTGACTTTTTTTGAGTAACAATATTACACATCGATAGTACATTTTCAAAGAACGTTTTTACAGGAAATACGTGTCTGCTAGTTCAATTTTACTTTTTAAACAAATCACTGAGCAATGAACAAACTCACTGAGCAATTACTGCGAAGTCGTCTATCAAATCTTCATCGAAATCCACATGATCGTTCTGTAAAACTTTATTTAAGATAACTTTTTTTCAATTCCAGTATCTTACTCCAGTCGGATCTCTTGCTATTCCTTCTACAATCGTTCCGATAACACTTGGAGAAACGTTCGCCAAACTTGTCGACAAAAAGTTATGAAGTGATACGTAGTATATTTCAATCCACGTTTTATCAAAATACTTTCTAAATGGCTCGGTGTCCTTTGCATGGTGGTTGTAGGGAAATGCTGAAAGTTGAAACAATGACCATTTTTCAAAAAAAAAAAACCGGCATACCAAACCAATCTGCCCATTGCGGATTGTTTAACGTAAGTGACGACATTTTCCGGAAAAATTCGTTGCATTTTGAAATGTTTTTCTTTTGAACACACCGAACGAGAAATAATCGATAGGCGCTGGCTTCGTAACATTGCGCTTGTTTTATTCCTTCCTGAAAATAATCGATTTAAAATTATTGATGGTAATAACTGTTAGAATAATTGAATTTTAAAGAAAAAACTGACCGTATCTAAACTATGAAAAACGCGGGCATTCCAAGACTCCCACATTGCGCATAAAGTGTCCACGTCGTGTTTATCAATGGCATCTGTCATCTCGTCAATGCATCTATCTACCTGAATAAAATGATCGGCATATTGATTTTTTGAAAATTTAAAGACCAAAAATAATTACCTGATAGTTAGCTTCTTTGGCAAATGAAGATTCCTGATCGAAAGCTTTCAAACTGGTGACCATCGACTTCGCCGCCAAATAGTTTCTGACCACTTCGTCGGTGGAGTTGGAAACATGGCTCATTTGGTTAAATCTGCAAAGAAATGTTTGTTTATGTGATTGCGAATAAAAAAGGTATTCAACATGAAAAATCAATTATATATGCCCTCAGAAAAAGTAAAATGCGCTCTAATGCAACACATTCAAGTAAACACACGAAAAGGTGTGCGTTCATCGATCGGTCGTCGTCACAAACAAAACAAAAACGAGTCCTGCCGATTTATATTGGCGGTTTAGCATTTTAATATGAGAAAGTTGTTATAAAAAAATATTTCACAATTGAAACACTTACTGAAGTAATAAATTAGAAATTCGCAAAAATACACGTTACAGAGCTATAATCATTGTCGTTTATACGTCAATAAGCGCCCAAAAAATGCCGGATCACTCCGAGTGGAGTACGTGCGCGATGGCCGAAGATTTGCGCATGGCCGAGCCGGGAAGAACCTTGTAAACGCGATGCATAAAAAAACAATGTGTGTTCAATGAATATTGGATAAAAACAAGACTATGCGACTTACGAAATTAATACCTTACATAAAATTTTGAAATTTTTTTCAGACTGAAGCAGTTTTGTTGATTCTGGGTAATGTTTGTTATTTTAAGGTCGGTTTTAAATCATAACATTTGTTGAAGAATCAAGTAAATATAGGAAATTTTGAGAACAATTTTCCAGTGGCAATATTTTGTTATTCTTTATATATTTTTTTAAAGCATTTTTTAAAACCCTGCATTTTTGAAAATGAATGAAATTTTCATGAACACATGTTTTTCTCATGATAATTGGTACTTTCCAAAGTCTCAAATTCGCACGCTTTAATTTTTTACAAGTAAACTCATTTTTAAAAATTCTTTAAATTTTTGATTTGGTGCTCTGTTGTTCAGTGTGAGATTTGAAAATTGTGTAGGTGTAATGAAACGTTGTATTACTTGTTTTACAGTTTTGAGAGGTGTTTTTGTTACCGTTGTATTCATTTGAAAGTTGGTAAAATTTCAATCGTAATATTTTGACACAGTCACGTACAGTTTTCAAAATGGTTAAAATTTTTGGGGCAGGTATACTACACATGCACTCTGAAATATTTAACTTTTATTTGATTACCATTTAAATTTGAAATTAAAATACATCAAAAAAAGCTCGTTGTTCAACCTTACCATGCCACTTTTCCGATGAGTGTTTTTATGCTATCAAATTTCAGACTGCGATTGCCCCCTATATATTCCAACCGTTGATGACTAGACACTTATCGTTTCATTTGTTCACGAAAAGTCCGAAATTTCACACCAAAAACAGATAAACAAACACCATTTTCACTGGCTTAACCTCCCTCCGAACAATCGGCGAACTAATCACATAAAGTGTGAAGCAAGAAAAAAAAACGAAAAATATCTAGGCTCATCACAGCCTCCAGTTCTCTAACTTTGCTGCTTCAATTTCATATTTTTCTTCCATTAGCTGTCACAATTGTTTCCAACGTGTTTCAATCTTTTCTGCCATTAGATCAAGTTTCTCAACATATTTCTTCTTATTTGCTTTGATTTGTTTCTCCTGATGGAGAAGAAGTATCGAAGTTCAAGTAGGTAGCAACTGATGAATGTGTTTTGCAGAGGCAACGTGTAAAGGCCGGAACGGAAATTGAGCCGGCAACCAGTTGACTTTTTACTTTTTTCACACATTTTTCTTCTCAGCTATCTTTGTGTTGAGAAAATTCACAAATGTGGCTTCTTCTATCAATTTTCCTATGTGCTCCATTCTTTCTAAACGGGTCGGAAATTAAAAAACGTAAGTAATGAAGCAATTTTTATTATAACTTTCCTAACTTGTAAAGCACTATGCGAAGTGATTCAAGTGGACTCGAAAAACAACAGTGATATGTTACTACCGTTAGCAATTATCACTGATATGGATAGTAAAACCAAACAGAAAGATAGCTGGTACAGTACTCTCAGATACGGGGCTCTGGCCTTTTCACAGGTAATTTCCGCAAAAGAAAAACCAGAAAATAAAAAAAATACATTTAATTTCAGAATCGAACTGCTTCTTTCATTCACTGGCTAGGTGGAGTTAACATCACATCGAATTTTAACTTTAACCAAAAATCAATGGAAATGAGTGATTTGAAAATTTTCAACAACAGATTATTATCAGTGGATGATAAAATCGGAGTTGTCTACTGGCTGAGAAACGGCACCGCAATTCCATGGGTAATCTCGTCAACGGGAAATGGATCTTCAAGTAGTCGTAAGTTGGTCTTGGTTGAAAAATTTAATGTTTACGAATAATACAAACATTTCTCACTGGGGTATTCTTTTACTACGGAATTTTCTCAGCTTGTTATTTTTATTGATGAGAGATTTTCACATAGGATTACTTAGGAAATATGAGATCTCAAGAATTCAATCCCATACACACATGTCCGTGGACTATTCAGAAAAAGGTTGGCAGTGAACATTTTGGGGGGTTTCCTGCTGGTCAGGGGAGCAGCAATTTCCGGCCCGCAATTCTGCAAAATTAGCCCGCAGCATGACATGTTCTCCCAATATTTTTAATTCAAATGTAGCATGTGTATTTTCGGAACGCATATTTAAAAATACATCTTTTAGGTTGAGAAAAATACAACGTTTGGAATTTTTTAAAATATTTTTTGGCTCAGGAAATAACCATTTCTAAGCCTAATGATGAAAAAATGCACATCAACTTTAATTGAAATGTACAACATTTGACAAATAAATTAATATTTAACTTATTTCCGAATTGCGTTCCGATAATACACAAAAACCGGAAAACATTTTGTGTTTTGGAAAAAAAATCCATTTTCTTAGTTTAAACGAAAAAATATGGTTAAAAACAGTCTAAAAGCAGATAATTGCTTGAAATACAAACTATCCAAAATTCGGTATTTAATTATCAGTTAAAACATATGAATGGAAAATGCATCAGAGCATATTTTTGAGCCAGGTATACACAAGCACCAAATTTTTATATGATTTTTTTCAGTTTTCAAACACTTTAAAGATCTTTTTACAATTGCTCCGACTAAAATAGAAACTATTTTCATTGGGAGAACAAGCTGCCTCCGCTCATTTTGTAGAATAGTCAACTGACATTTTCCGCGCATCACTGCAGCTGGTACAAAAATGTTTTGACTGGTTGCATCAACATAGAGTCGAGAATTTCTGCTAAACAATTTACACAGTGTTTTTTTTTAAATTTCCTCAAAAACCTTTCTTCAAAACATAAATTTTCCAGCTTTCAAAGGAGAGTGGATGACAATTAGAAACAATAAATTGTACCTTGGAAGCAGCGGACACGAGCTTCGGACATTCACGGGAGAATACCTTAACGACGATGAAATGTACATTAGGGTAGGCTTTTGAATTATTTTACAAAAAAAAAACATTTTAACATTCTGTCAGGTAATATCTGGAAATGGTGGTATGAGAGTTGAAGATTGGATTTCGAGATTCGTAAAACTCCGTAGAGCAGTTGGTATAAGTTTTCCGGGGTACATGATCCATGAAGCTGTACACTGGTCAGATGTTCACAAGAAATGGTTCTTCCTTCCGAGGTATGCCTCAAAAGAGCCTTACAATGCGGCAACAGCATATGAAACAGGTGACATAGGCTATTTCAGTTTTTATAATAATAATAATATCGGTTGTAGGAGTAAACATGTTACTGAGTACATCCGACTGTTTCTGTGATACAAAGGTAGTCTACATTGGGAAACACAAACCACAACGAGGATTCAGCGCCTTTCAATTTATACCGGGGACTAACGATGAAATTATCGTCGCGTTGAAAACATCCGAAGTACCAGCAGATCCAACGAAACCATTTGTAAACAAAATTTTCTCCACGTGGATTACAATTTTCAAGATTGATGGAACTGTTATTCTAGAGGATCAAGCATTAGAAGACGGGGTTAAGTATGAAGGAATTGAGTTTGCGAATGTTTTTCAGTGTTTGTAACATAATGCCATACAATGTTGTATAAAAAACAAAGTTAATAAAATTTTATTATTTTTCATTTTTTGTATCAACTTCTTTAGAGAACAGCAAACCTGAGCACTGAACGTTTTTTTTTTTTGATATGTTAGTTTTCCAAGGAAAGTTTTTTGATATTCACAATCGATCGATTCTTGTAACGAATTACAAAATAAGTCATGAGTATTAAAGCAATTAAAAGAAGTATCGCAATTGCAACAATTATCCATGAAAGTGGGGTCATTACCCATTCACTTTGTTTTTCAACTGTTGTTTCTGCATAACATTCTGATTTTGGATCCGAGGTGATAAACTCGTTACAACAAGAAGTAAATCGCTGAACTGGGCAAAGCGGCTGGCCGGGAGGGCAATTTTTGACAAATCCGGTGACATCGCGTAATGTAATTTCTCGAGGGTTTTTTCGGAAAAGCACCTAAAATTTGGTTTAAACTACAGATTTTCCAAAACCTAAGCCAACACTTACTTTTACCACTGGAGAATTGTCAACTATCATTGTTTCAATAATTATTGTTGACATGAACTCTGGTGGCATGTCTTTTCCCAAAACTTCTTCACGAATTCCAAGAGTTTCCAGAATTGGAAGAATTAGTAAGTCGTGCTGAAAATTGTCATTCTTTCTCAATTTAGCTAACTTTTTTCTCAACTTACAGAACTGAAAACTTGTAGCTTGTGAATGTCGCATTTAATATTTGAAACTTCCTTTTTCTCATGACAGCGCACTTTTTCTTGAATGTCATTGAACACTTTCTCCATCAAAAGTCCAGATTTAATTCGGATTCCTTTGGAGCTTTTGTATTCACCGACTGAAGACATAACTGCGAGCGCCTGAAAAAGGAATATTTACTTTCATCCAATGTAATACTAATGTAGTACTTACACTATAAAATACATGAAGCGATTCTTTATAAGCACCTTCATTGAACCACGATGGAACTGCTAATCCGGCTTCTTTTTCCAAAATTAGTGCTGGCAGATTTTCACCTCCTCTATCTTGGAGAAAATCAGTTTTAGTTACTGCCTTTCTCAAGGCCTTGTCACTGACAAACCACTGAAATTTTATTTAATATTAAACATAGATAACTATTATTTTGCTTACTGGATTTTTTCTAGCCATCTTCTTATCTGACTCTGTTAGGTTGAAATAGTTGTCCCATTCTCCTAGTTGAAAGTCACAATCAAGTTTGGGAACGAGTAACTGCAATCAGCATATTAAAAACTTGTGTTCTGTTTCCATGAACCTACAAAGTCATCCGGTTTAGCTACAGTCTGCACCGGAGGCGTAGCATTCGGAAACATTGTATTTCCGACCGTTTGAAGAGTCATCAAACATCGCTCGACAGGGCTACTCCGAAACAATAACTGAAAACTGACATTATTCAAATTATATTCTTTACTTGGAATTTTACTTGCGATGAGAGCATTCTCGCATCAACGAAAGAGTTAACATATCGATCACGAAGTACTTTACCCATCAGTCTTGCTTGCTCGAAACCTTCCTGAAAAATATCAGATACTTTGTTATCTGCTAGATATCATTTGATCGCAAAGTGATTAATTTTGTTAAGATAACATACATCTGTCAGTTGTCCCAAACCACGGTAAAAATAAGACTTTGCCTCCTCCGATGTGACGTTGAGAACCGGTGCTCGAGCTCCATGGCGGAATATCTAGAAGAAGGAATACTTAGATGACAAAGAAAATTTTGAAACATGTTAGCAGTGGAGTAACACTTAAAAATGCTTCAAGGAGTAGCTTAACTGAAATAAGACTTTAGTAGTTTTCTTACATATAAATTGGTCAGTATTTTATATCTGTACTACCTTAAATTTGGAAAGTTTTCTTTTTAGTATTCGAGTAAGCGGTAAGCGGCAAACAATTTTTTTTGGCAAATTGACAATTCGGCAACTTGCCCGAATTAAAAATTTCATTGGCAAATTGTGGTTTTGCACATTTTTTTGGAAATTTAAATTTTAATCGGCAAAGTTGTACGCATCCTATGAAAAGTAAGCAAATGTATGATTAAATATATAAAGAAAACTGGAAAAAAAATAAAAAAGGCACAGTTTTAAGTTTTTCCGTTTTTTCTAAAAACTTCCGGCAAATAGATGTTCGACAAACGGCAAATTGGCAAATTGCCGGAAACAAAAATTTTCGGAAAATCGGTAAATCAACAAATTGCCGAAAATGAAAAGTTATTCTGAACTTCCAAATGAAATTTACGCTATTTAAAATTTTTTTTAATGTGATGTTTGTAGAGTTTCGAAGATTTTGAAAGTGTCTAGGGGTAGGTGAAAATCATCCAAAATTCTAGGTACATTTTTTTCAACATAATTTTGTTTATTGTGATAAAAAATGTTCTGATATAGTTCCAGATAGATATTTTAAAACAACTTCTCTTTAAAATTGATGTTTCTGCTTACACTACTATTGCTCAAAACGGCAACAATTTTTAAAACTAGTTCAACTAATCCTACAAATAGTCTGAAAAATTATACTTCCACTTTCGACTAACCACATGAACCGAAATAAGTTGCGTATGGACAGAAGCTATGATCACAAGTATGGACACGTAGAATAACACCCTCATCCTGCAACAGTATAGCTTTAGAATGTTACGTGATTTTATAGTGAATTGAAGTTGAGGTTTAGAGTATAATATATTCCGTTCACAATAACGACGACTGGAAAATGCGAGCGGGGAAAATGAAAACAAAAGAGATGTATTCTGCAAACTCAATAGTCATTGAAAATTTGCAACGTATGAGTCAGACGACGCCAAGAAAATGTCTGTTACCAATTGAGACAATGAATGTGCTGATGCTCTGATAGCAATTTATCGGTGGAAATTTTTTTTTTTTGCTGGATGATGATTGTGTTGTAATTTGCAGAAGGTGGTGCCCTCTCTGCCCACCGCTCAACGATTTATGGCTTGTCGTACATACGTGGGGGCCCCAGAGGCGAGAGATAGAGATCCCGACTTCGGGCTTCTTCTTCTTCTTCTTCTTCTTCTTTTCCTTCCTTTTCTTTCGAGAAGATGGACACGAGGGCAACAATGAAGGCAATGATGGGTGAACTAGTGCAATTAAACAAGCAATAAGATTCAATTGCTCACTTGCTTTTTTAACCCATCAATGTGCCCCTTAATCTTGGTTTCATATCTAACAAATAAAAACTATTTTGTATGATTCAAATTTGTGAAAAAAAAGGACTGAACAGGGAATACACAAAAAAACAACAAAAAAAAAGAAAATATCAAATCTTATCAATTGAATGTGTTGGTTGATAATGAATAAGAGCATGCAATGCAACTTGAACGAAAATAATAAAATATTTTTTGGCCCAACATCTCACAAAAAAATTGTGAGATGAACTGCAATGTCTAAGGTGTAAAACTTGTGACAGGGCTTATGGGCTTAACGGCCACTTTTTCAGATTGAAACTCAGCACTTTGTATACATCAAGTTCTTTATAAAACTTTCTTGTGTGAAAAGGTGAACCTCCATTTTGACAAAACTCGTACAGGAAGTGAAGCTGAGTAAGCTTTCAAATAACAAAATTTGAGTGAATGAACCGTAAACTAATTCAGCAAAACTAATTCAGCAAGGGCAGTAAGGTCATACTAATTGATATTATTTAAGCATATTTTAAATTGCTAGACACTCAACTTTGGTTACTTTGAATGCCTGTCGACCAAAAATGTACCGAAATTAACAAAAATACCAACAAAAAAAAAACTAAAACCCTGCAACTGCGCCAAAATCAAATTGAATTTTAGCAAAGTTATCACAAAACTGTGATTTGCTATAATTTTTTAAAAAATTGTTTTCGTTCAGTCGTTTAGTGATTTCGGGTGATTTTGAGTCTAGTTAAGCACGAAAATCAACAAACACAACTCACCCCTCCAGAACAAATATTTTAGTCAGTTAGACATTCTCTAAGTGGATATAAAGGAACAAAAAACAACCCTATCTAGTAAAGTTGGCTCTTTAAAAAAATTATCATAATACATCAAAGCGGTTTGAATTAAAATATTTGTTCACTTAAAATTACAAATTAGATATGCTAACCATCTTCTGTATTTTCTGAACTTTCTTTCAATTTTAATTTAAGTCACTGTATTTATTAAATTTAGTTCTACTCACTTTCAATTTTTCAAAACCTTTTTTTCCCGTCAGGTTCAAAAAGTGTAGATTAAAATTTAAATCCTTTCTCATACTTGTAATCCGATCATAATATATGTTTGGTCAGGATGTGTAGTCACAATTTAACAGTTTTTAAGCACAAATAAAATTGTAAATTTAATAATTAAAAAAGAAAGGTTTCAAATGAAAGCAAAAAAAAATCATATTTGGAACTAAATAAAATAGCTAATTAATTATAATGCAGATGCCCAGCCAAAGTGCTGAGCGCCACTTGAAAATCACAGCAGATGGTAGTACAATGGAAGAGATGTGTGTTCCGTGTGAAGGTCTGATGTTCTTGAAATAAATAGTTGAGAATTTTGAAATAAACACGAGCGTTGTACGACAAGAGTGTAAATTTTGCACTAAAAATGATTAAAAATAAAGAAATTCTGATAACCTCTCGTTATCATTCCGACACACCCAATGACATTTCACTTTTTTTTTGTTTATTTCACTACCGGATGTTATGCACTATGTTGTGTCTACCGTATATTTTTTGGTTGAATATTTTTTATTATGTATTTACTATTTGTTCAGCATGTTTTTACCTGTCTGCTCAGATTTTTAGTAGTACACGTAGAAACAATTAGGTAGAGTCGAGAATTGCTGACAGTCGATTTTTTCCGGCAAATTTTGCGGCTGCCTAGAGGAAAAAGAGGATAATTGTCAATTTGAAAAATATTGCTAACCATGTTGCTAAAGTGAGCAAATATCTCAGTAAGTGATTACTACCATTTTTTTCATTCACATTTAAAAGTGGTGAAAACTCAGTTTTCACTTATCAAAATTTTGAAAGTTAAAGTTGGTCAAAGAATGTTTTTATCTTACGACTTTTATTCTGAAATCATCAATAATAAATTGTATTTGAATATGATTGTGGCAAAATCCTGCAAAAGTGGTCAAAATTTCTCAACTGAACATTTATTTGAAAATTTGGCGTTTACCAAAACTTTACTGGAAATTTTGAAAAATATAGAAACATGAAATGAAGTCCCACTGATAATATGTACTTCAACTTTTGTATAATTCAAAATTATGAAATTTCATGTAGGCATAATTTATCATAGACAGATTTTAATGGAATTTTTCTGAAGAATTGAAACTAAAACTTTTATGTACTTTAAGCTTCAAAAGAACATTTTGCTTGCTTTATTTATACGATCCCTGTTCTTGACACGAAACATTTCTGCTCGAAACGACAAATGTTTTAAATTACAGTATCTTTTAAAACGCTCACTTTTTCGCAATTAGCAAAACTTTGTCGCGTTGAGACCGTGTACCGTATTTCTTTCGCTGTTTTTCTTGACGCTTTCAGTGTAATACGCGTTTGTATTTTGATTCACAGATTTTGTAAAAATTAAAGTTGTGGATGGGAGTAAGCTACCATTTCAAATTAACAAAAAAAAACAATGTAGCGTCAGTGAATGTTTTTTTTTTGAAAGTACAAAAAGTTGTCTGAAACATATATTTTTCGTTTTACCAGTTTCTGTCTGTTTCAAAATAAGTTCCGTGTTACTGTTTGAAACGAAAACATTTAGAGTAATTTTGGGCTTAAAAATTATGTTTGAAGCAAAATTTATTCAATTTGACTAGTAAAAAACAAACTATATAAATCATCTAATCTTTGTCATCAAGGTTTTTTTGAAACTTTAAATTCAAATTGTGTAAACACAAAGGCAATTAAGCATAGTCGTTGACACCGTTTTTGGTCGCACGAACAGTTTTGAAAATTCTATTTGAATTTTTTACGAATCTATTTTATTTTGTATGTGATCTACAATCGGTGAAACCTTGTGACAGTAAAGATGTACATCAATTTCGCCCAAAAACCAATTCAAAAAAAAAACGACCAGGGCGTTTAATCTTCTTTATAGGTGGTTCTGTTCGCGATAATTTTTGAATGAGGTTTACTTTTATTTCATTTTTTATCCATGTCCCCCCTTGTCCGATTTTGTTCCGTATTGTGTTTTGGTTTCATATTGAAACATTCCATAAGCCACTGAATTCCTGAATGTTTCCTTCAAATTATCGAATCCGATCTCTCCGTCGTTCTTGCCGCCCTTTTCATCGAGATGTTTCCAAACTTGATGTCCACGAAAAAAAATCTTAAAAAATGTCCTAGGTGCACACGAATGCCTGGAATTGTCATGATCTGGTCGGAAAGGCGTTCCGATTTATGAAGCTTCCTTCCTCCTCCACCCCACTCGACCAGTTTTATTAGCACTTTTTGTTCTGCAGCTGCCGGTTGACGTTATCATAAACTCTGAAAATACTATATCTGAAAAGAAACAAAACAAAAATAATATTAATAAAAACATTTCAAAACAGCGAATAAAAAGAAGAATAAATGGAAAATTCAATAAATTAGCTATGGGAATATTCCAAATTGACAGCGATCAACTACCACGACACTTTTGCACCAATTTTTAGTTGCATGAGACGGCGATATTTATTTATTTTTTAGCTGTGAAAAATAAACCGATGTCGACGTAATTTTGAAATCCTGAAGGCTATCAGCTTGCCATCCACTTTTCGATAAAATCGGCAAAAATCTGCCGGCGGATTCCAATCTAAATGGCGAATGCATGGGTAGTCAATTAAAGCGCTAAAGACGTTTTCCATTTACGTGTATCGAAAAAATCATCTCGCAGCTTCAATTTTTGAAATTAAGCTACCTGCCTATTCTCGGTTTCATTTTTTCGGATTCGTAATTTGGCAATACTTTTTAATCCCGTTTTTTTGTAGTTTTGTTCTATCAAGAAAGCTATATATTTCTTTTTAGACTTGTGTACGTGTTTTTAAATCTTTAAAACATTAAACAAATAAACTAAAATGCACAAAAAAATGAGCAAAATGTGTTGTCTATTTACATGTCTTCTCCGTTTTATCCAATTACTTTTCTGAATTAAAGACTAGAAGTCTACTTTTCTTCTCAATTTCAATACTAATATTCTAATACGTTTCATTGTTTAACAACATTGGATTTCAACAGGATAGTGTTCTAATTTCGAGTCTTCGGAATTTCGTTCGTTATTACCAGCTGTCCCTATTCTCGTACTAACTAATTGTTCAGCCAGTCTTTTTTGTATAACCGTACTCGCGTGACCGCATGTCACCTTGAGGCATAAAGAATCAAATGGCTGGGAACATACAAAGTGATCGCAAAATCGCAAATTTAGGTAATGACATACATGATGGCACATGGTCACAGAACGAGGTCTTCCTCAACTTTTGGTAAACTTTTGCTTGCCAGTGTTCCAATTTGAAATTTAACTTTTTAGTTTATTTGAGTATTATCAAAAACTGGTAGTCTTTGATAGTTTAAGATTCTCAATATTTAGAAAGTTTTTGAATGTTTTTATTTCAAAATAAGTGTTTCAGGTTTAGTAAACTTTTAAATCTCGAAATCAATTTATACTCACAGTACACACACAGTACACTCACAGTAGGAGTCCAATTAAGCAACTGTACAAACACTTTTTTGGCTTGAGGAACTAACTTCTTAATTTCCGTATGTCTGTAGAATTTGTAAAATTTTATATTTAAAAAACAATATTTCATTCGAATATTTTTTGATATTTACAAATAAGACTTAATATTCTGGGATTATCAGATATCCTATTCACATTTCCGCTTGTCACAAGGTTCATGCTTACGGAACAGATGTACGTAACACACCGTGGCTTTCAGAGAAAAAGTAAACATAAAAGGTTCTTTTCTGTTTTCTCGGAGACATCATATCGTTTCTTTTTTTCTGCTTTCTTTTGTTAGCTGTCTATATGTTGAATCTTTTATCGAAAATGATGGCAAAGTGATATATCCTATCGAAACGGCGAGTCGTTGCTGATTTCGGACACGTTCAAAGTGGAAGGACACTTGCGGCCAGAAACTTATGCAAAACGTCATTTGGAATGTGTAATGGACATCTTCTTCTCTCGCTCACACGACATCCGGACCGATAGCATGCTTTTTGAAATCGAATATGGTTGAGAAAGGAGACATTTTACCATCTGGCTTTGCTTATTCGTTCTTTCTAATAGCTCATTGGATTTAAACATTCGCTTTTCATTTTCAAATCCTAAACTTTTTGCAAAATTTCGTTTTGTTTGAATTGAGACTTTTGCTTACCCCGGTGAACAAGGATTGCACATGTGCTCACTTTTCCACGTTTTGCGAGCTCACCGGAAGTGGCAAGTGCAATTTCCTTTAGCTGCGTTCGTTCACTTTTTGACAAAAAAAACTAATCGACTTTTTCCTACTTTCAAAGTTTTCTTATTTTGTTTTTCAGTTTTCTCTCTCGCGAAGAAGCAAAATGAAGCCGATTCAATCTCATTTTATTTAGGAAATTGAAATCTTGAAAACAAAACCTTTCGAAAACTTCAAAGTATTTCTCATCGAATTTGAAAAATTCACCGCCCACATTTTAAAATTATTTTCAGCCACAACTTTTACTTTTCCTAAATGATATTCTACGTATCCTACTTGAAGTATAAAAGTATCCCTTCAGGCGATACTATGAGCTTTTCCTACCCAAAGAACTAAATACACTCTGTCAATTCATCTCTTCAAAAGTACGTTCTCTTACTCGTACATAATTTGTAAATGCATTTTTCCTTCATTTTTCACTTTTTTTCCGTTGCTCCATTATTCATTAGAATTTGTTTGCGTTCTTTGCTTTCTCCGGCTTCAATCATAGTTCTTGCTCAAACTTTTCAAACATTTTGAAATAGGCAGAAAAAAAAAGAAAAAACAATGTTTAGATTCGCCGTGTTGTTTAGAAATTCCTACGACACGGGAAACTAGACAACATGGACATAATTTAAGCATAAATGTGTTTTGCTCTCTTGGTAGTAAATTAGTATGGTTTTATCGAAAGTGGAGCAGCGCCAGTGAGGAAATTGTTAAAAACCACTTTTATAGTGTCAAAAATGACCAAATAAAATGTTTCTTTTTTTTTTTGAAATTTTTAATCACGTTTCAAAAAATGGCTCAGTTTTTGTCAGTGCTATGGTTTTTGTCAGTGCTATATTTTTTGTCAGTGCTATATTTTTTGTCAGTGCTATAGTTTTTGTCAGTGCTATACTTTTTTGTCAGTGCTTTTTTTTTAATTTTTTAATTCCGTTTCAAAAAATGGTAACTCAGTTTTTGTCAGTGCTATAGTTATTGCCAGTGCTATAGTTTTGCCAGTGCTATAGCTATTGTCAGTGCTATAGATTTTGTCAGTGCTATATTTTTTCAGTGCAATAGTTTTTGTCATTGCTATATCTTTTGTCAGTGTTGTTGTTTTTGTCAATGTATTTGTCAGTTTTCACCACTTTTCAAAATTTTTTAAATTCTATTTTTTGGTCTACTAATGTTTATTGAATCTTACATGTCTGGTTTAAAGTAGCAGCGAAACTTTTGATCCTTTTCAGAATTTCGTATTTTTTTCGTTTCTTGAGAAAATGTCTGGAAAAGTGAAATATAGCAATTCACGTTGTATTTTTTTTCAATTGTTGCCTTACACAAAACCAAGGTGGCATTTCCCTGTCAAAGAATTGGCATGAGAAACGTTTTCTTACTTTTTTTCATTTTTTAAAAACATCTCTCAATTTCTCATTGTTCTCATCCTTATCTGAAACATCATGTCAGCAAATAAGGAGCTGTGCTCCCAAAAATGCATGACTCTTCTCTCATCCTTCTCTTATTTTGTCTCACTATTATTCAGCCGACGTTGGCTCTCAAATGAAATGCTTCGAACCAAAAATACTTAACAGTGAGAGTTAGAGCACTGACCACTACTAGTAATTTTTGACTCGTGCGCTACATACACATCCACTTTGGCTGAACGATTTTTTTCTCGCCGACTTCAAGGTTTTGCAAGGAAAATAGAGTAAATATCGTATAATTTCCTATTCAGCTGAGTCAATAACATTTTTCCAGCTATTTTGAAAGTTTTCTTTTCCAAACTTCCGATTTTACATATACGTTTTTTTTTAGAATAAGAATACAGTGCCTGCTAATATTTCATTCGTTTTTGGATTTTTTTGTTTCCTTCTAGTTTTTGAACATATATAATTCAAAAAAACATAACTCAAAAACTAAAATTAATTTAAGTTGAACATTTAAAACTGAACGTTTACAACTAAACATTTTTTTAATAGACTTTCTAAATTTTAAATTTTGGAACTTTTATCAACTTAACTGTAAATAAATAGCATGTTTCAATTTGTGCAATTTTTAAAAATTCATAATAAAAAAAATGAAAGTAGTCCATAAAAGTAGAAAGAAACATTTTTTTGATCCGCGGCTTTCAAAAAAGTTGATAAAAACTGACAGTGCGTAACACGTTTTTAAACAAATCAAAAATAATTTCAAAAGGATTTTAGCTTAATTCAGCATCATAGCAGTAGTGCAACAAATTAATTACGCGGAAAACTTATAAAAAATTGAAGACAACATTGCTAATATTTCAATGAGGATTTTAAAGAGACATCTTAAAAAATTTATGAAATACAACTTTAAAAAGCACAAAACAGTTCATAAACAAATCTTTTTTTAGCCGGTACTACACTTTTTTCAGTAACTTTTTAGAACTCCTCAATTTTGTTCAAAATATACCCTCATGAAAAGCTTTCTCGATTTTTCTTTGGTGTGCAGCACCCATGCACCCATCTGGCTCTCATTTTGTTTATTTCTCTTGCAGAGAACACTTCTTCTCGGTCCATCTGCACCCGAGTTTGTTCACAAACATTTCCAGTTCCCCTTTCTTTGTGTTTCTCGTTCCCCCTTGATTGCTTTTCAAAACTTTTCAATTTACTATCAGATGTTCACACTTCTCACTCGAGGGATCCCGTCTCTAAAAACTCGTGGTTACTTCAAAGCTAGATATCAAACCGGGTCAGATGTCTATGAATCACTGGTAAGTTTTGAATCCCCCATATTTAATGGTCAATATGAAAACACGGATAGTAAAACTTGAGGGCATGTACGTAGTTCGTCATGAATTTTTATTATTTTTTTGTCGGTGGTGTAATCATTGACACTGTCGCTAGTCAAAGACGATTTCTAGACTTCCGACAAATGATGAAAAGAAAACGACGCGGCGGGCGGGGAGGTTATGATATATATATATATAAACCATGCAGATGGATGGAACATCCTGCAAAGCGTTTCTCGCTTCCTATTCTTATTCATTTACCGTGTCACACATTTCGACCAGGGAATCGATGAAAAAACTTTTTTTGATTCACCGTGTTCTTAAATTATCTCAATTACTGGATAAATTTGATCCAATCGGAGGAATTTTGCAACAAAGCCATGGCGTTTAAGGATGAGCCGTGTTGGAAGAATATTCATGTTTTTGTGATTTCTGGAAAGGTTACTTGTTTTTTGTTAAAGAAAAGTGGAAACTAAGAATAAAATAAAATCTATAAATGTTATCTTTATTTAAAAATTTATTTAAATTTTACTATTTCAGCTTGAGGACGCAAATCCTGAAGATGGAAACGCTAAACCTCCCGAAATTCACATACGAATGCCACGAATTGTGAATACTTGCCCACCGGGATCACCATCGCTACGATTAGCACTTGTAGTTCTCAGTATTGGAGCTGCAAGCCACTTTTTGGTACATGTTTAGCAATATATAATTTCTACTAAATTTTCAATTTCAGCTTTTCCTAGACAGTGTTGTGGACAACTTGTTACCAGCAGCAATGCCCTTTTTCCTTTCCGTCTATGAAAATAAGGAAAATGGTTAGTCATCTTTGTACACCAAATTAGTTCATACAATGATATCACCACCGCATGTTCACGTGAATTGTTTTCAGCCAATCATGCATGGGAGATGCTTGTTTCGTCAAGAATCTATGGCCTCGCCATCGGATGTTTCGTTGCTGTTCTTATGTCACATCGACACGGAAGAAAACTACCGGTAGTTGTTGGTAGGCAAACAAAGTTTTGGAGCAACGAAACACAGTACTAAATGTTGCAGGGACCATTCTTGATGTGATCGGAGTTGTCCTTACGCTTCTTATCACATCAGTTCCCCATGGGGTTACTGTAGCGACTGTTGGTAGACTGATCAATGGAATAGGACAGGGTATGGTGCAAACTGCTGGATCAGTGATGTTGTCCGAGCTTCCGCCGCTGAAGACAAGAGGAACAGTGTTAGCTACACTGGTAAGAGATTTGGATTCTTGATGGTTTGATCTAGAGGGAAATAGATACAAAGAACTTTATATCCATAGTATGCAGTTTGAAAAAAAAAACAGAAAAGACAATCTAATTTGGGTGACAATAATAATTATTTTTTGTAGTTTTTGAAATATAATAGTATAGAAAGTTTGGTATCAGTATCGTTTCTGGAAATTATACCATGTTGCATTTTTGCATTTTCAGACAATGTGGGCATGTATGGGAGAACTCGGCGGAATGACAATTTCATTGGATGAATTTTTTGGAACACCAGAACTCTGGCAATGGGCGATGGGATTTCCTCTACTCCTCTTACTCCCGGCTCTCGTCGTCATCTGGCATGCGCCAGAATCTCCAAGATACCTTTTCATTGAGAATCGTGAAGACGAGGCTCGTAAAGCCATGTCGTACTATCAGGTGAGCAGTTTGCCAAGTTCTCATGATGAATAAACAATTTGCAGAGTCCAGCAGATTGTAAACAATCTATCGAGGAGATTTTGCTTGAAAAGCAATTTGTGAGTTTTGGGGAATTGTTTTAATGAATTGTTTGAACACACTCGGTTTGCAGACTATGGAAATGATCAAAGAAAAAGTCGATGAAAATGGAAATACTAGGAAAAAGGAACCAGCAGGGCTACTGAGCTCAATTTGTGAACGTTTGAAGGTCAGGCAAACAGTCTTGAGCATATTTTTAAAAGCTTAATTTTAGGATGGAAGGTTCACTCGTGCGCTTCTAATTGCTCTTTTTGTTCAGACATTTGTGCATCTTGATGATTGGGTAAGATTACACAAAAACACAAATAGTATAACGTGGTTTTCCAATTAGTATTGCATACCAAATTCATTTTTGAACAAGTTTTAAATATGTGATTTCTTTTCACTTGGCCGGCGCTTAACCACGTTCAAAGGTGCACTATCGTCAGTAGAGATTTAGTGTAAATGCACGTATATTTGTTAAATATGACCAAATATCATAGCAGAAATAGTCCAATTTTTTAGAAAGATTTTCTAAAATGTTCAGTAAACAATTCCAAAATTATGTCCAAAAAGTTGTTTGAAAAATTTTTCTATGATATTGCATTTGTAGGCTTAAAAAAACTAATCTTAAGCCTAAAATAACACACGAGTACTCTAATTTTAAAGTGTTATAGCTATTATAAAGACTAAAAGAAAATATGTTAATATTCTAATATCGATTTTTCAGCTTTGGATATCATACTCGACACAAATTTTCGAAAATTTCGGCCTAACCTCTGGAAAAGCTCAAACTGCGTCACTGATCATGTCGCTTCCACAAGCCGTCATTAGTATTGCACTCCTTGGGTAAGATTTCATCGTGAACCGGTTTCTCATTTTTATACAAGAACTGAAAACTTTCAATACAATGAAAGAAACTTTGATCAGTTTATTTTTAATGTAAATTGATTTTGAAAACTTGTAAAATCTCTAGGCATATTTTTTTGAACCAAAGATTTCTTGAGAACCAACTTTTATTTCACGACAATGGAAAATGTTTTCGTTCCAGATGCTTTGACAACTTTGATCGCCGAACTCTTCTCATTGTTCCGACAATTCTCAGCGTGATATTTGGTTTTTTGGCGATCGTCTTCTCCAGCCCAGGACTGTCGAATGTCATTCCCCTATTTGTTATCATTCCCATCTTAGCAACTTTCGATTTATCCGTCGCTGCGATCAGTGGCGAATCGGCTTACGCGATCGTACCCGAACTATTCCTCGCAAATGATAAAGTTTTGGGATCAGCTATTGTGGGCATCGTTCAGGTTTGTTCATGATGTTTCGCTGTAACAATTTTTTAAGGTTATTCCAGAATGGATTTGGAGGGGTTTTGACAAACTGCCTACTAACTGCTTTGAACACTCATGGAATATCAAATGTACTAATACCATTTGTAGCAATGAACACAGTTTATGTAGGTGTTACTTACAAATGGCTTCCCGAAACTGCAGGAAAAACTCCACAGGTAACAAATAATAATTAGAACATTTATATTTTAAATACCTATTTTAATTTCAGGAAATCAATCGTCACTTCTCACCAGAGTTTCCTGGAACAAATGTATTCTTATACTTAAAACACAAAGCCTCGAAAACGTTCGCATATCTCAGTGGAAAACCGGCGCTGATGAACTTTATCAGTTTTGTGGTGCAGTTGGCGTGCTGCATATTTCTTCTCGATTTTGGAGTGAACATTTACAAAAACATTGGAAAGTGAACTGGGTCTCTCTTTTCAAAATTGATACCAGTTGGCAATCGTCGAAACAAGTTGGTCTCTCAAGAAAAATGGGTTCTTATGCATGTAGTTATAAATTAGGGGTCGCTTTGTTTGTAGATTGTCCATGAAATAAAAAAGTGTTTTGTTATATACGTTTATTGATACAATAAATACGTTTTAAAGTTGAATATACATTAAATGAATAACATAAATTGTTTACTTTTTGAGTTGCTACAAGCAACAAATGACAGGTGGCCCGTGGGAATAACGAAGTTATAGGAAATAAGGAATGCAAGAATGAAATTAAACAGATGTTGGAAATTAATACACTTATTTTGCACATTTTGATGGATCTGGACGATCACACATCATTGTGTCAGCGTGGAAGCTCAAACCGTTGGGGCACTCAAAGTTGTATGAAATACCATTCACACAGCGGATAAACTTGAGGCAATCACTCGGAACTCCGAAGAATCCATCCTTGGTACACTTGAAAGCCGGTGTAGTGGTTGTTGGTGCTCTTGTAGTTGTGGTGACAGTTGGCGCAGATTTTGTTGTCGTAGTTGGAGCTCTAGTAGTGGTCACAGAACATCCAGAAGCAGTGGAAGTGGTACAGTATTTCAGGGAAGCAGAGTATTGAAGTCCTGATGGGCACGACATGCTGTATGATTTTGCTGAAATTGAAAATTGTTCATAAACATTCTAAATAATATAATTTTTAAAAACTTACAGCTCAGACAAAGAACGAAAAGTCCGCAGTTGTTGCTGTTTGGATAAAATCCATCCGATTTTCCAGAACAGACATTTGTATTGGAAGCTGTGGTTGTAGTAGCTGCACGTGTTGTAGTTGTGGTAGCGGCAGTAGTTGTGGTTACTGCTGAAGTCATTGGAGGGCGTCCAGTTGTGACCGTAGTTGCTACAGTGGTTGGAGCAGTTGTGACGCCACCTTTCTTTGGAATGATAACTCCTCCAAGCTCCTTAGCAATGACACTGATGAGTGGGTAAAGCTGACCATTAGAGTTGCTGCATCCAGCATTGAAATCGTCAAAATCAAGAGTCCATACAAAAGCTCCTCCGTAACCTTCTCTCTTAACGTATGCCATCTTGTTGGCAAACGACTCTTCATCATCGTACGACCACCATTGATTTCCTTGTACGAGATATGGAACTTGAGACTGGCTATCCCAATATCTGGTGGCTCCATTGGCGAGCATCTCGCAGAACTCGAAGTAGGCTCCAACTCCGGCTTCTTGAACATATTGAGTGATCTTAGCTGGGGATCCGCTTGTTCCTGGATTAATTGCACTGGCATTGTTCAAAGTCCATCCTCGTCCATATGTTGGCATTCCGACGATGATCTTCTCTTTTGGCATACCCTTCTGGTTCCAGTATCTAGCAGATGAATCAACGTTCCATCCATTCCATTCAGCTGGGAGCTCGGTCGTAGCATAGAGTGGAGAGTTGAATCCAACAAGAGAAGCCCATGCTCCGAAGAAATCGTAACTCATGAGAAGAATAAAGTCAAAGTTCGGTGCCAAGTTTGGAATATCATACCCAGCATCGATTGTGGCTGGTCCTGCGGCGACAGCGGCGGTTACAAGAAGACGATCCTTTCCAGTGCTTCCGGCTTCCGACTCACAAGCAGCCTTCAACTCCTTCACGAGGGCAACGTAGTTAGCCATGTCAGTTGCTCCAGAAGGGTACTCCCAGTCGATATCAATACCATCGAATCCCCAAGTGCGAACGAAAGTGATAGCAGAGTCGATAAAAACTTTTCTAGACGCAGAACTGGCAGCCATTCCTTGGAAAAGTGCAGTTCCAAAACTCCATCCTCCGAACGAGAGAAGGGTCTTGAGTTGGGTGTCAGTGACTTTCAGCTTGTTAACTCTTCTGTACATTCCTTCTCCAGCCCAATCATTTGGCAAGTCTGCTGGATCATATGCTCGAACGGTGTAGTCAGCGTTCATCCATCCGAATGCAAAGAGAATATGCGTGCAGAGTCCTGGAGTGTAATCCTCTGGCACAAACTTGGCTCGTCCTTGTCTGAAAAAATAATTGAAAAAAAAACTAACTTGCAGACCAGAAAACCAGAACTTTTTCCCACTATTCATTCCTCACTGCATACTATCATCTTTCGATTATCGTCCCCCTATTCACAAATACGATTAAATTTCAAACCTGTATTGAGCCCAGTTGGTGAAGTAGCACGGTCTGATGTAGCTATTGGTTGGCTCGGATCTCGCCACTGATCGTGAAGTGATTTTGTTTCGTGCAGCGACAACATCCGCCGGATCTGAAGAGAACGTGTGAGAACAGCGGGGTTTTGTTTACGTGCTCTTGAACTATATTGGCAAACACTGAGTGACCATTTGAAAAGTCAATACTAGACTTTTTGTGTCAGTCTGTATCAGAAATTCAATGGTTTCAGCTGAACAGTCATTAGAAAAAATTGCCGAGATAACTTACGGTTTCTAATTGTAGCACCCGTCCATGTGTATGCAATTGGCAATATGAAACTTGCCACGAGAAGGAATTTGCCTAATAGCATGCTGAAAAAATACAAAAATATATTTATTCAGAAATACGTTCACCAAATTTTCGAATGAGAAGAATGGGTGAAAGGGCTATTGCGGAAAAACAAGCAATTTAAAGGAACAAAAATGACCAAAATGTACATAGGTAGCCGGACTGGTGGCGGTTGTTTGAGCACCTCGGCTCACAATGCACTTCGTACAGTGTGCTCATTTTCCAACGATTATCGCTCAAGGCGAAAAGAAATGAGGATGGGTGAGTGAGGGGGACTCCACTTTCCGCAAAAACCACCGCACAAACAATAAAATTATGACGATTTGAGTCAATCCAAGTATCCAAGAAAAAAACAAATTTGAATAAAACACGTAGACAATAATCAGGCCTGTACCAGGCCAAAAGGTAGAATAATTGAGTTGGTCCGTCAGGCAGCCAACAAAAATGTCTGAATGATTGTGGCTACATAGAATGGTCTCTACATGGGAAGGTGGGCGGAGCACCTTATCTAGGTCAATCTCGGCCCATTAATGCGGCCCAGACCCTTTATGACATCATGAACAATAGCCGAGCAGGATTTGATCTTTGCTCTCTAATAAGAAGGGTGTTAATGAATGAGCAGTCTACCAACATTGATTGAAGAGACAGTCGTAAAGATGGTAATCTTGTTGCTCAGTAAGATTGAAAGATCAGACTACAAAACAGTTGGGAAATACGGTCAGACGAGCACTTTAACATTGATTATTAATATTGCTTTCATGTTTAAATTTTTGAGAGAGAGCTTATATATTATTTCTAAAATAACAAAAGTTTATATTGTTTCACGTACAATGTCTGATAACAGATAAAGTGTTTTCAATACTTAAGAGCGTCCCATGACAAACACCCACACAAGTATGCCGGAAAGTTTAACCGTGTTTAAAACGGAAGTGACGACGAATAGAAAAATATTGTTTAAAGCATGTTAAAAGTGCATTGCTTACAGCACTGTTGTTTTTGGAGCTCTCGATCAACCGAATTTTTTCAAATCAAAATCATGCTTAATATGTACTAACAAAAAACGATCACCTAACATGCACATAAGTTTTAACAGTTTATAAAGGAAAATGTTTTGGAATTAGAAACCTCGAAAAAAATTCGATTCTACGGGCACGAGAATATTGCTGGAATTATTCACTTTTTCGGAAACACAAATTTATGAATATCGCTAGTATACACCAATTTCGACAGTGACGCGGACAACTCGTTTTGAAAGCCCGCCAAAAAAAAAACGAATTTCTTTTATTTTCTATTCTAATTACCTATGCTTTAGATACACATATTTGAACATTAAAGCTGAAGCCTGATGCAATGCTTCAACTTCTCTGGCAATATTCAAAAACTTCTATGTAAGACTGAAAATTTAAAAAAAATCTTCAAAAAAAATTGAGTATTAAATTATGATATTTGGGCATGTGGAACTGTGATAATTAAACAAACTTCTTACTGACAAGAAGCCACCTTTGAACAATTTCAGAATCAGAAAATACAATCTATTTATTAAAAACACTATTTTGTCTCACTTTTATACTGATTAGTCAGATTTCATTTTTCGTTACTTAAATGATGATGACAAATAGAACAGGATTTTGAAATTTTATTAATAACGTGTTTGCTTATCAAATTAATTTCGTTGACTCATCACTATTGCTCAGAAGATATTCCATCGGATCGTATTTAGCTATTTCGTGTTTCAGCTAATATCCACAAATCTTTTTGGCATCGAGAGTACGACTCATCCATTTTCGCATTTTAAAATGCTCCTTTTACTTTTCGCCCTCTGCGGTGGGTCTCGACGAACACAATTTTTCTCGTGGACGACTGAGTCATTTGCACATCCCACAATGGGTGTCCTTTCCTTTCCCTTCTTTCCTTAGTTTTTTGTACTAATTTTATGCGACCACAGCCAGATTTTTGAAAGAAGCGATCAATAATTTTTGTATTCTCATTTTTAATCATGCCGTAAATTTTCAGAAAATGGAATCGAAAACCAGTGCTGCAAAATCTACGGGAGCGATAGCCTCAGCACGAACCGAGGTAATAGCGCAGAATGTTACATGATTCAACTTTTCCATGATTAAATATCGTAATTCTGAAATTTTTTGGCATCTGAGATAAATGCACAAGCTGTTTTATTGAGTGGGTCTCGCCACAATCCAAATTCTACGGTTTTATTAGGATGTCAAAAAAAATTGTATTATTAATGTACAAACGAGAATCTCAACATTCGGATTAAAAACAACAGTTACATCTGAAAAATATCAATTTTTTCAGAATCTCAAAATCAACAAGACTTCCAGCATCGATACTACGGAAATGGTGACCGTCGAGGAAAAAGATGCATACGTAGGTTCTATTCAAAAATTAAAAACAGTGATACCTATGAAGATACTCCTTCAGATTTTTTTTGACGAATTGCCAATTGTTCATATGTGGGGAACTCAAAAATTCAAAAGCAAAAATATAAATGTTTATTAAATTTTTTTTCCCAGTAAATCAGTAAACTTTCAGGATGTTATGGTTGAACTCGCGGCGGCCTTTGGAGAAGAAAATGGTTTTGTTGAGAATTGCAAGTAAATTCAAATGAACCTCATTTAATACAATGTCAACGTGCCTGATATTTTAATATCCCGTTTTCCAATGATTTCTTTCACGACAATATTTATTTCAATTTTATAAAGCTGTCATGTGGTTATTTTTTCTTAATATAAACGCAAACATGAACGCCTTATTTCGTCCTGGCCATGTTTTGGAAAATTCAAAATTAGGTTAAAAAAACTTGTGGAAGTTGTCCTTTTTGTGAATGAAAACAATCACTTTTCAAATACATTTTTGTCAAAAGTTTCCTTAACATCAAAACTGCATCAAAGTTTGCACAATTTAAGAAGAATTGCAATGAGCCTAGTAAGTCATTTGATTAAAATGGTTGAAAAATTAGAAGGTAAGCATACAGGGAAAAAATTATAGGTGAAAGTTTTTAAAAGGTACTAAAATTGGGACATTTGCAAAACTGTCTACTGGGGACATATGTAACTTCAAATACTCTGGCTTTGTTTAGTTATCAAAGTCTTTATTTAGAGCCTTTGATACTATTTTTGAATTGAACTTTTTATTTCAACACAATCATTGGTTTCTCTCTACATAGTTATGTATCCTTAAACTACAGAAAAATTTTTAACTTCATTCAAGCAATCATTCAGAAAAACTTATAACGGTCACATATACGTCGACCACGATATGCACGTTGAATTAGAAGAGTGACAGCTGTACTCTGATCGCTACCTGAACGACATGCGCACTTCAGTTTCAACTGATAATGCGGTAAAAGTTCAGATTGACATTGACTTTATCGAATAAATCTGTTAAGATAGGATGATTTGAAGGAATAGTGTCAATTTCAGTTGCATCTATAAAAAGGGTAACGGAGAAGCCATAGTCACTCTCGCAATGAAGTCGATAATCATTGCCTCTCTTGTCGCCTTGGCGATTGCCGCCTCACCGGCTCTTGACCGTACCTTCTCTCCAAAGAGCGAATACGTCTACAAATTTGACGGACTTCTTCTCTCTGGACTCCCAACCGCATCTTCCGATGCTTCCCAAACCCTGATTTCTTGCCGTACCCGTCTTCAAGCTGTTGATGATCGTTACATTCATCTTCAATTGACTGATATTCAATACTCTGCTTCCCACATTCCACAATCTGAGCAATGGCCAAAGATCGAATCTTTGGAGCAACGTGAGCTTTCCGATGAGTTCAAGGAGCTTCTTGAGCTTCCATTCCGTGCTCAAATCAGAAATGGACTTATTTCTGAGATCCAATTCTCTTCCGAAGATGCCGAGTGGTCCAAGAACGCCAAAAGATCGATTCTCAATCTCTTCTCTCTCCGCAAGTCAGCTCCAGTTGATGAGATGAACCAAGATCAGAAAGATATGGAATCCGACAAGGATTCTCTTTTCTTCAATGTTCATGAAAAGACCATGGAAGGAGACTGCGAAGTCGCTTACACCATTGTTCAAGAGGGAGAGAAGACCATCTACACCAAATCTGTCAACTTCGACAAATGCATCACTCGCCCAGAGACTGCTTATGGTCTTCGTTTTGGATCTGAGTGCAAGGAATGCGAGAAGGAGGGGCAATTTGTTAAGCCACAAACTGTCTACACCTACACCTTCAAGAACGAGAAATTGCAAGAATCTGAGGTTCATTCCGTTTACACTTTGAATGTCAATGGACAAGAGGTCGTCAAGTCTGAGACTCGCGCCAAGGTCACTTTCGTCGAGGAGAGCAAGATCAACAGAGAGATCAAGAAGGTATTCTATTTGAAAATATATTTTACGGGCTTTTGATAGCTAACTCTAACAGCAGCACACAAGTTTTCAGGTTTCTGGACCAAAGGAGGAGATCGTCTACTCCATGGAAAACGAGAAGCTTATTGAGCAATTCTACCAACAAGGAGACAAGGCTGAGGTCAACCCATTCAAGGCTATCGAGATGGAGCAGAAGGTTGAGCAACTTCAAGAAATCTTCCGCCAAATTCAAGAGCACGAGCAGAACACCCCAGAAACTGTCCACCTTATTGCCCGCGCCGTCCGCATGTTCCGCATGTGCACCATCGAAGAACTCAAGAAGGTTCACACCACCATCTACACTAAGGCCGAGAAGAAGGTAACCAATACACATTTCATAATCACTAATATCATGCTCTCTCTTAGGTTCAACTTGTCATTGAAACCACATTGGCTGTCGCTGGAACCAAGAACACCATTCAACACTTGATTCATCACTTCGAGAAGAAGAGCATCACACCATTGAGAGCTGCTGAGCTTCTTAAATCTGTTCAAGAAACTCTTTACCCAAGTGAGCACATTGCTGATCTTCTTATCCAACTCGCCCAATCGCCACTCTCTGAGAAGTACGAACCACTCCGCCAATCTGCCTGGCTCGCCGCAGGATCTGTTGTTCGTGGATTTGCTTCAAAGACCCAAGACCTTCCATTGATCCGCCCAGCATCTAGACAAACCAAGGAAAAGTACGTTCGCGTCTTCATGCAACACTTCCGTAACGCTGACTCCACATACGAGAAGGTTCTTGCTCTTAAGACCCTTGGAAACGCCGGAATCGACCTCTCCGTCTATGAGCTTGTCCAGATTATCCAAGATCCACGTCAACCACTTTCCATCCGCACTGAGGCTGTAGATGCTCTTCGTCTTCTCAAGGACGTTATGCCACGCAAGATCCAGAAGGTTCTCCTTCCAGTCTACAAGAACCGCCAAAACAAGCCAGAGCTCCGTATGGCTGCTCTTTGGAGAATGATGCACACCATTCCAGAAGAACCAGTTCTTGCTCACATCGTTTCCCAAATGGAAAACGAATCCAACCAACACGTTGCTGCCTTCACCTACAACGTCCTCCGCCAATTCTACAAATCCACCAACCCATGCTACCAACAATTGGCTGTTCGTTGCTCTAAGATCCTTCTCTTCACCCGTTATCAACCACAAGAACAGATGCTCTCCACCTACTCCCAACTTCCACTTTTCAACTCTGAGTGGCTCTCCGGAGTTCAATTCGACTTCGCCACCATTTTCGAGAAGAACGCTTTCTTGCCAAAGGAAGTTCAAGCATCATTCGAAACCGTCTTCGGAGGAAACTGGAACAAATACTTCGCTCAAGTTGGATTCTCTCAACAGAACTTTGAGCAAGTCATCCTCAAGACCCTCGAAAAACTTTCTCTTTACGGAAAGCAATCTGATGAACTCCGTTCCCGTCGTGTCCAATCTGGAATCCAAATGCTTCAAGAGATTGTCAAGAAGATGAACATCCGTCCACGTGTCCAACAAACCGATTCTCAAAATGCTCACGCTGTTTTCTACCTTCGCTACAAGGAGATGGACTACATCGTTCTTCCAATTGACATGGAAACTATTGACACTCTTGTTGAGAAGTATGTCAGAAACGGAGAGTTTGACATCAAATCCCTCCTCACTTTCTTGACCAACGACTCCAAGTTCGAGCTTCACCGTGCTCTCTTCTTCTACGAGGCTGAACGCAGAATTCCAACAACCATTGGAATGCCACTCACCATTTCTGGAAAGATGCCAACTATCCTCTCTATCAACGGAAAGGTTTCAATTGAGCTCGAGAAGCTTGGAGCTCGTCTTGTTCTTGATATCGTTCCAACTGTTGCCACCACCCACGTCACTGAGATGCGCTTCTGGTATCCAGTCATTGAACAAGGAGTCAAGTCACTTCAATCTGCTCGTCTCCACACTCCATTGAGATTCGAATCAACTGTTGAATTGAAGAAGAACACTCTCGAAATCACTCACAAGTTTGTTGTCCCAGAGAACAAGAAGACCACTGTTTCCGTTCATACCCGCCCAGTTGCTTTCATCCGTGTTCCAAAGAACCAAGACTCTGAATATGTTGAGGCTGAAGAGAAGACTATTTCCCACTCACAATACCAAATGTCTACTGAAGAGATTGATCGTCAATATGAGACCTTTGGACTCAGAATCAATGCCCAAGGAAATGTTCTTTCCCAATGGACTCTTCCAATGGTTTTGATGACTGAACAAGATTTCGAGTACACTCTTGAAAACAAAAACCGTCCAGTTGAGTTCACAGCTCGCGTCACTATTGGAAACCTCGAGAAGACTGATCTTTCCGAGATCAAGTTCGACAAGATCTTCGAAAAAGAATTCGACCTTGAGAACAACGAATCTGAGAACCGCCGCCAATACTTCCACAAGATGATCCGTGAGATTCAATCTGAGCAAGGATTCAAGAACCTCATCACCCTCAAGCTTGAAGCCCCACAACAAATGTACTGGAACACTGAACTTCGTACCGTCTGTGACAAATGGATCCGTATGTGCAAGGTTGAGATGGATGCTCGCCGCTCTCCAATGGAGCACGAGAACAAAGAATGGACTCTTCGTACTGAGCTTCTTGCTGCCCGCCCACAAATGCCATCATCCCTCCGTCAACTCCGTGAGCAACCACACCGTGAGGTTCAACTCGCATTCAATGCCAAGTGGGGATCATCAAAGAAGAGCGAGATCACAGTCAATGCTCAACTCGAACAATCCACGGAACAAAAGAAGTTCATCCGCAACATCGAGCGTGAGTACAAGGGAATTCCAGAGTACGAACTTTTGATCAAGGCTGCTCGTCTTAACCAAGTCAATGTTGTCTCTGAGTACAAGCTCACCCCACAGTCTGAATACACTTTCTCCCGCATTTTCGACCTTATCAAGGCATACAACTTCTGGACTGTTTCTGAGAAGCGTGTCCAAAACGAGAATCGCCGCGTTGTTCTTCAACTTTCTGTTGAGCCACTTTCCCGCCAATACATGAACATGACCATCCAGACTCCAGAACAAGAAGTTGAGTTGAAGAATGTTCGTATTCCACGCGTCGTTCTCCCAACTATTGCTCGTAGTGCCATGTTCCAACAAACCTGGGAAAAGACCGGAGCCACCTGCAAGGTTGACCAATCTGAGGTTTCTACCTTTGACAACGTGATCTACCGCGCTCCACTCACCACCTGCTACTCTCTTGTTGCCAAGGATTGCTCTGAACAGCCAAGATTCGCTGTTCTTGCCAAGAAGATCAACAAGAACTCTGAGGAGCTTCTCGTTAAGGTTGTCCGCCGTGAGGAAGAAATTGTTGTGAAGAAGTCTGACGATAAGTTCCTTGTCAAGGTTGACGGAAAGAAGGTTAACCCAACTGAACTTGAACAATACAAGTAAGCTTTAACTCTAAATCACATGAATTTTTCTAATCTCGTTTTTCAGTATCGAAATTCTTGGAGATAACCTTATTGTTATTCGTCTTCCACAAGGAGAGGTTCGTTTCGATGGATACACTGTCAAGACCAACATGCCATCCGTTGCTTCACAAAACCAACTTTGCGGACTTTGCGGAAACAATGACGGTGAGAGAGACAATGAGTTCATGACCGCTGACAACTACGAAACTGAGGATGTTGAGGAATTCCACCGGTCTTACCTTCTCAAGAATGAGGTAATCAGATTTTTTCAATGAACTGAATGTAAATTTCATTTTCAGGAATGCGAAGTTGAGAACGACCGCATCTCCGAGAAGAAGAACTACAGAAACAAATGGAACAGAGAAGAGAAGAAGTCCGACTACGAGAGCAGCTCCGACTACGAGAGCAACTACGATGAGAAGGAAACTGAGAAGGGTTAGTCTAAGGCTGAATGATGTGTAGTTTTAACAAAATACATATTTTTCAGAACTCGTCAAGAAGACCCTCATCAAGGAGTTCTCCAACCGCGTCTGCTTCTCCATCGAGCCAGTCTCTGAGTGCCGCCGTGGACTCGAATCCGAGAAGACTTCCAACAAGAAGATTCGTTTCACTTGCATGCCACGCCACAGCAAGAACGCTCGTCGTTTCTTGAAGGAAGCTCGTGAGCAAACTGTTGCCGAGTTGGTCGATTTCCCAGTCTCCTTCGTTGAGTCTGTCAAGATCCCAACCGCCTGCGTTGCCTATTAGATTTCATATGTTTTATTAATTTTCTATTAAATAAAGCATTTTCACTAGAATGATTTTTTTTCTCATCACTTCTAGAAAACAAATACACATGTTGTAAGGATGTCAATCGAAACACAGCTTTGCACCAATAGTTTTTATTTACGCGTGTATTTAAGGCTTCGAAGGAGATGATAGTGCTTGCAGTAAACACGAAAATTAGTGATAATTATGAAAATCAATATAATTTTAAGGATACTTAGAGGGCAATCAAAAAGCTTCTCGACTTAAAAAGGTACATTCCAGAACTTGATATTCGAATCTTGTCCGGCCGACACAATTGTAGTTTCGTTGAGCCAAATTACCGAATTGACAGACGACATAGCATGAGCACCTATAAAAATGTTGTTAAATGTGTTAAATTAATAGAGAAATATTTACCTTTAATGATGATCGGATGATCAGATGGTTTGTTCATGTTCCATACAATAACGCTGTTATCCAAGGAACCGGTCGCCAAACGGACATTGTCCGGTGACCAGGAAACACATGCAACCTTGGCGGTATGGAAAGTCCAGGAGTTTGTGTGAGCTAGCTCGAAGTTGTTCGCAACAGAGTACGGGATAACCTGAATTTTGAAATCTATAATAGAAATGATTTTTTTTCAAAAACTAACCTTTCGTGATTGATCGGTTGCCACGAGGAAAGCTCCATTATTCGAAAATGCGACAGATGTGATTTCAGCAGGATGGACAATTGTTTTAACTTCAGAGACACTTGCTCCAGAGAGTTTGTACACATGGACCTTCGAGTCTTGTCCACCAACAGCAACAAATTGCTTATCGTTCGATAATGCCACACAGGAAGAATTGTAGCTAATTGGTACTTCCGTGAGCTTTCCATGAGAGTAAATTGCAATATGCTTATAGCAAGCAGCAACTGCAATATCTCCATCTGCGGAAACGGCGAGACCGAGAGGTTGCGAAGATAATTTGTTGGCAACAGCTTTGGAAGAATCGACTCCAGAACCTCCGGCAGGAACAACCTTCAGATGATCATCCCAACTGACGGTGAACAAATCACCCTTGCTGGTTGTCTTGATTCCGGTGATCATTGTGGCGTGAACATCCGGAAACACGCGGTTTGATATTCCTGTGGAAATATCCCAGGAGTCTGAAAACAAGTTTTAAATTTCGAAGCACTGAAACTACTCACTAATATGTCCTTCAGCATCAGCACTGAAAAGAGTTTTTCCATCAGCGCTGCTGCTAAGTGCAGTAATCGCCTTGTTGTGTCCGTATCTAACCTGATCGATACTTCCCAATTCTGGATTGACAAAATTGATAAATCCATTAGCAGAGATAGACACAAGAGCCTGCTTGGTCCAAATGATTCCAAGTTGTTGATCTTCAATTCTAGTTCCAACGGGAATAGTCTTTTCAACCTTTAATGTAGCCACATTCCAAATTTTAATGGTCTTATCAGCAGAAGCCGATGCGATTTTTGTACCATCCGGGCTCCAGGTAAGGCCAAACACAGATCCAGAATGAGCGACATTTTTCAAAGAGTCATCTTCAAAGACTCCGGTTTTTGTTCCATCAACTCCGTTGTATAACACAATGGTTCCATCTCCTCCAGTCGAGGCGAACAGAGAGCCATCAGGGTTGTAGCGCACAGAGTGGACGAATTTCGTATGTTCTCCGAAAGTCTGGAAAAATTGGAAAATAAATTTGAAACTGGTTTTTTGTCTGAAAACGTATTTGGAACACTCGAGTCATTTAAAACAAGTTTCCTTCTATCAAAATTAAATCTCTGTTAGAGTTGCACTGACAATAAGCTACTGAAAAGATGTTTGCATTCCGGTAGTATTAAAAATTCACGCATACGTTCAGGTTTTTTTCTACATTATTTGTTGATAGTTTCTGAAAAAAAAGTTCGCTCAGTGTTTTTTTTAATGTTTTATCAAATAAAAAGCATGAAACTTCAGCGAAAAGCTCACGCGAAATTATCTTTTTTGGAATTAAAAAATACAACTTAACACAAACCTAATAGAATAACATGTAGTATTTCGAAATACTTTAAGCGGAACCTTTGTGGAGAATTTTCAAAAACTAATCCAATATTACAATCACTTACACTTTTAAATTTGAATGGTGGTCCTTCAAAAATCGCCACTGTATTATCATCAGATCCAGAGATAATGCGGAATGGGCGTGATGGCTTGAAGTCGACGCTGTTCATAGCGCGAGCTTGTCCGGTAAGATTTCCATTAGACGTTCCAGTGTCAAACAAGAAAACATGACCGAAACGTTCTCTGCCTTCTCCAACGGCGGCAATTCTCTTACTTTCGCTATCCCACGAAATATCCTTCACTGGTCCAGAGAACACCGGAATAGTAGTTTTCAGAATGTGGGTGGTTTGAGTTGTGTCCCAGATACGAACATTTCCATGAACATCACCAGAAGCACAATAATAACCACTTGGGCTTGTCTTGGCGACAGTCGTTTGGTGAGAATGCTCAGTGTAGATTTCGGTGTCGGTTAGGCTTCCAACTGGTACAGTATAAACCGATGTTCCGTTACAATATTGAATCTTGTCTCCAGCGGGGGTGTTGCCTGGAAGTATTTTTGTAAAACGTGATTTAGCTTTCCTATTAACCGTTTCACTTTGCACTTTTTCTGTTGCCAAAGCGTCTCACTAATACTTAAATATTTCATCAATGATTTTTACTATTTTTCGCACAATTGACAAAAAAACTACAGTAACAACAAGCGCTACAGTAGTTTTTTAAAGGATCAATGTGGTTTTCGCTACGAAATACTTTAAATATGTTGCGCAATATGAATTTTCAGAATTTTCTACTTTTGCAAGTGAAGACTAATTATTTTAAAGAAACAATTTATCTGAAAATTAGTATTGCAGCCATATTAAAATATAATGCAGCCATACGGCTTCAATTTCTAGTATTAAATAGTAAAATCACCGTGCAATTAAAAATATAAAAACTCACCGAGAACTACGGCAGTTCCTCTAGCAGTGCGAGGCAAAGACGGGAACAATGCGGTTTGAGAGAATTCCGACATTCTGCAAAAATTGTAAAAATTGAGCAGGAATCCAAAAGATCGAAGGAAGAAAATCAATAAAATCAAACGAGAGCATTGAGAAGAAATAGTGACGACAGCGGGTGAGGAACTAATGAGGGTGCGGAAGGACAGCGGTCACTGGTCACTAACAAACAGTGCGCGCGGCCGAGATGGGGTTTCCTAGGCCGCAAAGATTGAACAACTGTTTTCTTTGCTTGAAATATATAAGTTTTTCGACGGAATTTTATAATTGAAATTTTCTTTTTTTTTTCTAAGAAAAAATTATTAATTTGGTCGATCTATTTTTGTTGATAACGAAGAACAATGCGATAGTTATTTGTGACGTGAAAAAAGTGAATAAGTGTTATTGTTGTGAGAAAGAGGAGGTCAATAGAAAACGGGGCCCGCCGGCTCGCCGGGTGGGAAAGCATTCGACAGCAAGACGTGTTTTTCAATCTGCGACTCGGCGATTCCCATCATCACTCGACAATCGAGAAACGGAGGTTCACGCAAACAGAGGATCGGCTGTAAACTCCTCGTTGCTCATCGACCGCTTTTTTTATTATTAGCCGTCACTGGAAAAATCGATAAACCTGCGGGGGAAGCTTTGGGTGAAAAACACGTTTTTTTTTCTCGAACAACATGTCGAAACAAAACAAAATAAGAAGAAAATTGGTCGGGTTTTGCAATAACTTTTCGAATGAGAAATGAAACATTTTCTCGATGAGACAACTCACCAAGCACATGTGATTCATGTTGCATACACGTTAAGGAGGGGCTGACTAAGCGAACTATAGCCTTATCGCAACAAAAAACGATTTTTTTCCTCCCTTTTCTACTTTTCTCGTATGAATTTGTGCAAACTAGAATATGATTCCCCGTGAGTCACCGGAAGAGCTAAATTTTCAATATCAATATATTCATTAATATAAAAAAGACATGTTATTATTTAAGTCCAAAAGTATTTTTGAATAAAGAGTACTACAATCCAAACTACATACTAAAAGCTTATAAAAAATTGCTGACAACTTGGCTTCTCGAGATGTTTCAATAGGAATATTCGAAAAACAAGTAGATCATAAAAATTTGTATATTTAATTTTTTAAAACTGTTTTTCTTTCTCTAGAGCCAACATATTTGCAGGATTCAAGTGTGTGCAGCAATTCTGTGGAGTATGGCCAGTGGGAAAAATTTGAAATGTTTTTTCTGGCAAAAAAAGCTTCAATCGGTGATCAACTTTAAAAAAAAGATTCTAAAAAATTAAGTTCACACGAAAACTTTTTTATCTGAAAAATAGCATTCAATAAAAAAAAATCATGATAAAAATGAACGAAAATGGATAAACGTGAAATGATAAAAACTCTAATTATTCTTTCTCGAGTTCTTCGCTTGATAAGAGGCAACACGATGCTTATGAACTCCGAGCATAACAACAGGGACGAAAAGTACTTTGAAAAACCAAAAGGAGAACAATGTTCCAAGGGCAACCTGAAATTTTGCAATATTCAGACCACTAAGACACCATTGATTTTACCTGAACATCATGTTGCACACAGCCCGTTGTGATTTCCCAATTAGTCCCGATAATTCTGACAGCTTGTTTGGCAAAGTTTTCAGGGGTGACAACGAAGATATTGTTCGCTTCTTCAGCTTCATACGAGGCGACCTTGGTAGCAACGAGCATTGGAATGAGACACTGGAAAAATGAATAAACTTACACTTGAGTTTTTTTTTAAAGTTTGTGAAGAAAGATTTTGAGTTAAAATACAATACGTTTAACAATAAATTGAATCAGTTCTGGCAAAATCATTACATGTAACTGGTTACGTTTAGACGTGCGACATTTAAATTAAAAACTCCGTTGTTGTAAGTATTAATATATACATTTTATAGAATACAAATTTTCAGATAAGCATGTCATTTGACAGCTCGTTTTTCGATTAGGTATCTACAATTATTCAAAATGCAAGAACACAACTCAAAAGCTTTCTGAAAGTATTTCAGTGCATTTAAGGCTGTTTAACGAAGGCTCTATATATTTGAAATTTTGAATTTCAATTTTGAATGCCTTGAAGGAATATTTAAAACGTATTGGACAATAAATCGGTAATTGTTAAGATTTAAATTTAAAGTGTACCTATTGAAAATACGTACCTGAACACGAATTCCAGTTCCTCGGTATTCATCTGACAAGGAGTCGGAGAAGAAGGATAATGCAGCTTTGCTAGCCGGGTAAGAACTGAGGTACGGAAGCGGCCTCCAGCCCTGGAAGTATATGATTAGTAAATCTCGGAAGTTACGGTAGGTAGGTAGGTAACGGTTGGTAGGCGCTTACCGTCATTGATGAGATATTTACAATGATTCCTCGCTTTTTCTTCACCATGTTTGGCAGAATCATCTCGGTCATCTGAAACAAAGCCTTAATTTGGAAAAGTATCAGAGTATTGAAACCTTAACAGCAGACATCAGGTTAACACGAAGAATCTTGGACGCCAATCCTTCTGGCAGCTCGGTCAGTGTTCCAATGATATGTGGAGCAATTCCGGCACAATTGACTGTAAAAATACATTGTGAAAATGTTGGAAAAAATTGCTTACTCAAAATTCCAACATCTAAAGTTTCGAGATCCTTGGGGAGAGCTGACAAGTCGTCTTTTTCAAAATCATGGACATGGCACATAACCTCGCATCCATGTTGCTCCACTAGCTCCTTCTTGGTGTTGTTCAATTTGTCGATATTGCGGCCAATCAGGTAGAATTTTTTGAGCCCTCTTGTTTTGCAGAGTTCTTCAATGTACGCTTTTCCAATTCCATCGGTTCCTCCAGTAATCACTGTAGCAATGAATTTTGAATTTCAGAACATGATTCAACTATATTGTTCAGGCAGCTTTAGCCCAGAATAGTATTTTATTCAAAATAAAATATAAAAATATAACATACCAGTCCAGGTATCCTTCAAGTAGTCCAAGTCGTGTTTCGGTGTGATAAAATGCACAAGTACACTCTTACACATAATGTACAGAAATTTGAGAACTCGGACGCACACATATGAAGTAACGGCAAACTGTGCGGCACTCCATAATGCGCCTGACATCTGAAATTTTAGAATTCTTTGAAAAAAAAACAGTTGGTGACAAGACAAGAATGTAATAATTTGGGTCAGAAAATGCAGGAGATGAGAGAAATGTAGCAAACATTGACACAGATAGAAAACCTTTTATGAGTAAGAGTAAGAAGAACAGTAGCCTGCAGAAAGGAGGATAATGAGCGGAATGATCCAAGGCCGCGTGTCGGCGCACACAGGAACTGTGTGCGGATGACCTCGTCGTCCCTCCATTTTAGGGGGGAAAATGGGGGGGGGGGGGACGGTCAGATTGATAGTTTTGGAGTGTGTGTGTGGAAACGGACGTTGTCCTATATGACGAGAAGAATGCAATCACCAGCGGCAACAGCATACAGTGGAGATTGGTATATGAAATGTTTGACGCAACAAGTGACCAAGTGTAAAAAGATATTTCTCGTTCTTTTATTGGATTCGTAATACTTATTGTCTGAAGTTCCCACAGTTCCATTGAACTAAATCTGAAGATTATGCAAACCAGTTTGTTTTTCTACCACGTTTCAAGTGTTAAAAAAAAACGAATCCCAAGTACTCTTAAAATGTAATAACTATGTACTAAAAAATGTCATTTATTTATTTACTCTAATACGTTTTTGTTTACCTTGTATTGCTGGTAAAAGTAATGAGATTACTACATGAACCTGAAAATAAAACGTATGCCAAAAAGGTCTATTAAAGTTTTTTGTGTCTACCTGGAAAATATCAATAAACCTCCGTCTATTTGATTCAGAATAATTAATTTCTATCTGCATTGGGAATATCTTTGAAAATTTTTATTTAAATTCAGAACTTATTTTATAGATTTTGTTTCAACTTAAAAATGAACTAACTTGCAAGCTGTCACAGTTACACATTATTTTGGTTTTTGGATGATTTTTTTAATAAGTTAGGGGAGTATGTTCTTAAAAACTGATTCGTTCAACAAGAAACTTTGAATGACCTGCACCTGCCTGGGAGTTCTCTCCTAAATGCAAAAGCAGACGAAAGGTAGGTAAGAAGGCGCAAACGAGACACGTGCGCCTTGAAACACGTGTTTTTAGTTCAATTGAAAGCTCAATTAGGTTTCTTTAGCACCGTAAAATCTTCAACATGTTTTCGATACAAAACTTGCAAAATCAGGTGCACTACCATATTCTGTTTGCCAGTAAAAAATATTTCTAAAAATGTTTGAAAATTAAAATTGAAAAAGTTTAGATAAACGTTGATAAATTTTAAAAACAATTTATTTTATCTGATTGTAAAGTGTCAGATCAAATTGGAAGATACGCCCAAATAAAAAAAGTTGGAACTACATATTTTCCATCTACTTCCTATATCTATAATTAGTATTTTTGATATTGTTCTTAGCACCCTTGTAACCATTCTAAATGTTAATGCCCCAATCCCCCTTTACTTCTGCTAATAAACTTCCTCTCCCAGCAACATGAATGAACTAGATAAGCCCAAAGCTTAAAAAATTAATAATAGCAGAAGAACATTAAATCCTTTGAATGTGATTCCCTAAATCACATCATTTACTTCGTGTATTTTCTAGGAATTGTCCTCCTGAAATAATCCCTTTCTGTTTAACTACTAAATTGTCATCATAAACATCACAGTCGCCGTCCTTTGCAGAGTGACCAAAACGATATCATTGTGAAACCCTAAATATGAATTTTAATACCATAAAAATCAAAAAACTAGTTCACGACACGGGCTACGGATTTCGAGGAGTTCCTCGAAACTACAAAAGAAACAACAAAAAAGTCGCTCAAGCGTCTCACGATGCTCCACGCGGTGCCATTCACTATTGTTGGTAAACACTGCTCTCAAACTGTGACTTGTACCTGATATATTATAGAATTAAAAAAAAACGAAAAACGAAAAAACAAACAAAATGCAATAAAGTTTTATTTCCTTCGAAAATAAAGGTTTGAAACATGAAAAATTGATACTCTCCGGCTCTGGTTAAAATACACAGGATTCAAAAATAAATAGTTCACCGAGATCGTTTGGGATCGAAAAATACCGGAATGCTACGGAACCTCATGTGAGCTTTTCTCTCTAGCGGCATGAAATGATTATCAAAATGTGGGGTGTAACTATGACTAAAATGCGCAACAACACAAATATAAGTACATCAAAAAAAAAATAACAGATTATCATTATTATTGTTCAGCATGGATATTCTGGATATTCCTCGTGCATCGCTTGAATCGCATCTTCCCAAGCTCCAAGAACTTTTTGAATAAGCATCTGGTAATAAGAATTGTTATAATACTCTACACAAGCCAATTTTTGTTACCTGATTCCGGATTTTTTGAACAATTTCATCATCTGCTGGCTTGACACATAACATAATTGAAACAATAAATGGGAGATGAAGAGCATGTGCAATGAAGTTTCTTCTGTATGCTCGGAGGAATTGGTTCAGAGTTAGATTGAGCTTCTTTCCGGCTTCAACTGCTTTTGCTTTCAGTTGATTGTAGTAGTAGGGTAGAAATGTGTTCTCAGCTTGTCTACGAATCTCGGTATCACAGCAGAATGTGAGCATATGGCAAAAATCTTCACAAATATTTCCAGTGTGGACGTTTTGCCAATCAATTATTGATCCAAGGTGATTGGACGCCACCTCACTTCCCGACTTTCTTGGAATCCACATCAAATTGTAAAACCACAAATCTCCGTGGCAAAGGAAATCATCGATTCCTGAAATATTAAAGATATTTATAATATCGTTTTCAAAATTGTTTATATTTACCCAATGATTTGTGTGAATCCCGGAGAACTTTGGTGAACAGCTCTCTGTCTTGATACATTTTCTCAACTTTTGAGAATCCTTCCTCAAGCTCAGGGTTTCGTGAAACGTACAGCTTCACTATATCAGTCATATTGGACACAGTGTCAATAAGCTCCATTGGGAAAGGGAATTTTTGTCTCCACTCATCAGACATGCCGATGGAAAATAAATGAAGGTTGAGCATTTGTGATCCAATTGAAGCGATTTGTTGTAAATTCAAAGATTCATAGTATGGAACACTGACCATCCCTTCCAGATCTTGCATTACAATGGCGCCGGTGGTTTTTCCATTGTCCTGAAACAAAATTACAATGATTCATGGAAATTTGAATAATTCCTATTACCCATTGTTGAGCGTGATAACATTTTGGAGTTCTTAGGCCTGGAATTTTCTCCATAGCGTAATACTCAACCTCTCGATTGAAGAACATAGTCAGACCTCCGATGAACTGTTCATCAGCACCTTCTGGCATTTTTTGCTGGGTTGTTTTCTCAAGAGCAGCCTTAATGTTGGTGGTTTCTGGCATTTTCACAATGTACTGAAAACAAATGAAACAGGTCATTTCAGCCAACTACAAACTACAGTCAACGTACTTTTTTTGTTTGGTTATTGGTGAACTCAATCACGACGCGCATGATTTGTGATACAAAACCGTCTGTTCCAAGCTGACTACACTTGATGTTTCGGATATTGTCACTGTTCAGAAGTTGTCCGAGAGACTCAATGAGCCAGCCGGCTGTCAATCCGTGACGACCAATTGGAAGAAGTTCCTTATCAAACTCTAAATAAATTTTCAAATTAGAAACTCTAATTACAATGTGCTCATACTTTTACTGAAAAACTCATGCTCTCGAATATTTCCATGGCGGAATGCCAACAGGCGAAGTTGAAAAACCTGAAATGGAAACAGTATTTGTAGTTTAGTAAGAATTTCTATTTGCAAATATCACGTAGGCCGTAATAATGTTAATCTACTTGTGAAAGTAACTAGGATATTAGGTGTATTTTTTCTAGTAAATCTATTGCATATAGTTGACTTTTGATTTCTAGCTCTCTGAAAAAAACTTTTTTCTAGTGGTTTTTCGGTTCTTCAAGGAGGAGATTTTTTTGAATCAATGTAGCTTTTTGTTTTGTTAAGCATTGATGCTTTCCAAGACAAGGAAGTACTGCAAAAGTTTTGATTTTAAACATTAAACACTTAACACGACATTTCACAAGAGAAAAGTCAAATCTCTGAATGATTTTGATAATCGACGGAAAATGCTAGACTTAGTGGATTTTTAGTCAACATTTAAAATTTTCAAAATCAAGTGATATCTAATTGTAAGAGTAATTAGTAAGAAATAAGAAGTATGTCTACTGATATTGTTGTTGTTGTGATATTTTAGAAAACTAATAAACTGATACTCACTTTCAAGAGCTCATTAAACGAGCTCTTTTTCCATCGGCGGCTTTCACGATTGAGAGCCACGACTTTAGACTCCATTATAGTGATACAAGTTGATAGCTGTATTGAGAACTTTTAACGTGAGAAAAGATGAACTGATATCAAGAGAGAAATAAAATGGCCGGAGATTTTTCGGCTGAACGGAGGGCGTTCTAGTTTCGGCAGAGCTTCTTATAAAGGCGGTTTTGGGCGGATCGGTTTTTTTGATACCGCTCTCTGATTCTAATTATCTTGCTTTGCAGAAAAAATTATTGTTGTAGAAAAGGCAAGAGAAGGAGATAGCTTAAAGTGGGCGGGGATTTGGCAAAACTAGGAAAAACGGACTACGGTGTTCTGTTCAGCTCCTAGGCAGGACAACGGCTGTGCTCTAGAAGACTAGAAAAGGCGGCGCTTCAGGGCATTTTTAGTAATAATGAGTTTAACGCTAACACATGTCTAAACATATGCTTGCATCACACAAGCAATTGGATGTTCGTTTGGAAGTGATGGGAATGGAACAGTGCCCTTTTTTGCAAAGTTCACTAATCAGAGACACAATTTACAAAGTAACAACATACAAAAAATACAAAACATGCGTTAATTTTATCATTCTCAGATTTTTTTTTTCAAATTAGATACCCTGCCAAACAAACTGGGAACTGCCAAAGATCTGTTTGCAAACAATAGTAGATCGCGTTATATATAGACCTGAGGCATGTACTTTTGCTGGTTTTTATAATGAGCTAAACGCGTTTAGCGATTCAAGTGATTTCATAAAACGTAGTATTGTATTAGGAACTGGCATCTCTACAGAGACTGATTACAAACCGATGGACTAGAAGTATCTGCAACGATGACGTTCGTGGATTCTGATTCCGAATCTGATTTTGTGTCCACCACAGTTCATACAGCGCGGCGCGACTACTGTACCTGCTGACCGTAAACAGCCGTACGAGACTGATCTGACGAGAAAACAAATAGCCAGTTAGTGCAATAGCTAATTTGTTGGTGACGTCAAGATTGGTGAAAGATTGCCGGTCACTTCATACTAATTTTGACTATCAAGTGTTTAAAATTAGAAGAAAAAAAAGAAACTTCCATTTTCACCAGTCTGGATTGTTCTTGATGTTCAAGATGTAGAAGATGTTGAACAGGTGCAGAATTCAAATAGTGGGCCAATTGTTTCTTGAAAATTCGGAGGAAACTGTTTCACTGCTCCCTTGCGCAATACTACAATAAAGGTGAAAGCTATAAGATGATATTCAAGTTTTAAAATGTTTCTTGCGCAAATTTGTGTGATTAGAATAAGATATGCAGATGAAACAATATTAAAATTTCTGATCTGTGATGCCACTTCTCATAATTTGTACGGTTTTTGTACATTACATTTGTACAGAACCGTCAGGTTTCTTGAAGTGTGCAATGGTCCAGGAGTACATGTTGCGTTCTTTATAAAAAGAAAACCGAAGAAACCTGAAAACAAGAAACCGAAAAGAAAACAAAATTTGATGAACAACATATAACTAATATCCAAAAAGGATTAAAGCTTTCTCTGACAGGTTCCCAGTGTGATTTCCATGCACTTGCTTTTGTTTCAACACTTTCAACGACTTTTTCCAATTATTATGATGTTGTAAGGATTCCAATCTTCCAACTTGTTGATTAATCCGATTTGTCACGTACAACTGGTCCCCGGCGATGTGTCGTAGAAGCGTGGGAGGTCTTTTCTGGCTAGGTGTTCGGAGAAGATGTGAGGAACCAATGAAACAAATTTTCTCCTGTGTTCAGACATCCGATTGTCGGAAATTATGCGATAAGATAAATGATCATTTGCAGGTCATAAACTCATAAACTATATTTCACAGTTTGAACTAAATATTGTTAAATATTGCGAAAGTAATAATCATTTGTTTTTTTTTCGTGTTGCAAATTTAGATCATAATTTGTTATTGCTTGCTCTCGTATTTTGTAGAGTCCACATTATATCACTATTGATACTTTGATTTATAAACCCCGCGCTAGGCTTGATCACAAATCAGATTCTTAACACTACTGCTCTTTGCGGTCGATCGAGGAAAAAAGCCTTTTTAGACAATTAAACAGGATTAACACTCAAACAATTTGAAGCATAGTCTCAAAAACTTTTCCCAAACCTTATGGAAACCTTTGCTAATCTAGCGCTTATTTCCAGTTCCAGGAAAGGTTCTGCTGTTCAGCACCACTCTGCTCAGTTTCACGTGTACTAAGCCATTGGAAATGATCGGAAATTAGGGTCAACATAATCAGAGGGGAATGCTTTTTTAAATGTTTCTTAACTACCAGTGTTTTGAAATGAAATGTAGCCATAAATATTGCTAAATAGCTGGGTATTTTCCTTTTAAAGGTAATCTTAACAAACTAGAAAATTTTCAAAATTTGAGATTGGGTCCGACTCATTATAGACTAGGCTCATTTTTGGTCAACTAATTAAAAAAAAACAACAATACATCTTGCATTTTCTGAGAAAAAAACAAACACATATCATATTTTTTACTTCATGTTCTGCTTTTACATTATAGCTCATTTTAACACCAGGAACGGTATGAAATGTTGAAAAAATAAACAAGTCAGGTTTTTGTATTGCATCTGAAAATTTAAGTTCCGGGTAGACATAATAAAAGTGAACAGTACGCCAAACTGCCATTTTCAGTATGACATTAAAAACAACACATCATTTTATGAGACAATTTCCGAACATTATAACACAAACCAGGAACACGTGTTGCAATTGGAAAGAAAAATCTCTGAACCAGTGTATACCTTAATGGACTAGTTGCAAAAATAACTGATCAAAAGGTCATCAAGGTCCGATTTCCAGAGCACAAGGAACTTCGCAATAATCACGGAGCCCACGCTTCATCTCCGTCACAACCTTCCTCTGCACTCTTTGCAGATTGATCAAATTCCACCAATTCCACCAATTTATTGGTCGCTTTTGACCGCTGATTGCGGTGATTGAGTTGTGACTCTAAAATTAAACGTCAGAATACACACTTTTGATGTGTCAAGTATTTTGTAGTGTTGTGGCCTTCGCTCATTTCGCAATAGAATTGTTGGTAATCAAATGATATCTGAACTTTTTCCAACATAAGGAAGTGTCACCGGCAGCTCAGAGTTATAATTTCTGGGAACGGCGTGTATTATTGGCATTTTGAATAAAGTGTAAAAGTCAGTGTTGTTGCAATATGGTTGTTGCGTGATGTTAATTAGTACCTCCACAGGGTACAAATTCAACACTACAAACTTCAAAATCTTTTTTGGCAAATAAACAAGTCTATTGTTTCCTCTCTTAATAACGTTTTTATTAAACGTTTCAGCCTTCTACTTGTGGGATTTTTGTTTCAGGATTTTCATTTTCAGTGCAGTCGTATGGAAAAATATATAAAAGGAAAGTACAAAAAATTTGAGGGTTGGGCATTTGTTGGCAACTTTTTGCACAATTTTGGCTCAATTTGGCTTAATATTGGATTGGTATAAAAGTTGGGCAAGACCTTTGCAACCGAGGCTTTTTTGTCAGAGTTTTGCAAAAGTCGAATAAACTTTGGCACCAAGCTCTATCATATTTTTGTCTAACTTTCCCCCAAAATCGCCAATTTCTAAACAAAGTTGGTACTTTGTGGGCTAAACTTAGCCATAAAGTTTTTACGAAATGTAGAGGAATAGCTGGCCGAGTCTATTATGAATTTTTTAAAACATCGGCCTTTTTAAATTTATTATACAATGATATTAAAGTTTAAGATGATGTTATTTTTATGCGATTTCAAAAAATAAATTTCCAACAATCAATTGGAAATGGGTGGGTGTCAAATATGGTACTTCTTCACTATTTTTCTAAATTTTTTGTATTTCAAATGTTCTTCTGAATCTATTTATTATTTGAATTTATTGTCATTTTGAAACTTGACACAATTATCATGGTTTCCATTTTCATCTATGACATGTTGAACCAGCACTCCAAACTGATCAGTGTCGTGATTTCGGAGTGATCCTTTACTCTGATACAACGTTTCCATAAAATGCAGCTCTCGAAATATTTGCTCCGTCATGCTCTGGGATAAGTGCCTAATAAGAATATCAACAAGTGAATTCTCGCTCAGCGCGCGTTCGCATTCACTTTTGGACACAAAACCTCTTGAAACCTGACGCAGCTCGTATGCAAATGGCGACGAAAGACACAACGAACACAGAAACAGTATATTTGGTGCAATGGGGCTCCTCCCGTAAGAGTTCACGTTGTTTGCGCCCACACACGCCGCCCTATTCTCCCGGGAAACTCGGAGAACTCGGCATATAGGAAGGGCTCTACGGTGACACTTGTCCTCTTTGTTCCCACCATTTGGCAATGCGCACCACTATTCTAGTGTGTCTTTACACCTTTCAAATTGCACAGTAAGTTGATCTATGTTCAAAAACTTCCAATCAGACTTTTCTCATGTTTTCCTTACATGGTTGAAGAAAGAAAAGAACAAAGAATTTTCATTTCCAACCCAATTAAAATGAGGGTGGGCAACAAACAATATTATGCTCTACTACAAAATAAATGTTCTTGTCTTGTAACATTATTTGGGTGGCTCATATGAGTTCTTATTGAACATTAATCTTGAAACGTAAAGGGAATGTAAAAAGATTTTTTCCTGGAAACGCCATGTTTACATAAACAGTTTCAGGAAAAGATATTCGAATCTTTGTACTTCTGCTCGAGTTAAGCATTAATCTTGAAACTTAAATAGGAATATAGAGAGAATTTTCCTGGAAACGCCATGTTTACAAAAATAGTTGTTTCCAATAGGTGTTCGAAACTTTGTATGATCACTTTTGATAACAGAGTTGCAAAGATTGCTGCTAGCTTTAAAAATTCTGAGAATGGGCTAGAAAACAGAATATTGCAATGCTACTTCTATAAAAAAATGTATGTGTCAGGCTAAATTAAGCTAAAAAATTTTAAATTGTATGTCTCATATTCTGCTTGAACTACGCATTAATCTTGAAACGTGAACAGGGATAAAGAAAGGATTTGTCTGAAAACACGATGATTACATGGATAATATAATGCAATAGATTGAAACTTTGTATGATCACTTTTAATGACGAAGTTGCAAGCATTTCTCGTTTGCTCTCAAATTCTGGAAACGGGCTGAAAACATCTATGTAGGTAAAATTTGCGTTTATTGCCAATTAAGCTACGTTTAAAGTATGTCTATAATTAAAAACTTTGGACCGAACTTTAGAGGAGGAGTAAAGGTGAAGGTTCGGTCGATTTTGAACTTGTAGACCCAAAATGTGCTCAAATTAACGAAAATCGTTATGAAATTTTTCAAAAAAATTTTTAATGGCGGTTTAAAATTTCGAAAAAAAAATCTAATTTTGCCTGTAATCTCCAACCTTGCCCACTTTTCCGTCTGGGGAAAAAATCATACTCAAATTTGCTGTTTTTATAATACTTTGAACATGATGTTTTCCTGTAAGAAACGAAACTCAAAACCCGCTTGATAATGTAGTTTAACCGAAGACATTAACAGTATGTAATAGGTTTGATTCACAAATGGCGATCTTTTGGACGTACGAAATCTTTGTAAACTTCAAAATTTTGAAGTTCAGCTTCTCAAATTACAGAAACTTTGTTTTGTAGTGTAATTCATCAATAACTACAATTTAGCCAATTGAAAAATAGAAATCATTGTTTGAACTCTCAAGATCTCTGAACTACATGTACTTATTAGACATGTTATATATTGCAAACACACAACCAGAACACATGCTCCTTGTCAGACTTTATCTGTCTAAGATACTAGGCATTCTCCGAGACAAACAACACTGTTACTGAACATTGATAAGCCATGATCCATAATTTAATTGCACTTTACAGCACGCGATTAGCATTTCCCTACAGAAGAGAGCCAAATTCAACGTGTTCGTGTAAGCCCGAAATTGATCCGGTCTGTGTGCGGGAAGGACCATACCAGTACACATATTCAAACAAGTGTGTTTTCCAATGTGCCCAGGAAAATAAAAAAGGTCGGTTTAATCCAAAGTCCAGTTGGATCTTAAGCTGCAATTCATTTCCTCTCCCCACTAATCTTTTCATTAAATTCAGCTAGAGCAAGAACAACATAAGAATGCTGAAGAAATAAAGAAATAATTATAATAATGTAGTCATAGAGTCACAAAAAAGGACTATAGTTTCTAGCATTCAACTGGTTTTTGATATGCATCAATAACAAACACCAAACAACTATGTAGTACACAAAACGTTCCGAAAATTTCAGATTTGGTATTGTTGTATGAGGGGTCGTGTTGTTCGGCAAGATATTGCAACATGTTCGAGCAACCTGTGTGCTCAGAAGGACAAGTGGGTTCGAGATATTTAGAAAGTGACTTAAGATTTTCATTCTTCAGATGTATCAAACAGTATGCGAGTTTGAAGAACGACAGTGCATCGAGTTCAAATTATTCAAAAATCATATTTCTATGGACTCGAGCCAAGAAAAGCAAGTTTTGATAAAAGTTTTTGAAATTGTTACTTGGATTTAGTTATAGAAACCTAAAATTCTGAACAATTTTTTAATATAAAAAAAAATTTCAGATGCTCTTGCACTGCCCCCTGTCCAACAGAGTGGAATCCAGTATGCGATAAAAAAGGTCAAACTCATGCAAACTTTTGCACTTTTTTGAACTCAAAGTGTTATCATAAAAACCAGTAAGTCAGATGGTAAATGAGCATAGAAAAAAGATATTCTAAAACCATACATATACTTGACGTATGAGTCATTGTGACGAATACCAGATTTGAACACAAAATACAAACCGACCCAGTTTTTGAAACTTTTTTTGTATGCAACAATTTTACAAAATCATGACAAATAGGATTGATAAATCAAAGAGAAATTTGTTCAAACTTGTTCTACATTTTTGGAAAATCCGAGGGAGCTAAATGAACACATGTTACTTTTGAAAAATACATGAGCATGAAAATTTCATAATTGTCATAACCAGCAGTTTTTATATCTAAATTAAAATTGACTGATTCTTAGTGATATCTAAGAAATCAGGTGAACTGTACAAATTCTGTAAAACTGCTGGCAAACGTTGGTTCTATAGGCGTTTATTGGCAATTACAATTTTTTCTAGATACATCTCAAATGATGGAAAAGCTCAGCAATTTCAAAAACTTACGTATTCAATCTGTTAGTCATGTGAAACCCTGGAAGCGTTAACAAGAAAAGACAATAAAAATATCTGCGATTTTTCGACTTAACTTGATTTGAAATTTTTAGTCAAACATTTTTTGAAAAGTTTCAAAGTTACAGGGTTTTAGTCGAGTATTTCAAAATTTACAACTTTCATAAACTAATTTTCAAAGTTTTTGGGGTACTGTAGTAGGTTGAAATACAAATATATAGACCACCCAATTTGTTGGCTTTCCCAGAGAGCTTCTAGATTTATTTTTGAAAACTTTCTCTAATAAGTTTAAACTGATTAAAATTTAGAAATTTTGAAGATATTAACAGGCCTCGGATAAATTGGAATAGCAGACCATAAAAGCTGCAACTGATTTCAAAACAAAAATTAATTATGAAAACGCGTTTTGAAAAATTTTTAACTTTTGAAATGTGTTTTTCTAATTACATACGCTAGTTTTTTAAAGATTAAATGAATCGCTGGAAGTTGACTACTCTGGTGTATGCTGCGAAGATATGTGTTCGGCCGGCCAAACATCGCTGACCGTTTGTGATTCGGAAGGAAACACGCATACCGATATATGTTCTTTTTACATCGTGAGTTCTTGTCCCTGATCTGTGTTTCTGTTTATCTGGATTTTGATCACGCATTTAGTATATTGTGAAAAAATGATCATGTTTCAATAAGCCGCAATACTATACCCAAATTATTTTGATGACGTCCCCAAATCCCTCCAATTGCTATTATGATCCAATTCGATCAGAAATTGCGTTTTGGAACTGTGATACAACAAAAATCATAAATAGATCGTTACGTAGACACTTGTGACGTTGAAACAGTTTGAACTTTTTCCTCTACAATAGTCTAGGTTGTTTAATAAATTGCTTTATTGTATTTACGGGGACAAAAGTTATGCTGGTCAGAATGTGCCAATAATTCATTTTACCGAGAAGTCAAATTATAGAGGCTGGACTTTGACTACTTAATAGCTATACTAACAACATCAATATACACTTTTCAGGCAAAGTGTCGTCAAATGAGACGAGGAATTGGCAAAAAACGACTGCAAATTGCCGGTGTTGGCCCGTGTAAGCCGAAAAATCCCTTCTTCCGGTCATTTGATTATTTTGTGAATCGATCTGTGAATTATAGTCAAACAAATACTAATCGAGTAGTATAAGAAGTAATTGCCAATAAATATGCCAAAATCAGCTTTATTTTCAATTCATGTTTTTTTTCTGTTAGTACGTTGAAATGGAAATAATAAAAAACGAAGGGATGAAAACAATATCAAAAGAATACGAAAAAAAAAACTTGTTTTGTTTAATTTTTTTTTCTCTTTCTTTTTCAGTAGCTATAAAAATTGGGTGAAACCAGTAAGCGTTTGCTTCACTACAATGTTGAAACGATTTTTTGCTGAAACACAATGTTTGAGAAGATAAGTTCGAGGGTACATATATGAAAATGCAGGACACTTTTTGAACACGATGAAATGACTGAACATATATACTATGCAAAGGGAGGAAGAGTTCAAATGTGGTAGATGTGGCAAAAATGTTGAATCAAAAACACCAAAAAACCCTATCAAATTGGGAAGGAATTCACATTGAAGAAACATTTTGTTCATAGAGATACACAAAAAATACGGCGAGAAATTGGAAGGAATTATGGCTTTCAGGAATTTTTGAGGAATTTTTGCTTTACAATTTATTTTATATTATATGCGTCTGATAATTCCCACAAATGTCGGTCAATGTTTTCTAGACGGGATCGATTTCCACCCCGTCAATGTCGATTGAGTTGTATTGCACAATTTTCGGCCTTTCTCGATGTTTATTGATTATGTCGCAAATGTCATCATAGATCTGAAAATGTTATCATATTTGATTTTGTCTGTCAATTTTAAAAATGTCACATATTCATGTGAATATGCACGTTTTTTGAAAACTATTTTAAAAGTTATGTAGGTGGGGAAATATTTGGTTTTTGTTGTGTTCAAAACTTTTTGAAACGTCAGATACTTAAAGGTGGAGTACCGAAAATTGTGACTTTGTTTTTTTAAATCTAAAATGACACAAAACTACCGAATTTCTTAATGAGACGTATTGAAAATTTCTAAAAAAAAAAAGTTACGGTGGTTTAAATTTTTAGAAAAAAAACTGATTTTCAACTAAAATCCATTTTTTTAAACGGTCAGTGTGGCCCAAATAAAAGTTGCATTTTGTGCCCCACCGACCGAAAATGTACTTAAATCAACGAATATACGCCTAATGAAATACCACAATCTTTATTCGCCATAACTTTTTTTTTTCAAAATTTTTCAAAGCGTCTTATTATAAAATTCGTTAGTTTTGGGTCATTTTGGGGCTAAAAAAGCAAAGTCTCAAATTTCGGTAATCCACTTTTAAACTGATGTATATAGAGTGCGCGAGATTGTTTCCGAATCCCAACATTTGTTTTTTCATTTGATGTGTTTAAGACATTTCTAAGCTCTTTATGGAACACTAATATAGGTATTGGATTCAGCCTGATATCTTAAAAATTGAAAACCAAAAAGCAAACACTTGAAAAATCGACCCACAATTGTTATAGGGTCACGTAAGATTTTGAAACATTTTTGCAGAAAACCTTCAAATCAGAAATGTCGAAGATACCACAAAAATTTTCTAGACGAACTTCACTATGATATTTGAGTTTATGGGACTATAGGGGTTTTTTCATTTACCCACGTTCATGTTTTTAATGATTAAATTACCTTGTGTACATCTCCAACCGTCACTAATCCCAAAGTTTGTGCAATATCCCCTTCCATCACCTCGATCCAAATAATGTTGCGCTTGATTGTCCGATGATTCTGAAAAGTCGAAAAACTCGTTGAGCCATACGATTCCCCGGTTGTTTTTCCCCTCACATCTGGTGTATATGTTTTTCCTTTACTTGTTTTCTGGACGTTCAGTATTTCAGCTGTATATGATCCACCGCGTTTCGAGCAATCAAACCGCCTTGGACGATAGACGATCGCTTCATCCGCAACGTACACAATCCCACCTCGACGAATCTGAAACGGATTGAATTGAGCAAAAAGAAATAGGAAGAAGAAGAAGAAGAAAGAGGAGAAATGATGTCAGAGATGACAAGGAAATGGTCGGAGAGGGGATGCAAAGACAATTGAATTTCCACGAAAATCCATGCCTGTTTTGGTCTACGCTTTAGGCAAACTGAGTAACGCTAAATCACCAAAAAAGTAATGCGAAATTACTTCGTTGGATATCACTTTAGATAATTTTTGAAACCTGGAGTTTTATTTTCCGAAATTTTTCAGTGATTTAAAAATTACAAATATGGTAATATGGAAATCGGATGCACTGATTGGGCTCCACGCTTGGCACCGAATATAATTTTTTCAAAAACTTATAAAATTCTCGAAAAGTCTCAAAAACTATTTGCAATAGGAAACCGAATCTAAGTTGTTAAACTAAAATTTTTTTAAAAGTTTTTCAACTTGCGGAGCCAAGGTAGTTTCATCTGAAGCAACCTCACTGAAATGAACTAAAACTTTTCAAAACGCCAAAACATAACCGTTCCGCTCCGGAGTAGAAAAAAATAAAAACGATGAAATTTTGTTTTAAAAAAGTTGAATAAATTGAATATCATTGTGAATTGATAAGAAAAATTCAAATAATATGCGAAAAAATTTTTTAATTCAGGTTGTGTATTCAGATCAGTCTTGCAATAAAAAAAAACATTTTGATTCACGTCAATTAATTTACAACAATATGTGTATACAAAAACTCTAAAGCATAAATGAAAAATTTTTGCAAAATTCAAAAAAAAACACTCACTTCAGAATTTGTTCCATCATCAAGAATAAACGCGTCGACATGCCACCTGTACCGAACTGAAGAATCGGGAACTCCGGGGTCACAATGGCGGCCAAATACACAGCCCATCTTATTTCATAACCTGAAAATTCAAATTTTTTTTTCGATTAATGATTTATAGAATATTTAAGAGTGTGCAACAACTACGGTAGAATATATCATCGTAAAAAGGTGAGGGTGCTAGTGTAGTACCTGTACCCAAAAGTATTATCATTACATTTTCCATTCATTTTTTTTGAATATTAAATTCAAACGTAAAGGTTATGTTAAAAAATTGAAACGCTTCGAAATCTTTTGGTTACGGCTACTTTTGGGTTAGAAATAGTTTCTGGAAAAATTCTACTGAAGTTTTTTTTCGAATAAATTATTCACTCGCACTCATGAAATTAAATGGGACAATAGGCGATGAAGTAGTTCTCATAAAAAAAAAAAATAAAAACAAGAAAAAAAGGAAGATTCATGAATACTGTCTTTTTACAAGAAAATTTGATTCAATTATTCAAAAAAGGAAGTAAAATATGAAGATAGAGAATATAACAAAGTACGATGAGAAGCGTGAAAGAAAAAAGGAAATCTGACTGAGAATAAGTGAAAGAGCAGTTGAGGGGCTCTTTTATACATGCACGATGGGCGGAGTTCATTGTGCGGACCCATTCAATTTTGAGCTCTCAATCAGGTTTGAAATAGAGAATGGGAATCAAAATTAAATGTTGGCAGAAAATATTAGCTTAAATGATGATTATCCTATTCGAAAAATGAAATGAAAATGTGAGATTTTTTGAGAGAATAAATCGAAAAAGGTGTGATGAAATTGCATATAATTCCAGAAACACTTTGCATTCTCATACAGTTTTTGCTTATCAAGGTTATTCAGTGAAAACGGTCTACGTGATGTATAAGAGGCAAAGTTTAGTGGAAACCGGATGCACATACACACACACACACAAACGTGGAGCATCAATGGAGAAGGCAAGAGAAGAGGCGTTTGTGAATGCCCGTCGCACATCAAGAAGCTTGAAATAGGATCTGTGTGCGAATTAAGCTTCGCATTTGAGCAAAGTGCGCATTTTCAGGTGGGCTTGGTCAAGAGGGCTTTTGGTCTAGACATTTTTGGTAATGAGTTGAGTAGTTTCAAACAAAAAAAGGAGATGAGGCTCTTGAGAGGAATTTTCAAAGAACAAAAGAAGATAACTCGAAAATTGGTTTTGGAAAAATAATTTTTAATTTTCTAGCAAATTAGTTAGGCTTTAAGTATTTTTAGTTATAGCAACCTCGTTTTACTTTAAAAAAAAAAGTATTTTCAACTATAATTTAAAAAAAAACCTTATGTCCTTATCAAAATTTCTAACAAATGAGGTCTTAAAACTGTTTTGTTTCTGGAACACATGGCACCGAATTACGTCAAAGAAGCAAAAGTAGTCTATTTATAGAATCACTCCAAATACACTTAAATTTTTTGAAAAAGTTATAATAAACAAATACATGCATAGAAATATTAGTTTAAATATTTTGTAGATAAGGAAAAATGCAAAAAAAATAGAGTGGGTGGGCGGAAGTTGGACAAAAAAAATGCCAGTGATAAAGGTACACTACAGTTTTGAAAATGTTTGAACATGAGTTCATGAGCCTGTGGCAACTGAAATATTGGCCAGCTGGCAATTGCCCAATTTGCCGAACGCAAAAATAGTCCACATTTTTGGTCAATGCCAAATCTTGAAATGTTTGAATTTGGTTACAAGAAACAAGCAAAAAATTTCGAAAGAATAAAAGTTTTGAAAAAAGCACTAAAAAATTTGTACATTTTTCGGTAGATTTCACTTTTTTGGTATTTGCCAAGTTATTAATGAAATAATTATCAAATTTAAAATGAATCAAATTTTCAAATAGAAATTGCCGTTAAGTTAGCAAAATACGTTCTTAAAATATATAGGAAATTGTTGGTAAATTAAAATTTAAACTTTTTCCAGTGGTCCTTTTAACTTTTACGTTTTCCGTTCAAAATAAAAAATGTTAGGAAAAAAAAAGAATATCATGCAAATTCACTTAAAAATTATATTATTTTCCAAAAAAAAGCGCATAAATCTTTTATGGTTTCACAGACCCAGTTTTCTATTTCCTGCAACCGCTCGATTTCCTATTTATCAGATAATGCAAAACCTTAGAAAATTACGTTTTGTTTAATAAATTACAAAATGCTAGGAACGCAAAACAATATTGGCTGGAGAAAGTAGAAGTGAACAAAATAAATACAAAAGTAGTGGCGTAGACTAAATTGTTGCTGAAAAATAGTCATTCACATGCGTCTTATGCCGTTTTAATTGTTTTTTTTTGTCGGGACTTAAATTTCGGAAATTTTCCAAAAGTTGGAAACTTTGAAAAGTCTACTTGAAAAATGTGATGAAAATAAATATGTGTGGGCCACAACACTTCCGGGGGTTAACCGGAACACAGCCAAAACTTGTGAACAATGGTAAAAAATATGTGGGAAATGAAAAAAAAAGAGAGAAAAAAGAAAAGTGAAAAAAAGGAAGAAAAGTGACAATTAGGAAGTTGTTTCATATTTTAAACAGCGTTATGGCTTTTGAACCTGAGGAATGCGTTTTTTGGTAGGTTTTTGCTTTTGTCTCTATTTCGGTGTGGCTTAGGAAACCTAAAGAGGAAAACGTGTATCATATTTAATTAAAATTTCTTTTGTAACCTGGCAACTGCGAAGATGTGATTCAAAAATTTTGTGAAACAAGCATATACTATACATCTAGTGATCATGGTTACGCTCACAACACAGATCCCATTTGAACGAAAAAAAAAACTCGACACCTTTTCAAATCTCGAAATTCATGAAAATGTACATTTCAAAAAGAACACGCGGACAAGTTTAGGGTAAAAGGGCAACAAGAATGGGGACCCTAACGTTAGATGGGTTGTCGTCACGAGAGTGAACTGAAATGGACATAATCGAGTACCTTTTGTGTTTGCATTCATCTTTAATGTATGAGATTTTTCGGGGCTCCCGTTTTTATTGATGTGATCGGTTGAAGAAGGAAGCCAGTGGAGCATTGCAGAGGACTAAATGTGAGTTAAATTTTGACTTAGCTATTCATGGTTTGGACTTTTTGCTCTACGTGTGCTCCACATTTTTGAAGGAACTACAACATTATCACAGACAAACGAAAGTAAATCAATTCACATTTTCTATCGTTTTCTAATAATCTTACACCTCTGCTGTTCCAATTTAAACATTTATATCACAACTGTTTTAGGTTTTATCAAAAAACAATTATGACCCGTCTTTTTCCTGGTAAAATTATTTACATGAAAGATACAAAATCTGCCAACGTAGATCAAAGAGAGTGCAAATTATAGGAGCAATACCGTGTTTTTAAAAATACCATGTCCTAATTTTAAGTGAAACCAAACTGCGAACTACTTTGTCAGTGCAATTTTATGAATTTTCAATATTAGGCAGATAATTGTCTCCAAGTAAAAACACAACATTTGTGATAAAAATCCCGCAAATACTGTGTAAATTTTTAAAAAAGTTGCCAAAATCGATGAATATTCCAAATTTTTAAGATAACCTAGCAAAAACAAGATTATAAAACCGGCAAGACAACATTTTTATAGTACAAAATAAATTAGCGAACTTTATTTGCAGAAAGTACCATTTTTTTCATTCGATTCTAAGACTCGTGAGGTTTCCTACAATTTTTACTAGAAATCAACTATCATAACTTAGGCAACAAAATCTGGCATAATTTAATCGTCGAACTTCAATTCTTTTTACCTGAGCAAAAATTGAGGAAGCTTAGCCGACTAGGTACCAAGACAGTAAACAATTATGCAACAAGAAAAAAGAAACGAGGGTACGGCGCTGTTTAAAATTGGAGAAAATTGTTCAAATGAAATTTATTTCTTGGCCGCTCGCCAGAAAATAAAATTTTGTGAAGGGTTTGGTTAAAAACATGTGGTGTTAAAAACTTTTGTAAATAAATCTTGAAATTAAAACGCGAGAAAAGGTACTCTCTTTATGCATGACTGATGCTTTCATTATTCGCACAATAAAAAACAAAAAAAGAAATATCAATGAAAGTAAATTATTATTGTCTTAACTAGAAGTAGAGTGAGCCCATGCTACATCGAATATTCATTGAGCCCAATATTTGGGAAATTAGAACGAAAAAACTAAGGGGGAGACTAAAGACTAAATACAATTGAATATTTAGTCTTGTCCCAATAGGAAGAAAAACGTGTATAGGGAGAGTCGAATAGAAAACTGACAGCCGAGCACAGCAGAGCCAAATGCGGAGGAGAGGATTTGATTTAATTGAAGTGTGACACAAGTGTTTGAAGTGTGGGGACGGGGGGTTAACACAAAAAAAAATTGATGGGCGCTGTGATGTGGCCAAATTGAAACCTTTTGTCCGCATGACTTGATAGGCATCCCAAACACTTTTTTGGAATAAAATTGAAAAACGCAACATTTGTGGACTTTTAAATTTATAATTCAACACGCCACACAATGAAGTATGAATGAGCGGATTCTAAATTCAGGCAAACTTTAAAACATTAGAGAGAATCTAAGAAAGTATCATCTGAAGTTTCAGATATTTCAGATATGAATTAAAAACAATTAAAAAAAACCGGAAATTATCGAGGTGTCGGAGATATCGTTTAAACCAAAAATTACAGTTCAGGTAGATCAGACAAATTTTTGAAAATTTTATTTGAAGAAGTCTCATCACAAAATTTGTTCATTCATACTGATTGATCACTAGTCTGTGGTTAAGAACGTGCTGTCGTCACATTTTTTTGGGGAATAAACTCGCGCATTTTTTGTAGATCAAACCGTAATATGTAAATTAAAGAGCAATTTAATTTAAAATTCCAAAGTTTTCTACGTGTAATCTAAAATCTGTTAACCTGTTGAAGTCACGACTATAGAATTTTGTGATTTGCACACAAAAAAAGCTCAAAAAAACTTTTTGAAAATTTCGTTTTTAAATTAAACTGAACTTGTACCGGAGAATGTACGAATCAAGATATATTCACAATGATTATATCCTTGATAATAGCACGTTTTGACAAGGTTTTTGTCTCTTTTTTTTATTTTTTGGTCTGAAAAAAACAGATAAAGATTAATTGTTTGAATTTGGGGATAAGATTAAACATATTGCAAAACGGAAACTAGACAGAGTCACGTGAAGAAAAATTTAATCAAGTAATAGGATTGACATTTTCACCGAATGCCGTTCAGCTTATTACTGGAAATTGGCATATTCTAGACCTAGAATCGGAGGTTTGTAATCAGGAATTCGAATGGGTGGGGGGTTAAAAACGAGTGAAAAAAACGTAAGCTAAACGAGAAAAAAAACACACGGGGAAAATGGAGTGAAGTGTTCCGTTGTGTGAGAGGACCCTAGAAGCTAATAAGAAGTGAGTGAGAAGCAGCAAAAGTGAAAGGAAAATGAGAAGAGCGACGTTGGGAAGTGAGCAGTGGTGAGCAGGAACCGGTGAAAAAGAAATAAAAACGAAACGACGAATAAAAATTTGAAATTGCCAAAAAGAATCGACTCGGAATAGAATATAATTCGGGTTCAGCCGCATGGAAGATTAATATTTTAGTTTGTTAAGGCAACTTCGTACTAGACGGAAATTGAAATAAAAGTGAGTGTGTTGTCAAACTGAAATGTACGGCAATCAAAGAAAATTGAAAAAAAAATTCCTTAGAAATTTATTCATGAATTTGTCATTATATTTTTTAAAATTTAAATTACGCCAGTAAAAATGTTTCCGAAATATTACAGAAAATTTGAACAAAAACTCAAAAATGTTTCAATTTTTTATTGCAATTGTACTAATTCGGCAGTTCACCAAAACTTTGACTCAAAAATTTTAAAATATCTAACAATTTTTAACGTGTTTTATTATGATATGCAGTCATTTTAAACTACTAAAAACTTTTTTTTCAGGAAAAAAGTTTTTTGATATAATAATTTCACAAATTATTTAAAATCAATTCCAAAATAACATGGGAAAAATGCTCCAATATTCCCACATAAAATGTTTCCGCGAAAAAAAATGTATCTTTGTCATTTGAAGAAGCCAAGGATCAATATGCGAAATTCAAACCGCAAGTCTTGATACACCAGTGAATTCTGAGATCCGGGCCGTTATTTCACTAAAGAAAAAAAAACCCGCAAACCCCAAATGACTTTCGCACACTTTGTGACTTTGAGCCAGTATGCCTCATTCAATGAAAATAAAAAGTGGGTGGAAGGTCAAAAGATCTTGGGGTAAGTGACCACATAGTTGAGCAGTCAACAAAAATGTGCAAGAGTGAGCGAAATTTGAAAGAAAACGACACTTATCCTGATGATTAGGGTCAAATGCAAAAAAACTTAAAATTTAATCCTTACTGGCGCTTCTTCATCTTTTATATAAATTGAAGAAAGTGTTTAATTTGAAAATTGTTTAAATAGCTTCTATGGTGTTACATTGACCAAATATCACAGTAAAACTTTCCAAAAATTCGAGCAAAAAATTTAGTAACTGGTAATTACAAAGTTTTTGTCTATCATAGTTTTGCAACGCAATTAATCAATTTTGGATTTAAGCAGCAATAATTTTATTTTGACATAAAAAGTAAATGACTAATTTTTGAAAAGTAAATTTTTTTTAATATTCATTTTGCTAATTTTTGTTTTAGAATTTTGCACATTCAATGAAAGAAAAAAAATGACGGATCGCAAAATTGTGCAGTCGACCAAAACTGCCAAAACCAAGCAAACTTAGCGGTGCACGAGCTTGTAAAAACCACAATAATGCGAAAAAATATTTGCTAGATTTTCAAAAGCTGAAAGATTCAAAAACAGAAACAGAAACAAAAACAGAAAAAAGACAAACAAATGAATTTTTATTGTTTTTCAGTTGCTTTTCTTTTCAGACAGCTTTTGCTGGCCGCCTGTGCCCCCAGTTGTTTGATGATCAAAAAAATAAATGCATTTCAAATGGTAAATTCAATTATAAGAACATCGTCTGAGTGGGATGAGAGGATAACACCAATAATATTGGGAAATGTCACAGTATTTGGAATCAAGTAAAGGTTTTAAATATAATTCGACAAAGGGAAAACGTTTGAACAATTTTATTGTGCAAGGATTTGATACAGCTATAAAAAACTAAAATTATTACAGTTGCAGTAAATAAGTCTAAATTTATTTAACATTAATTGTGATACAATTAAGCAGCTACAAGTCGTAAACTATTTATTTTTAATTTTTCAAAAAGACTAAAAATAATTTTTTAAAAACATTTTTGAAAAAAAACCTTCTTGATTCTTGATAAAATCAGTGAATTTAAAAAATTTATACATTTCGCTCTATATTAAAATTTTTTACTTTTAAAAATGTTGTATATTTTAAATTTCATATTCGTCTGTTTTTCACAAATTTATATATTTTTTCAAAAAAGTTGGAATGTTTCATTTTGTGCTTTATATTGATTTAGGTACATTTTTAGAAAGGAAAAAGCAAACAGTGCCACTTTATTACTGTAAATCGAGAGAACATTTCGCTACCCTACCTTCAGATAAATACAAAGAACAATATATTCCTTAAATTTAATATTTAATTTTCTCCGTAAAAACTCTGAGCGCAAATCGGAAAAAATGTCATTCGAAAAACTGCGAGCCAAAATATGCCGAAGAAAAATTAAAATGGCATGTTCTGGGTTTTGAATTACAGAGAAAAACGATGACGTTATGAAAGGCTAGTGAGACCCATTAAGCTGGAACATGTGTTCTTGAATTCTAAAAAATAGCGGCTAAAAATAACATATTTATTTACACCCCTTTTGTTAATCTTTCTGTTCGCTTTTTTTATATAAATCTTGTTTAAATGAAACGAATCTCTTGTTTAAACAATAAATTTTTGTTGAGCACTGCGTAGTGCAAAAAAAATTGAAATTTCAAATTTAATAATGGAGTTTTGAAGATAACAATTTTGCTAATAGTAAGTTTTACGGAACATGAAATGAACTAAAAATCGGAGAACAAATGCTTATTGGCCAAAAACTGCCTCGAAGGCTAATAGAGGGTAACATGCACAGAATGAAGTCACATCACTGGCAATGTTTTGCGCGTCCCTCGGGGCATTTAGTCTCATCCGTTTTCGCCGTGGTCAATTCACGCAGTTTGGTACCCTCTTTCTCTTGTTTTGATAAAATATTCAAATTTGCTGCCTTCTTTAGAATTTCTCACCGCAGATCAGCTGTCAAATGAAGAACAACAATGAAATAGGGTTAGAGGAGGAAGAAAAAACTCAAAATATGAATTTTTTGATAACTGTTCGCAGATCAAAAAGTTTCACTTTTGAAGTTTATATTATATATTGGTTAGTGAAAGTTATCATGCTATCATAAAAAAAGTATACGTGACAAGAAGAAGATCACAAATGAGTCGAAAATGAGCTCTTTAAGTAGTCCTCGACGGACTCTTGGGTTTCCTGAATAGTGAAGTAGAACAGATCACACGAAAGCTTTGTGCTATTTTGGAGTTGAAGCTAGGAGTAGTTGGAAATCGATAAACTTTTGTTTTAAAAATGTCAGAGTTGCAAGGTAACATGAACTATAAAAGTTATGGTTCTTACTTTTGTTACTTCAAAAATTGAAAGGAAATTTAATTTGTGTGCTATCGCATGTGAATGACGATTTTTAAAATAAAAGTTAAAAGTGGAAATCCATTTTTACAAATTTAGTTTTAAAAAAAGTCGAAAAATATTATAACTTAAGAGGGTCAGAACTCACAATTGCCCGTAGAAGAAATGATTTATGAAAAAACAGATTGGTTCTAGTTTTGGGGAAAAACAATCAAATATTAAAAACGGCAAAGTCACATATTTTCTAATTGTGTTTTTAGTTTCAATTGATTTTTAATTCAAAAATTCAGAAAAAGCTTGATCTGATTGATTTTGCATTGTTTTTATCAGTTTTCTTTTCAACAGTTACAAAACATACAAATTTGATTTTGAAACATAAAAAACCGAAACTTAAAAAAAACCAATATTATTGTATATTTTTTCCAAACTGGAAAAAAGTAGAGTCAAAAATTTTCAACTACTTAGTTATCACATTTGGAAGTTTAATTTTTCGAATTTTTATATTATTGGTATTTAAACATGTTTGCACTTCGAACAATTCTCTAATTATTTCAACAAAAAAACATTTAACAAAATAAATTGGCAAAAAGATTTGTCAAAACTTTAGCGGGAAATTTTGTAAATTTTCAGTTTTTAAGAGCCGTAGTGTAAAGGACTTCAAGACGCTACAATCTGAAGCGGGAATCTGATCTTTCAACCAGAATTAAAATAGATCAAGTGTTTTTCAAAGTTTCCACATATTCCGATCACATGAGGAGCCGCCATCTTGTCAATATGACTAATCGGTTTCACAAGATAAAAACAATTGTTCAAGTGAGAACGAAATCTAACAAAAAATCGGCTAAAAACACCTAGATTGTGAAACGAGCACCCAAACGTGTTAGACAGCGGTTATTTGAAATTTGAAATCTCTATCAAGTGGGTCATGAGACTTTCCAAAGAATTGGAACTAAAAATTGAAAGAACAAAGAATGGGTGGCATCCAAAAAAGACGAATGGGTTCGGGGGGCTCGTTTAGATATTTGCCTGGTTTCGTTGCTTCCCAAAATATTATCACATCATGTTTTTAGTTTTCGACACATTTTTCCTCTTTGTGGAACGAGGTACGTATCGGATTACTGGAGAGAGAAAAAAACAACAAGAAACGGGTGCAGTTGAGGAAAAAATAAACTATGAAAACATATAAAAACCATTTTTTAAATTTTTTATAATACAAAAAGAATGTTTTCAAAAGGACAAAATGAAAAAGACTACAACCGGAAAGCGTGAAAACAAAAACACAGCAGCATGGGCAAGGAGAGTTTTTGATGGTGTCAGTTGCTGTTTCGCAATTGATATCATCTTTGTTCATCTATCCACAATCAGTTGGGTACCTAACGCGTTGTTTCCTGCTTCCAGTGGATACCAGAAAGCAACTTAATGTAGCTGTTGAGTGGGAGACTGGTGTAATGGAAAATATAATGAGGGATATGAAACACATAATAGTAATTATTATCATTGATTCAGGAAGTATGTACGTAGTTGAGTTGGCTAGGCGAAACAAAAACAATGAAAGTGGAAAATTCGAAAAAAAATTGTCTATCAAAACACTTTTGGTTTCTTTTTTTTTTTCAAGTACGCTCTTTAATTGCTCTTTTTCCGTTTTTGTCGCTTCAAAAATAGCTAGATAAAGAATGTCCTGGGGGAGTTGGTGTGCAAAGCGAGACGGATAATTGGGAGAAAAATAGTGTCGAAAAGCGTATTGCATATTCTTTCAAATGTTGCATGTCTGCACTATTTATCTTCTCGCACTCACTAATTGCTGGAGTCTCTTCAGGCACAAAAACGAATCGAATTGATGGGCTACTCTATTGCAGCGACAGGCGGCTTCAGGAAATGACGAACTCTGATTTGTTAGGACGTGATAAAACGCGTGTGATTTGTGCCGGCAGCCAAAACGAAGTGTGAGAAAATACTTGGCCATCGGAACAACGTCCAATATTCATAAAAGAAACTACACTAGAAACATTTTTCCCGCCATATTAGTTGTAAGCAATTCATTTTCATGATTAATGTATAAAAAACTAGAGTAACCAACGTCAAAGTATGTTGAATATTCGATGTAAAAATTAGTTTCCTTCTTCAAAATTATAATTATAAACTTGAATTTTATCTGAAATATACGGTTTCATTTCGTTTATTTCTAGATATTGGTGCCCGTATTTTTTAAAGAAATGCCAATATTATGAATCAATGTACTGCAAGTGCGTAATTCGTGTAATATGCACTCAATACACGTAGACAAAAAAAAACATTTGAGACCACACATAGCCCATTACGAACCTCAATTCATGTCGGCTCCTCTTTCAATACAAAAGTCCCTTAGTTTTGTATTTTACAGAGGTTCAAGATCTAACTGGAAATGTATGAACATGCAAAATGAAATACAATAGCCGCATACCATAAATGTAAAGTTAGTACACCTAACACAGTCTCAAAAAGTTTTAAATAAAATTTCATTCAAGCTATAATTTTTAAAAAATTAAAGTTAGAGTAGCGCAAATCAGCAAATTGTTAAAAACCGGAACCTGTGTAACTTGAAGAAACATTGCTAAACTTTCCAAAAGGGCTGTTTTCTATTAAAATATTTTTCTTTAAATTTTAAAGTAAAATTACAGATTATTCGTTTCTAGTTTCAATTTAATTTAAATTGACAAGGATTTATATGCATTATTAATGAGCCCTGTCTCGTATTTTGAAAACACTGTATATTTTTCGGCATTTTCACAAAAATTCATAGTTTGCACAATTTGTCGGACAGGCCTGGTCTGTCTTTTCAAATTACTTTTTTTTTCTTTTTTTTCGAAATTCAGTATTCAATTTTCCCATTGAGAATAAATCAAATTTACATTCAAACTTTTTGAAACTATTATGAATTACCCGCAAACAAATGCTTGGTTTTCGCTCGCAAAACAGAATACCTATTTATTTCTAAACAATGATATGATGTATGTTTTCATTTCAACCGACCGGCGTCACACAAGAAATAATCACGATTGTCCGTTGTTCTCAAAACTTTTTCTTATTGAATCGCTTTTCATCGAAAATTGAGGCGACGTTTTCAAAACAAAGCGCAGTATAAAAATATCACTGGATATCGATATGGCACATTCAACCCAGAATGAAACTTCTTATTGTTCTTTTCGCCTTAGCCGTTGTGGCTGCTACCTATGATGGCAATGCGGCTCAAGACTCTAACAATGCTTATGGAGTGAACACCGCTGCTCAGAGTTCTAATAATGCTCCACAAACTTACGGATCCCGTCTTCCTCACCCAGGATACAAGTGAGCAGTAAAATCTTGTTTCTACAATATTTATCTTACTTTCAGTCGTGTTTATGACGAGTTTGATGTTCCAAGAAAACACAGAAGACGCCGCCACCGCGGAAGACGCCATCACCGAAATTCAAGATCTAACTCTCGCTCCTCCAGCTCCAGTTCTGATTCCGATTCGGATTCGGACTCCAGAAGCCGTAGTCGCAGCAGCAGCAGTGAAAGTGATGAGTTTGATCGTGGATACATTGTTCTCCGAACACCATACAGAGCCCCAGCTCAAAATTCCTATGGTGGAGCAGCTCAAGATCCACCAGCGCAAAGTGGTTATGGAGACCCAGCTCAAGATACCCAATCTGGTTATTGAAACTTGTATTTTTGATAAAGTGTTGGTATATTTCTGAATTGATTCTTATTGTATAACTTAAACCTGTCTTAATGAATGCTTGGAAGCAACTTCTTCGAAATTTTTTAGAACTGTCTCATTACAGGGCAAAAGTTTAGCCATAAAATGTTCCATACGGAAAGTATCTTCACCGATGGAGTCGATGGATGCAACATTCCTTATGAAAACTTGGTTCAGTTTTGTTGACTTTCAGAATAATGGGTTGATATTTAATACATAAACTTCTAGTTAGTTTAATTGAAAAATGGCATGTAGTACTACTGTTGTTTCAGTTTCAGTTTTGCTTCCTGCTTGATAGCTCAAACAATTAGATTTTTAGATTAATAGATTTTTTTTTAATTTTTGAATGACTACTTACAGATTTAAAGTCATGTTAAAAACTTTAAATTTGTACAAAACTCGCATTGAAGATTAAAAAATATCAAAACGTTATTAACGTTTTCTTAAAGCATACCAGGTCCAGTCGCCGGTGTAATGCGGACTAGAATACCAAACGCCGAAAATAATAATCACTGCTCCCTTCTGTTTTATTCACGGTTCTCTTTCGCGATGATAAATATGGTTAAAATATGTTTTTAAAAAAGTTATTTAATTAAACTTATTGATTTAAAATACGCTTAAAGGTGGAGTAGCGCCAGTGGGGATTTTGTCTAAATGCACTTATAATGATCCAAAACATTCGAATATCATAATAAAACACTCCAAAAAATTTAAGATTTTCATAATTTCCGGTCAAAGTTGTGTCAAATTGCCAACATTTTGAAAAATACGAGCTTTTGAGGTAATTTAAATAAATGCCGCATGTTTCGACCCCTACAACTTCTAAATACAAATAATTTAAACAAAATTTTAAAAAAAATGTCGAAAAAAAAATTTTTCTGGTTGACTTCCAAAACTATGAGTGGCAAAAACTGAGTAACTGCCACTTTTTGACAGTAAATAAAAAATTTTCAAAAATTTTTTGAAATGTTATATCATGATATTTGGTCATTTTGGGACCGAAGGAGTGGTTCTTAGCAATTTCCCCACTGGCGCTACTCCACCAAAATTTCCAAAATTCCACCAAAATTTCAAAAATGAAGCCTCAAAAAAATTTCAAAATTTTTTTAGGTGGTCCAAGTTTTGGAAAGAATGAGCTAGCTAAATCAGATATTTTGCGAAAGTTTGTTTCTATTTTTTCACTGAAAAAAGTTTCGCTCCGCCTTGTATTCAGTTTTTTTCTTTCAAGAAAAACTTAAAGTGCAGAACAAAAACCTTTGTGACCAATGTTGATTCACCCTAATCACATTTTTTTTCTTTTTGAACTTGATCGCCCGCCTTCAGTTTCCTTTCTTTTTCATGAATATAGATTTTATAACAAAAACAATGAACAAGTATAAATAAAAAGCAGGTAACAGAAAGAAGTACCGTCAGAAATGAAACTGCTCCTTTTCACCTTTGCCTTATTATTCTTTTTTGTGTCCGCCGATGATTACGATGATTACAAAGATAACCGTGAAGCCTCGTGGGAGTACGAAAGCATTGATAGCATCCATGGATATGTTACCAGTAAGGCGTATCCGCGAAAAAACAGATCAGCTTCAAACTCCAACTCCCGCTCTCATGAGCCATCTGATTTGAAACCTGCTGGCTTTGGTTTTTCTCAACATAGGTCAATCAGAAGATCAAGCGAATCACACGAAGGGAGAAGACACAGTTCACCAAATCCACCCAATCAGCAGCTACCTGCAAATTTTCCAAAAATATCGTCAACTTCTGAAAGCCACGACAGAAGCAGATAACACGATAATTTTCAGTTCAATCAATTTGCTGAACTCAGATAAATGTGATTCTGAAATAAATGACTAACTTGACTCTCTAACTTTTTCAGTATTAAATTTGAAAAAAACAAGAGATTTTATGGATTCGTAGTACTTTCATCCTGTTTAAAATCTAACACCGTATTCTCTCTGCTTGTTTATGGTATTGGTTGTGTAACTTATTTATAAACGTATGCAGGAAAGTACCAACATGATGTATTTTTTTCTGTGAAACTCTGAACTTTGTTTATTTACATAAATCACGAGAAATAGCCAAAACGTACAGTCATAATTTTTCCCCCAAAATCAGTAACAATGTTGGTTTTGCTACAGTATTTTCGAATTCTCCGTTCAATTTTCATAAGCTCTCTGGATTATATAATTTTATCTAAAAACGACGTTTTTTAAAAGAAAATGATTAAATCTGTCAAAAACTTATTGTGCAGAACAAAAACTTTTGGGACCAATGTTGAATCATCCGAATTTGTTTTTTCTAGGCTTGATTGCCTTTTTTTGTTTTCCTTTTCAAGATTATAAATTTTATTTTTTAAACAAAAACCCAGTATATATAGACAACAGAGGAAAGGAAGATGCATCGTTAGAAATGAAAGTGCTCATTTTTGCCTCCGCATTACTATTCCTTTTCGTGTCGGCTAATAAAGACACCGAGCCCCTCTTTGGCACTATTGACACTTGGGGATATGTACAGTCACGGATGCTCCACCATCGAGAAGAAAGATCAGCTTCCAACTCTCACTCACGTTCACACGAATCATCTGAATTGAAACCTGCTGGCTTTGGACGTCCTCAACCTGGGCCAATCAGAAGATCAAGCGAATCACGCGAATCACGTGAAAGAAGAAAAAACAACACACCAAATCCACTCAATCAGCAGCCGACAGGAAACGGTTTTGTCCCGAGAAGATCGTCGCACTCAAATTCTGATAGCCGCGACAGAAGCAGAGAAAGAAGAGTCAATCAACATTAATTTTCGTGCATTTAAGCAATTTGCTATAAACATGAATAAGATTTTGAGATGAATAAAAGCTTCAATAAATATACCAACTGCTCTCACACTTTTTACAGTATTGAAATAAAACCCTAGAACTTTTCCCTGTTTTCTGCCACAAAATGTTCAGACAACTACACTTTATGATACTTTAGTTCGTCTGGATAATTTTAAAAAGAAAATTGAAATGAAAAAAAAACAAATTTATGATTTCACCGATCCGTCGGCTCCATGTATGATCTTTTAAACTACTGTCAACATTTAGATCTTTTCAGGCGGTTTCGTACCATCTTCAACCTTAAATAACACGTTCTAAGACAATATTTTTCAAATTGATGCATTACCGATTAGTTTCAAACAGTAGTACACCGATGAAAAATTTGCATTGTGCTCACAAAACTCTCATGAAAACGAATAATTGTTACTGGCGTCTATATTTATACTTGGGCCTTAGATAGAACACATATCATGCTCCACAATAAATTTTGAAGTCATCTTGCTGCCACACTTTTATCACTATTTTTCAAAAAAAAATATACATATGCGCATGTGCAATTTTGTCCTTGCAGTGGAGAATAACTGATCAAAAATTTCAATTTCTGTCTTCCGTAGGAGCGTATTCTTAATTGTATTGGACTAATGATGACGTCTGAAATTAGTACCGCCTGCTAATTATTATAAAATATGCCGAACGTTAATCCGAACGTTAATCGCCCAGAGTGTTTTCATGTATTGAACTAGTTTTAAGTAGCTACTGTAAGAATAAATTATAAATTTTTAACATAATTTCCGCAATTTCCGTAATTGAAATCATGAAAAGTTTTAGATCTCTTATTGAATGCATAGCTAACTAACTGAAAACAAAATTCAGACATTGGAACTCTTGCTGTGATACGGTCACTACAACACAATTCTGTTCTACGTGATATTATTCGCTTTTGCCCGTTTTTTCCTTGTATTTGGATCTGAGTCACTATACGTCATAGGATTTTCCTAAAACAACAAATCCTTTTCTTTTCAATCATGGGGGTGAAAATTCATATTTTTCGAAAACATAACTTGATATAAAAGTGTTGCGCGTCGACTTGAATTTATCAAACCATGAAGCTTCTCATCGTCCTCCTCGCTCTCATCGCTGTTGTTGTAGCCTCCAGCTACGGAGCTCAAAACGACTACCCAACAGATGTTGGATATGGAAACCCTGGCTAGTAAGTTATATAGCGGCTTCCATGAAATATTTTATAGTTACAATTTGTTTAGTGACAACGGAAATCCCTTCTACAAGCCACGCAAGCATCACAGAAGACGCCACGGACGTCGTGGAAGACACGGAAGACATGGAAGACATGGAAGAAGACATAGTGATTCATCCGATTCTAGCTCTGAATCAAGATCCAGATCATCGTCGGGATCCAGTTCATCCGAGTCACGCAGCTACGAGAGAGATTACTACTACGTCCCAAGATGGCCAACCGCCCCAAGTTACGGAAACACCGGTAACGATGTTCCAGCTGGAACAGCTTACGGATCACCAGCCAACGATCCACCAGCACCTGCTCCATACGGTACCAACACATTTGGCGGAAAGTAAATAATTGCGATGTTTTTATTAAGATATTTTGGATGTGGTAATGAATGGTATCTAATTGAACTTCCGTTTTCTTTTGAAGAATTTTGTCGTTCAGGGAAATAATGGCAGAATATGTGAAAAGTCAACAGAATCCAGCCACTGAAGTTTTTTGAATGATAGGAAAGTACAAAAACTTGGTTCTACGTGATAAAACTTACATTCCCACTTTTCCAGTAATTGGTTCTGAATTATGCGACGTCATAGGTTTTCTTTTGAACGGTGATGGAACAAATTTTCATTTTTTGGAAAATACTTAAGTTAAACATCAATTTCAGCTAGAATGTTTTATTCAGTCAGTTCAAATTTCCAAAAAAAAAATCAGTTTTTAATTTTCAACTAAGGAAATTGCACCTAAAAATTGTTTTTAAATTATTGGAAAATCTAGCATCAAATTTTGAAAATTCATAAATCTCTTCAAAGTAACTTTTTTTGAAATGTCTTTCAGAAACTTTGTAGTAAATTTTAAGCTCTTTTAGAATATACCAACAATATTCCAGTAGATACAAGAAGCTTCACGTAGTTACAGAAATAGTACATTTCAGCCCTACCTTTTAGTGCGTATTTTATTATTTAATGAAAACTACCATTTATAGGCAAAAATAGATAGATTTTCGAAACTTTGAAATTTCATAAATCTCTTCAAAGTAACTTTTTTTGAAATGTCTTTCAGAAACTTTGTAGTAAATTTTAAGCTCTTTTAGAATATACCATCAATATTTCAGTAGGTACAAGAAGCTTCACGTAGTTACAGAAATAGTGAGATAAACATCAATTTCAGTTAGAATGTTTCATTCAATCATTTCAAATTTCCGAAAAAAAAACAGTTTTTAATTTTCAACTAAGGAAATTGCACCTGAAAATTGTTTTTAAATTATTGGAAAATCTAGCAACGGTGATGATACAAATTTGCATTTTTTGGATAATACTTTGGAAAATAGACCACAATTTATATGCAATATTAATAGATTTTCCAAACTTTGAAAATCAATTTCTGGTTTCGAACTAAGTTTTTTAGAAACTCCTGTAGCCATTTTGTAGCAAATTTTATGTTCTTTCAGAATTTGAAAACAGAATTTCGATAAATTTCAAAACCGCCAAGTTCAAGCAGAAAAAGTGAATATTCAGTCTTCTAGACCACAATTTATATGCAAAATTAATAGATTTTCCAAACTTTGAAAATCAATTTCTGGTTTCGAACTAAGTTTTTTAGAAACTCCTGTAGCCATTTGCGCTCTTATTGCTATGGTCGTCGCCTCCAACTGTGGAGCTCCAGTACAGAATAATCCAGCAAACAGCTATCCAGGAAATGGAGGGTATGATGAAAGGATGTAAGTTATACGGCAAATTTCATTTTAAAAAATTGAGTTTAACACTTTAGTAACTTTGGAAACCGCTACATCGACCCACTCTCGCGCTCCATTTACTATCACAGGAATAATCAAGGCGTAAGCTCTGAATTTGAACCATTCGAATCAGGCCGTCACTAGAGGTGACTAGAGGTGATTGCTACAAAGTGGTCTTTTTGAAAATGTTTGTATATGATAATAAATGATAACTAACCAGACTTCTGTAAATTTAATATTTTAAAACTTTTCCCAGTGTAAAAAATAATTGTGCTTAAAAATGATGTCTAAAAATTGCTGAATTCAAGTTACAACGTAAATGGCGCGGGTTTTAACATGAGCATTTTTAACACTATTTTCATTTAGCTCTATAGAGTTTATAATACCTATGCTTCTTCTGAAATATAATACTTACAAATACTCCTACTGCACAAGGATATAAGATTCACCTTTCAAACAAGTTTAAACTATTACATATTTGGTCAGATTACAATTAATATCTATTGCAACTTCATTCATACTTCCTATGAAAGTTTTTATGACAAAGTTTCATTGTAAATACACATTTTTTTCCAAATATTTAAAAATTGTAATTATCGAATCAAAGTTTTTTCACATGGCTTTCCCTCCAGGAGCATGTGGCCTTTTAGTTTTCGAATTATTTCGCTTTGTCTTAAACTGTGGAATCTGCCTAGGAATCTTCGATGGAACACTTGATCGAGCTTTTCCAGCGTCCTGTGCTCTTGGTTTGGGCGTCTCACTGGGAGACGGAGTACAGTTGGCTGATGCTGGCACTGATACTGGTGGGATACTCGTAATAGGAAGATTTGTCTCTTGAGTCACTGCTGGAAAATTTTCTTTGAACATTTAGAGGATTTAGAGATGATTCTTCAAAACTTACAACTTGGAGGGTCGCTTTCATAACTTGTCACAGATGGAGATGGGTTCCAGTTCGGTCTTAGTTGGTAGCTCGGAGAAGCTTCGGATTTGATTCTTGGGCCATTCTCTCCTCCGACAACCGTCATGACACTTGATGCTGGTGATACATCAGAGTTATCTAGAAAAATACTAGTGTAAAATTGTTAATTCGAAAGCCTATGATTACCTCTGTAGCCAGGCATGTGACCAATAGTGGGTGGGTCATAGGATCTACAACACATCACTTCTTTCACTTTTGTCCACACATCATTGCACCAGCTGAGCATCTGAAAAAACAGCAAACATTTAATATGTTTTAAAATAAAATTTCAAAACTGATAATCATTTAAAAACTTACGATTATTGGACAGATGAGCGGAAACACAAATTTCAGCCAAGTGATCAAAGTGTCAGCGTCCTGAGGATACTCGATGCTCACTTCGGAAAATTCGCGGCTGTTATAACTTTCATAGAAGAAGCACATGGTGATATATGGACCTTCTATGCATAAAAATACACACGTGATCAGAATCATCTGAAACTTATTAGATCCGCAATTTATCAGAATGATGTTTCTTACCAGCTTCCCACGACTGCGATGCTCTTGCATTGCTCTGTTCCTTTTTATAAATTCAGCATACTCCTGCGTGTTTGGTGATATGGAGGCGGCGGTCTAAATTTGTTGTTTGAACTATTAGGAAATGACACAAAGTCCTTACGCGTTTCTGAAGAATTGCTCCACAAGCTACCAGAATCACTGCTAGACATCCAAAATAGACAACAAGCCGAGCAATCACATATCCGATTGGACCACCACTAAAAATTAATTTGAAGTTGGAGTACCGTCAGTGGGTACATTGCTTTACAACACCACAATAGCCAGAAAAAGTAGTGAAAGTTTTTTTTTATCTAAAAATTTTTAATGATTTTTTTTTAAGTTGAAAAACTTTCAGCTTGCGTAAAATTAAATTTGAACCTCCCTCCATAAGTATCTGTTTGATGGATTTTTTTAACCCGACTTTACATGTTTTCAGTGAAGCTTTACTGCAAATTTGAAGAAAACGTCAAGATAAATGTTTTTGATCATAAAGCAAATGTACAAGCATAAATCTGTGAAATTCAATTATTTCAGATTTAAGCTCTTTAAAAATGGGTTTAGAGAGCAAACTGAGACTTTTTCAATTTTCAAAAAATTATACACATTTCAGAAAAATTTTTCAATAATTGTTTCAATAATATTTTATTTGATTGCTGTGGTGTTCTAAAAAAATTTTGCCACTGCTCAATCTTTAAATTACAAAAAAAAATCAAAGATTAACAAACCCGTCTATTCCACAAACATAACGATTGCGAAATGGCTTTGTGGGAATAACATTCATGAAAACAGCCGAGGCAAATGAAATTGAGACAAAACTCAAAATTGTGCTAACTCCTGGAAAAATAAATAATTGCTGGTGATTTCAATACAAATTCAATCATACCTGTTATTCGCAATCCGCTGAGATATTTGTGTCCATGTGTGACGTATTCTGGACCAAGAATAATACCGAGTGCTCTTTCAGCTCCAATAATCATCAGAACAAAAAGCGTGTGAAGATGTACAAACTTAATAAAATATATATCAATGCAAATTTACGAAATATTAATGCGTACCTCTTGAATCGCAACATTAAATGTGCACCAGCCATTGCTCATGTTCCAGTTTCCGTTAGCCACAAAAATGAGTGCAAAAAATATATTGAAGGAGAGATCGATGATATTCACAAAGCTTAGGTGGCAGTACATTAGGTATATTGTAGTTCGAAAAGATTTCCTAAAATTAGGTTAAAAAATATATTAGTTTGGCTGTTCACTATATTATTACGTTATAAGCACTGCAACAATAAACAATACATTGAGAAAATAAGAAGAAACCAATAAAGCGGCTGAAAAAATAATATGACTAGTCTCGTTTATTCGGAAAAAAACCTACCGATCAGAATAGCATTTGTAGTTCTTAAACTCGCCGATTGAGTTTCCTTAATAGTCACAATGGCAAGAGTATCTTCTTCTGGAACGTACTCGACTGTGATAGCCATCCTGTTTCAGAAAAGCGTTATGTCGATAAGCATGTGAGGGAGCTAATATGAGTGGAAGTGAGTTTGCCTTACGATGTCGTCATAGCAACCAACGAATTAGAATATCGGCGACGGAGAAGTGTGGGTGTGTATGTGTGTGTGTGCTCACTAAAAGCAGAGCAAAAGTAGGGAGAGCGGTGTTGTTCTTCCCATGTGTAATCTTTTTGCTTTTGCGTAGTTAGGAAAATTTTCAAATAATTTGGAAAGGTAGGCTTTTGTTTTGGTAAAAATTCTTAAATTCTGCATTTCTTTTTAGAGCTATATATTTAAAATGTTTTCAGCTAACTCGTCATTGAGTATAGTTTTTATTAATTTTCCATGGTGTATAATTTTATCAAATTCTTTATGAAAAATTTTTCATCGGCTGACATCATGCGGGTCTCAGTTGGACCATGATTTGTATGTGAGCTACAGCTTAAAAATATAGTTTTTCCCAATTGAATAGAGTTTACTGATACTCTTCACAATATTGTCCAAGATCTGCAGTTTTGTTTCGCTTCAAATTTCCCAGAAAATTTTATACAAAAGCAAAAGAACACTCTTCACAATTTTTTATTTTTGGCCCTGTTTTTTTTGTTTTGAATGTATCTGGAAACTTCAGGGAAAATTTTAAGAATTTCACTCAAAATTCTACATTTTGAGAAAATTATAAAAGTTTGAGCCAAGTATATCAAAAATAGGTTTTTATGTTTTTTTTTTCATATGATATAATGAATCATTTATTGCAAAGCAAATGAACATAATATTATTCGGCCCTATTTATGACCTCAATTGCTGGGGAAACCGTATTACTCATGCTCAAAAGTAATTATCAAGTAAAAGAAAATTGAAAAATTGAAAAAAAAGTGTTGTTGAGCTTAACACCGATTTGTAGGAAAATGTTTGGCAGAAGAAAGAAATATATTAACATCGAGGAGACACAAAGGAAAACAAGTGTAAATATTACATAATTAAACATGAAACAGTTGTGAACACAACGCATCACAAGTTGCAATTGCGGATACAAAATGATTGTCTGACAGAGAGAATAAAAAGGTAAAGCTCAAAGCCTAGCGACTTCTGCTTTTCTGTACATCGAGATCTTGTTGAGCAATTCATAAAAGGGCTTAAGTAGCAAATGTTGAAACAATGACAAGTGAAGGACAGATTCTTGGTTCAAAGAGAGAAAAGGGAAAATGGTTGACTCGTAATAAATTCTTGTGATTGAATAGTTTGGTTATTCTTTAAAGCACCGATTTCTAAACATGATCGTTTTCTAGTTCAACATCGTCAAGTTTGTTCTTGTGTGACGATTCCATTGTTACGTGGAATTGACCGGAATCGTTGAGCAGTGCCGTTTGTCCCGTCTGAGAAAATAAAAATTAGATGACATTTTGCTTCCAAAAACTCACAACAACTATGAGCCAGCGTACTTGCAGAGATACCCATTCGAGGAACTGCTTTTCTAACACCTCCACGCGGAACGTCTCCTTCAGAGTTCTCCCCGTCAGCTTCAGAAGATCCACCATCATCGTCCATCATCAACGAAGACCGCTGACTATCGTCGTCTCGTTTCCCTTTCAGCGGCCTTCCTCCCAAATTCCGATTCCGACTCGTTGGCCTTGCATTCACATCAACCCGAGCAAAAGCTCCGTCACTGACCGAATCGTAGGTGTCTTCTCGTGGAGTACTTCCACGATTCAACTGACGCCTAGTTGCTGTCTGGAATATATCCTGTTTTGTGTAAGAATTTTGGTGTTTTCAAAAGCTACTTACGTCATAAACGTGCCCTCCAGGTGGTGGTGGATTGGAAGGTGGTGGCGGAATAAAGTCCATCAGAGTCTTATTCGGTGGTGTTCTCCGCTCCCCAGTTCTTTCCTTACTACTACCAGTTCCATCGGATGAGTGAAGCTGAAACAACATTTCAAGTAAAATTCTGATTTCGAGAAGCTATCAATCAAGTTAGTCATGGTTAGAAAACAAAGTAAAAAGTTGCCGGTTAAATCTATCTATCCTAAAAATACCTGAACATAGCTCACATCTGTGTGAGGTGGACTATCCGACCGTTGACTTCCGCTAGTCCGGTGATGGAGTCCGCCATTCAGAGTTCCTCTCCCATCGGATGCACGGCTCGATCGAGATCGTCTTCCAGCGGTATGATCTGCATATCGCGCCGGTGGCTCTGGTGGCACGGGATTTGTTGGCATTGCTGGCGCGCGAAGCATTTTGTCATTGAGCCAAGCTGGTTGTTGGTTCGACAGGACCAGTGTTGTGGTGGCATATGGAGATGGATCATCGTGATATTGGTTTCCATAAAAAGTAGACATCGCATTACCAGGTCCGCCAGTCAGTTGAGCATAATGATAGTGATGCTCGGATCCTGGTCTGTGCATCGTTCCACTGTAGTCATCACAATTGTTGAAAAAGTCTTGCGCATTTGGTGTCAGCGAATAGAGAGCCTGGCCATTTCTATTGTTCATAGTCATTCTTCCAGCAGTGTTGTACATTGGATTCTGATTCGGATTTTGTGCAACATCCCAAAGATTATTCGAAGCCATATGAACACTTCCATCATTGATCTTTATAAAACTTCGATCCTTTCCATCACTGTTTCTGCTATTCCTCCAGTAACAATAGGCTATAATGATGACTACGAAAATAATCAGAATTGCAACAATGACAATCACAGGAACATGAGATTTATTGATCAGCCCATACAAAAATGATTCGTTTTCTTGTTGAGCAGCAAGGTGTTTTTCCAGCGTGTCTTGATCTTAAAATTAACATAATTAAAATTTAGTCATCTTTTCTGCAATTATTCAATTAACATACTCATGATGACTTCACTCGTTCCATGTGAGACTCCAACTCCACCATTGCTTCTAGCCGCTACACGAATTTTATACGTCATTCCAGTCACTAAATGGAACAGAGTAACACTGGCAGCTCTCTCGTTTGTAGTGATGTTCCGATTGTTGTTGGGCGCTTGACCAACAATAACAATTTGGAATCCTTTGAGAATTCCGTTGATGCCGTCGGCTTTTGGTGCTTTCCAAGAGATACGAAGAGTGGTCAGGTTGAGCATACGGATTCGCACATCCTCTGGTGGCAATGAAGGTGCTGAAAAAAACATTGTTTTACAAAAGTATGCTTGACTGCCTATAAAAACTTACGAGCTTCGGCGGTCAACACGTCCATGGAATTACTCGGTGCTCCATGAATACTATGAACTCCGGAATGATAAGGAATCACGAAAAACTCATAGTTGGTGAATGGCATTAAATTTGAAACAACATAGTTTTCGGTGCTAGGGCTGGTCACATTCACGTATTGATTATCATTGGTTCTTGGAGGCCCTCTCCACTTGATGTAGTAACCATCAATCAGCTCTTCAAGTTTCCTCTTCTTCCAGAACAAACGAACGGCCGTAGAATTAATAGTCTTCACTTCCTCGAGTTTTATGAGTTGTTCCGAAGTGAGTCTCTTCTCAGCGATGGCCATGTCCATTTTGTTCTTGTCAGAAAGCGCAACTTGAGCTGCTGGCTTGCTAGTGGTAACGAGAGCCGACGACACACTCGGCGTTCCAATACCTTTCTCATTTTCTGCTCGAATCACAAACATATACGAGTGAGATGGTTTCAGACCCTTTATTCTATATTCAGTAGATGCCACGTAGTCTGGAATGTTAAACCACGTCTGTCCGAGGTCTGGACTGTAGTACTGAATGATATAACCAGTGATTGGTCCTGCGCCAGATGTGGAGGGAGCATTCCAGTGGAGCTCTACTTCGGTATCAGTGACATTGACAATAATGGGTTGCGTTGGAGAAGACGGGAAGTTCGATGGATCCGGCATCCGAACAAATTGTGCATTGCTAGTGTGATCTTCAACAGTCAGAGATGCCGACCATGTTGACTCTCCATCCTCGTTCTTCGCAATGCAAGTGTAAACTCCGGTGTCAGGTTTCCTGAAATTATATAGTTTAGCTTGCAACTTCTCATGTTGTTTTCTATCCGACAACTCACTTTAAATCGGCAATATGTAGACTTCCCGTTGAATGTTGACTGATACGACTATCTGTAATGTCAATAGGTAGCCCATCCCTGAGCCATGATATTCCTGGAGTTGGTTTTCCGCTAGCCTGACATGGAAGGATGGCTGATGATCCAACCATAAGGGTCTGATTTTGATGACCATGCTCGATTGTTGGTGGTGGTTTGGCGGGTGTGTTTCCGGTCACGGCTGAAATTAAATATTTGATAATTGATTGAACATTTTTTTGTTTCTGTTTGCCCATTCTTCCTCTCTTCAAATGTTCAATTTGTCACAATGTTTTGTTGAAGCAGTTAAAAAAACCGAAAAATGACAGAGGAAGAACAAAACGCGAAATCTTGCCCGAAATTCTCATTTTTCATCTTGTTTCCAAACCACCGGACAAGTGGCTCTTTAGCAGAACATTTGGCGCGCTTTGCCGGCATTTCAGTGAGCACCACAGCAGGAGTATGAGCCACGGAGAAAAACGCGGCAGCAGGAGCACAAGAAGAAGAAGAAGAGCGGGATCCAGCAATTTATCATTGTTGGGACAATTGTTCGCACATAATTGAGATGTGTTGTACATCGGCCCGTTTCCCGCTCATCTTCTTCTTGTTTTGCAGACAAGCGAGAACAAGTGTTTATGACCCGTTGACGAGTGAATGATGATGATCACGACTGATAATAAACTTCACTCACCCAGGCAATCCGTGCCGTTCACGCACATCAGTGCCGAAGTCAAGCTGAAGACAGAGCCAAATATCATTTGACTATGTCATAGGGTTACTCTAAAATGTTACAATTTTTGGTAAGGAAAGAGAAAAAATTGTTTGAAGATCACAGAGAAGATGACAAGATTGAATTGAAAAAGGTTCATTAGGCTGATGAAAAGCAGTATAAGCCGTCCCCTTCCGGAGAGAGCCACCCAGGGTGTATTTCTACGCGGAGGACGCCTCGACAAATGACCATCGCAATGACTAACCACAACACACGCATGACAAGGTTTCATCTTGCATCATTACTTTTCAGATTGACTAGCTAAACGAAATAAGAGAATTTCGGGTAAGCAGGGAGACAAAAACGGGGCGAGTAGATGGTGTGGCTGGCGGTGGCGGTGGGTGAGAGGAGACCCTCACAAAAATGCAATTGTTTACGATTGGTTGAGAAAACGAAAAAGACAAATGGGAAATGAGCTCCAACACTCCCGATGTGAAGGCAGAGATAAAAGGTGAGCCGTGTCGTTTCGTTTCTGATTGGGCAAATTGAAAATTTTACTTTTTACGAGCGACAGAGAGATATACGTAAATAAAATATGTACGTACAAAATAAGGGGGTTTTGTGTTTTTGTGTACTTGGGGGGGGGGGTTGCATCGAAAAAATATTATTCTGGCCTACCAGTAAACAAGTTTGGACCACACACACTAATAAGATCAAAAAGTATTGAATAGTGGGGAAGGGGCAATGGAAAAAAGAAAGAAAAAACCACCATATAAAAAAAGGAAAACGTTTCAATGATCCGAGGTGTCTAATGATAAGTGGCCCTCTCTAGCTCTACGCATCCCGGGACACACACACACATGTCGACGTATTACATCCATCTCTCCACACCAACCAGAAATGTTGAACAGCAGCTAAAAGGAGCACCGCCCTGCGCCCTGCCTCTCCCATTCTCTACACCCCACAAGATACCCCCACCGTTTACAAATTGATTCATAAATCAGCTCAATATTTATGTTGCGAGTTTTAATTGACTGATCTCGGCGGCACCGACGTGCGCGGCTACACTAAATAATGAATAAAAGAGATTGCGGCGGGAGCGAGCGATCGTAGTAGTAGTCCCGCCGTCCTTTGTGTTCGTGTACGACGACGTCATATGGTGCTTTTGGCGGAGAATGGTGGATGAGTTATGAGAGACCGACAAAAAGGCATCCACGGCAGGTTTCGAGGAATCACAATTTTACGAAAAATTGATGCAACGAGCAAAAACTATAATTGACGGGAAAAAGTTCAAGTCCAGTTTTTTCACAAAATCTCAAAACTTGGAAAGTCTCCATTTAAAAAAAAATTAATAAACAAGCCGAACTCTATAATTTGGAAAAAAACCAACTGTTATGAGTCTTAACAAAACTGCTTGAATACCTAAATGAAATGTAACCTGGCAAACGATGCGGATAGTAGAAGAATGGAAATTTTGCGTTTTTCTGGGTGTGGTGTCCGTTTTCGGACATAAAAGATGTCTAAAAGTTCACATAAATCACACGTCCTAATCTTAGTTCTTCTCCTTCTCTCTTTCCTGAAAAGTCAAGTAAGAGCATGTACGTACGTACTCATATTCTATCTGATCAGATTTCGAGATGTGGTCGTGGCGGCGGCGGCGGTGGTGGTTTTTGTCGTTACGTTAAACTAGTAGTGCAGCAGCAGCACAAAAAGTCTATATTTCAATGTGAAACATATGATAATAGTGTGCGAAAAATGTCGCAAAAACGCGGCGGTGAAGGAGTGTAGAAAAATAAACGCGGAGGTTACGATGAGCTTCAAGAAAATTGGAAGGAAATAGAAATGTGTGGAAAACGGGGGGGGGGGTGAGCTCCGTTTCGTTTTCAAGTACTACTTCTGAATTGAGCCCGTGCTGTCATCAAAGCTAGGAAAACGGAAGAAGAAGACTGCAAAGCTATGAAAAAAAACAACAACAAAAATATATATAGAAATCAGGCGTGGGACCCAAAACAAAAGCCTAGCTCTAAAAAACCCCAAATTAAAGCCTAGAAGAGCAGCATGAACAATGAAAAATTTTCAGACATTAAATAAAACAATTAATATTCACCGGGTCTTTATTTTTTTGCAAAGCGGCCAAAATGTAAAAACGAAACGAAACGTTCATAATTCTTCCAACACGCTAACCAAGTCATTTAGATTTTTATTTATTTGTTACTTATAACATCTACCTTCATTTGTATATTTAGTCTAAAAAATGTTACCAACTATTCAGAAGTTTAATGTTGAAATCAGAACTAGTAATAGTGGGTGCTATAATTATGGTGACACTATAAAATTTATCGCTACGGAAAATTGATAACACAATTCGATACATTTCTAGTAACTTCCACATATTTATAGTACTATGATCGAAAAAAAAGAAGCTGATAATAATTTTTAAAAAGAATTTTGAAATTCTATAAAGAGTGGAAAAAAGCGGTGTCAACTTCCTGCACGTCACCACTATATTAAAAATTTTGAGACCAACATGTTTTTTTTCGATAAAAAACCGTGAATACAAGGATTTCCTATTGAAAAGTCAAAGTCAAAAAGAAGCGCCAAGCTTTCTTATTCCGGCTGGCACAGACGTTGGACAAACATATGGTTTTCAGGAGGACAAATACCTTGTTTATTTTTTAATAACTATATGTATGTGTACAGATGTATTTGTTAAATACACAGAAGAAAGGGGAAAGTAGAATAGTAGAATAGATGCAAAGCGATGCAAATGCAACTTCTTCTCACAACACTGTCTCAAAACATTTCTCAACTCCACATATTTTTGGCGAACATTTTTGGTAGGAACAAAAATGCTACTGTAAAGAAATATGGAATGATTGAAAGCAGCGGATGGGAGAGTTTATTATTATTATAAGAGATCCGAAATATGTGTGACAGTAAGGTCAAAGGACCTAAACGTGCCGCCGTCATCGGGTGGCAGGAAGATCGCTCCTCTACCTTCTGGTATAATTATCGCACTTACTTATCGAAATTTGAGCGCAAAATTGGTTTGGCGGTAATTGTGGTGGACACCCGACTGGTAGCGGGGTCCGTCCAAAACATCCGGTAAGAAAAAAGGCGAAAAAGGCAAAAAACCGAAATGAAGAGTGTCATGTTGACTCAACAGATTTTTTTTCGGATAGGTAGTCAAGTGAATGTGCAATTTGATATTTTCAAAAGAACAAAACAAAACAATAGTATTTTTCTGTTGTTGTAAAGAAATAATATTCTAAAATCAAAGTGGAACCACACAATGCTCGAGAGAATTTTGAAGAAAAAGAAAAAAAAATTGAAATCATAAAAATGATCGTTAGGGTTGGCCCATCTTCTCTGCCCAATCATTGCAAAATTTATATACATATTGCCAAAAGTTTTAAACAATCAAAGAGAAAAAGTATCGTATTGAGGACAAATCGAAAGTCCTCAGTTTTTTTTTTGCTGAGAAATAGTGACCGGAAAGACATGTCGCTTCTATTGTTGTCAAGAAAAGGGTCGGTGTGTTCATCTCCAATTCCTTGGTTCTTTTCAAAAAAAAAACGAACCAAGTATAGTTCATTTGAGATTCAGTAGGAAAAAATGGCAACCAAAACTCAAGCCGCGGAACTAAAAAAAAAGTGAGTGAAAAGTGAGACGGCAGATCATGACCAGGTATTACTAATGAGGGTATAAAGTATGGTCCAGTGATCGCATAGAAATGTAACTTATCCCATGCAAGGTTTCGCCTACAAATCCGAAAATGAGCCTAGGCGATGAATAGTGGGGGGAACGCCGCGCGCGGTCAACTTGTCAAGTGAGCATCCACCATAGTGGGTGAAAAATCACGCGCATCTGGCTTGAGAGCGGCCCAGTGAACGTGTGAATATTGTACGGAAACTCGCGGGGCATTGTCTCAAGCTGTCCTCTAATGGTAACGAGCTTGACACGGAAGATGGGGATGGAGGAGAAGCGATAAATCATCTCTGGTAAGAGGTTTGATTTTGATTAATTTATGAGGTGATGGAAGCAGAGCAAGCAAGTGTAGGCGGGGGTAAACTGAATAATTTCACAAAATCTATGTACTATGATTATTTCTAGGAATTGATTTTTTTCGCTGGATTAAAAAAACATACAACATGATTACCTTAGGACAGGTGTTCACGCAAGATTAGATATAGAAATTCATGGAAATTGACAGCCTTCAATGTCATTCTCTTTTTTCACCTTTCCCTTATTTAAAAAGAAAGAGAGTGGCCAAAAAGGTGCGCAATACGCATACATAAAAGACTTTTGTGATGTCTTTTTCTTAATTCATACATAAATTTCCAACGTTTTCTACACATTTAGTGTTTGTGTGTGTGTATGTGTTTCCCCAATAAAGTCGAAAAGATGTCGGCGGGTTGCTTTATGACTCCAAACAAAAACCTCCAAATGTGGCAATAATTTATTCATCTCTCATCTTCAGCCCGACGTTTTCGGTTCAAACAAGCATATATTTTTTTTTAGTGTCTCATTTTTAGTGGCTTGTAAAAAAGTAGAAACCTACTGAAACCGGTCTAAAAATAAAGTGCCGACAAATGGTTAGAAGTAAAGGAAAAAAGGCAAAAGCTGGAGAGATGAACTATACGATTTAGGGCTAGAACAACACATTGAAAAAATAGGAAAAAAAGAATTCGAATCGATCGCATCCTCATTGTTTTGTTTATCCTCTCCTGTCTCTATTACTAGTACCTTTAGCAGTGTTTGGGTGTGAAATGGATTAGTGATGGGACGGGACAGGGGATATATACGGATGGACTATTGCAATGGTTTTCAACTACTACTATAGTGCTTCTCTCTATTCAAAACCAAACAAAATGGAAAGAAGGGACACACAATCCTACCGATTGGCTTTTTTGTTCAGACTTTCCTATTCTAAACATTTCTGTAGGAATTCTGTTGAAGGGACCACCAAGGTCACATAATCGGATTGTTAGTCTTTTTTCTCTTGCCCCCGCCTGTTAAAATCCTTATAACGGGTGAGTGAAGACGAGGAAGAAGAAGTAATGGTAAAAATGAAGTCAAAACTTGGTACATTTTTTGAGAACAGTCCTGTAGTTGAAAAACAAAACACGCAGAAACTAGAGTTTTAAATTAGAATGCTACTCAAGCAACGCGGCGCACTCTAAATAGAAACAATGGGGGAAAAGTCGGGGGCCAAAATGGCTGCGCGGATGGGTTTGGAAACAAGTTATGCTAATCAACTGAGGGCAAGATTTATTTTCTTTTTCTTATTTGCTCTTTTTTTTTTGGACACGGCCTTTGGTTTCAAATGTTGCCTGAAATATGAAATAAATACTTTCACTAACCTTTAGTTGTAACTTTCAAAGCTGCCTTGCTCAACGAGCTTCCTGCCGAGTTCATTCCAGCGCACACATAAGCTCCCTCATCAACTTGACGAACTTCCTCAATTGTCAATGTTCCAGTTGGTGAAACTTTCGTTCTACCATCAGCGGACACATAACTTGGGAAAAGAAGATCCTGTTGGCCTTCCTTGCTCCAAAAATAGGCGGGACTCGGTTGACCGACCAAGGTGCATTCAAAAGTTGCCGTGCCTCCAGCTGGAACTGACTGGTCTGCTGGTTTTGTCTGGAAGGATGGAGGTGCCTGGACACGAAGATGTGCAGATGCTTCAAGAGTTCCCGCTGGATTTCGTGCATAGCAAACGTATTCACCTTCGTCTGATGGTTGAACTCTGAAAAACGTGGGTATGAGAAATTGTATTTAAGATTCGCATTTCTTTTCAGAAATTTGAAAAGCTCAAATTATTTCAATTTTCATTAAATTCTATAAAATAATGTTCCCTTTGATTTTTCAGTTTTTTCTCGATTCGCAATTTACATTGAAATTTCATTTTGAAACTTTTTATTATTTTAAATTGAAACGTGACCATTTTGTGATTTTAAACTTAGTATTGTTTTTTATTTTCTAGTTTTTACAATTGAAGTAGTAATGAAATATATATGCGTATAAATACTAAACACTTCAGTGCTGAAACATTAACAACTTTTTGGGGGGACGAAATCTATTGGTACCTAATCATTTTTTTTGTATAATGCGACTGTTTTCCAATAAGTACAATAAGTATAGGCTTTGTAAATTTTGTAAATCCAATACTTTCCCATTTAGATGCCTAAACTTTTCAATAAAAAGGCTCGCAAACAGGTGTCCAACAACTATCATTCATCAATGTATTTCAGATCATAAAAAATATAACCTAGATCTCCGAAAACGGTTATTAGATTATGTCTCTTCGGTGTCTCTTAAGAGATAACTAAATCCTTTGCAAGATGAGATAACACCTCGACTTTCTCCCACTTTTATTACCTTTCGATTCTCAACCCCCGATTATCCTTGGCAATGTATGCACGTGTAACTGGCATCGGCTCATTTTTGCGTTTCCACGTAATTTGTGGTTGAGGATCTCCAGTCACACGACAATCAAACAGCACTGCGGCTCCGACGTCGACCGTCATGTCCTTGGGTTCTTGCTGAAATCAACATCAAATGAATAGTAATACTAATCATCGAATTAGTAAGATTGAGAATAGAATACAGGAAGTTACAAAACCCCCTGTCGACATTTTTTTTGTTAATCTACCAGTCATTTAGCATTTTCATCGGAACAATGAAATTGAAACGACCTTGAGTTACAATTTAAATTAATTTTAAAAGGACTATCGCTTCCACACGTACCTCAAACTTTGGTTTCTCAAAGACACTCAATCTTGCGGGATTGGACACCCGTTCTCCGACCATGTTGTTGGCAACACACTGATAAGTACCAGAATCGCTTCGATCGACCGGATCAATGATGAGGTTTCCGTCAGAGTGTAGAGTGTATCGTGGCATGTCTTGAATTCGGAGCTCTTTGTCGTCTTTCCGCCAGCTCACAACCGGCTCCGGGAATCCACGTGGCGGACTGCATTCCAGAACGGCCATCTCTCCACCAAGAGCCTGAAAACAATTGAGTAACGCTTCTGTGAATAATTATTTTTTAATGGTCTAAAAATCGCGTTGACAAATTGTGCAGTGCGGTTTACAGTTTTTGAAAAACTGACGAATGAAGTTTTTTGTAACATTGATGGTCCAAATCTTCGGTTTTTCGGGGTTACCAAAAATTTTCAACTGACAAAATAGTGATAATTTTTTTTTTCTGTAGTTTAACACTAAAAAATGAGGTGACATATTTGAACTGACTCAGAATATGCCGTTTTATTCTCTATTTGTGCGGCACCCCAACTGTTTAACTGACAGCATATGTCTCGAATGCTTTTGAAGATATTAAGAAGTTCAAAAACAATAAATTTACAGAGAAATTTAACAAAACTGTGCTCAGTTAAAATTTTTACAAAAAATCCAATTTGACCGAGATACGAACTGTCAGGGTTGAGCCATGGAAATGCCGCAGTAATAGAGATTATAAGGTAAACTGTCAAAGTAGAAAAGTGCAGGATTAAGTGAAAAAATACGTAATATTATTCAAAGTATTAAACTTTACCTGAACTGTTCTTGGCCGAACTCGAAAGTCTTCGCGAAGCATCGCCAATTTTAACGATCCTTCGTTCGACTTCACTTCTCCGTGCTCGTTGCTGGCCACACAATAGTACGCTCCCGCATCGCTGTCTTTTCCGTTTTTTCCACTATTCACTTTCAGAAGAAACAGGGATCCCGTGTCGAGAACAATCCGGTGGCTGTTCACTTGCTCCTTATTCGTGATTACGGGCTGTCCATCCTTGTACCATGTGATTTTGGCGGTAGATGGCTTTGCACCACAGTTGAGGGTTGCTGGCGATCCCCTAGATACCACCACATCGATGGGATGTTCGATTATCACGGGAGCGAGATTTGAGGCATCTGAAATTATATTCAAGATTTGAAAAGGTTCAAAACAACATCATTCCCCTGTTAGAATTTTTTTTACTTTCCTCATCTCCCATTCATCTTATTTCCACATACATCAACACTTTGATTTTATCCATCTTGACAATGTGAATAAGAAAGGAAACTTGTCCAAGTGCATTAAATCAATCTGACCGATCCGGCACGCGCAATACTGTCACATCTGTATTATGGTGTCGAAACGAACACCTTCCCTCACCGATTTTTCAGTAGAGATGTGCGACACTATTGTCCTTGACGGACGGTAGGTAATAAAATGATTCACTAGGAATTTTATCAAAATTTATGTATGTGTGTGTGTGTGTGTGAGTGTGGTAAAAACCTAGATAGTACATTAACGGCTGGTTTATTGGGTGTCGGTGGTCTATTACATAAGATTGCCATTGACCTCCGACGGATTACCCATCTTCTCCCATCTGCTTCAAAAAATATCAAAAAGCCATTTTGAATCACTTGTTTATGGCATTCACCCTGACACTGCTGCGCACACACTTAATAAAAATTTCAGCAGGCCGACTTGTTTTCCTCCACTTCAAAATACGGACCACTGTTGTTTTCCACTAGTAAATTACCAGACCAAAGTGTGGCTAACAAGCTGCCGGATTCAACAATTTAATTAGCCTGGCTGTCCTTCTGTCTCTTCTGTCACCTCTTTAACCTTTCAACAATCTAGCGTGCCAGTGTCAAAATGTGCGCACGCGAGTAAACTATCCATGAACCAATGTATTGTACTCTGGCTACAATTTAATGGCCGTGTTAACCTTCAAAATATTATACTACGCTGCCTGCCCGCCTTTTCATCCATAGGCAAGACAAAACCAAAGAGCTGTGAAGATGTACACATATCTCATCCTGTCAACACCCAATTTCACAATTCGCCCGTCATTCTTTCGCAACACATTGGTGTTGAAAGCTTCTGCTAAAAAGCAGGCTGTCTTTCTAAAACATGAGATGCAACTGAATATTTTGGACAGCGCCAACAGCTCATTAATAACCTACTAGTCTCTGGGGAGGGATTTCAAATAGCTTCTCATCTTCTATCAACCGCATGCTAATGATTCTCAATTTTACGGATATTCGCATGCATCTTAAAACTGTGCTAAAATGTTTAAATGACCCAGGTTGGGGCAATTTATCACATTGAATAATGACTTGCACATTGCACAAATTACATTGTGGAAATGTGGAAATGTGGAACAAGACAAATATCGAGAGTCTGCGGGTGGTCGCTCCCAACTGTTTCTTATATTTTCGTTGCAAATTACACTGGCTCTGGTCGCTGTACAAAAAGACTTATTGTTTTAAGAGATTAGCATTTGAATGGTGAATACTTGAGAACACGCGCCTCAATGAGACTAACTCCTCTCATTCATTTTCTATACCATTTATTCTCCCCCCGTCCTATTCACTATTGTTTTCTCAACATTACCATCCAAAAGCGGGGCTTGGCTCGGCCAAGAGGGCAGATGGCAGTCCAAAACGATAATCGAATCTTTTTACACTATAGTCGGCAAACGAGCTCACAATCCAAGCAGCGAACCCGCTTTTGGTGTTTGACAAAATGAAGAGTCATGTCTAATAGCGCAAGAGTAGAAAAAGCAGCGAGTAAAGAGCATTTTTCCAAGATGGAGGGCATTCGTTTCCGCGCATTCAGTCAATCTTCGTTTTAATCGCTTTCTTCGACATGGGAAATACAACCCAACCTAATGGATTTTCCAAGTTTCCAAGTGAATTCAAAGAAAACCCACGAGTGGATCGAATAGCGTGTCTTGTTGGCGACGCGTTTTTTTCACCATGTAACTTGACACTTTTGGTACATTCTTAACTTAACATTTTTTTTCTAGAAAAAAAAAACCAACCTTCGCAGAAGCTTCGGATTACTGCTTGCAATACCAGGAGGATAGTGCATAACAGCGTTTTTCGATTGAACATGATCTTGTTTTATTCAATCTGTGTCCAATTTCAAAGGCTGCATCTAATTGTGGCGGTGTTCTGAATTTCCAGTTGGGAGACACCTGCAAGAAAAACACAAAAGTAATCAAAGTTATTGGCGGTTGTTTTAAGAGTGGGCGACAAAATGACGGAAAGAGAATGAGGGAATATAAAAGGAGAAACAAGACAAAATAGGTGATGGGAAAAAGATGGAAAAGGGCGAAAAAAGCGTGGCCCTGGGTGTAATCATTCATCTTTGCTAGGGTGACACTCGGGAGAATAGATTTAGAAGGAAAAAAGGAAAAGACACAACAAAGTAATTGAAAAGTTGACGAGCGTCGTCGTCGTCGTTTTCAAGACGCGAAGACGATTTGTGCGTCCGTTTTTGCGCATTTTCGGTGGTGGTGGTGGTGGAGCGATTCGGACGGAAGCCGACCCTAAATTGGACTAGAGAGCCACATTCTAGAATGAAGAACAAATTTAGTCTTCTACGCGACGGAAGATGTTGGACAAAAAAAAATAAAGAAAAAATGCACGGGAGGCAAAAGTAGCCAGCAGGAAGACAAGCAACAAAAAAAATGAGGACGCAAAGTTAGGAGGCAAACGTAGTGAGACTGGTTAAAGATGACGCGCAGAAGGACGGATGAAGGATGGATATAGAAGATGAAAGAAAATGAACAAGTCGATTTTGAAAGGATTTTCTTAAATGCGGCGAGGCGTAATCAAAATTTGGTGTAGTGAAAAGGCAACTTGAAAAAGGAAACCTACTCTGACAAAAAATATAAAAAATCTTTAGTACTAAGTTCGTGGCAGATTGGGAAGTGTGCAGGAGTTGTTTCAAACTGCACAAGACTCCCGAAAAGCTATGCAAAATTTTATTTTACGCAGGAGTTGTGCAAGATTGTAGTAAGAATCCGTTGAAGTTTCAATCTAAGTAGAACTTCATCAAGTCTATATAGGCGTTTTACTTTACTTGGGAAATTTGATTTTTGCCAGAGTATCAATAAAATAACTATAGCTACAATTTGAACATGGAAATTAAAAACTTCAAACACAGCAAAATGGCCAAAATTAGGAAAATACCTTGAAATTAAAAGAAAAACGGATTTTCAACATCACCAAATGGTTCAAAATTTTTATACATACAAAAAGCTTTCATTGTTTCTCTAACAACCAAAAAGAAACAAATCACAATTTAGTACAAATGCATTTGCAGAACATTTAAAATGAGGACCGTTGAGACGAATTGCTAGAAGGCGTAGACGCAGAATGTTAGACATCAGATTTCCTCTTCAAGGTGTGTGTGCAATGCGCGGGGAGATAAACGCGCAAAGAGGAGTGAGACAAGTATCGATTTATGTTGTGCCAGCGATTGAATAATACTGATTAGATAAACTATCTGGCAACAGGCGGGCGAATAAGAAAAATCAATACGCTTTATTCTAGACAAGAAAGTACTCGAGAACATATCAAAGCTCTCAACTCAATAAGGTCGTCAGAAAGCTCATAATTGTCAGATAAATAACCTAAATAATGCGCGTCAAGAGCACGGCGATGACGGATGTCCATGTCATGCAAGCGGCTCGATACGGAACGAAACCGCATGGAATATGAGGGGATAGCCGGGGCTATACGTCGCCCCCTTCCCTGGTTAAGTAATTATTCCAATTCGTGGCCGCCCTCCTCTCACATTCGACTACCCGTTCATTAGGTCCATTGTAGACCGAACCTATGCCCATGGACCAACGAGGCAAACGATTGGGGGACGGGAGGACGACGAAGAAGAAGGAAAACCCGGCCCTGTCATACAACATCTGTCGTGTTGTGTCTATACGTTGTCAATGAGCAATAGTTACACTTGTAGTGGAACCGATAAAATTCGCAAGAATAGGTGGGGAGATTCGAAGAGCCTGTGATTTTTGCGGGGAAGCAGACGGTGGGGAAATGTGGAAAGTAAAAAAGTGAGAACCAGTGACAGGAATTGACCATAATTTCGCAAAGGTGTCGGCGGGGCGAGAAGCTGGACAATAAACTTTATGGCACTTTACAAAGTGCGTTTGTTCGTTGAAATGAGAAGATCACCTCTTTTTCCGAAAAGCAAAAAGTTCAGAAGAAAGATGGCACAATAACCAAAAAGAAAAAAAAAAGAAGCAAAAAATGCAAAGAAAAGTGTGATGGGATGGGAAAGTCTACCAGGGAGAATAGAATTGTGGTCCGCCGCAATTCGTCATGGGGTCCACTGGACACCTGCTCGACCGGACGACGGGTCGATGGCGTGAAAAACGTGGATTGGAATGGGGGACGTCAAAGAGGGGCACGAAAGTGTGCGCCAAATGATTTTTTCCCCCTCCCATCTTTTCTCAATTCCGCGCTCCTTTGCCCCGCCAAGAAGTGGGTCGCCGGCGGAGCAAGTGGTCAGTGGCAGACGACGGTGAGCAAAAGTGGGTTATGCAAATATTCCTGCTCTCTCGGTGATATTGAATCTCTCTTTTTAAATCCAAAGAAACATGAGGTGCGTGAGAAATTATGATATGGAAGTTTTTAATACATGCACGTATATTTTTCGGCAATTTCAAACTTTCAGACAATTTTTGAGCACTTTTTCAATTGTTTCAAATAGAGAACAAGTTATTTTCAGATAAAAAATTAATTTTCCATTTTTTGTAACTAAATTTTTATTTAAAAAAAAACTACTTCGGGGAACATGCCAGACTGGCTCATTTTGTAGAATTGCCAGCCTGCATTTGCCGCGCACCTTTGGCACAAATGTTAAAGTAGCGCGGTAGGGAGATTGGTGAAAACTACTCCTATGGTGCTAAAATAACTAAATATCTTTGTAAAATATTTCAAAAATTTTCAAAGGTTTTTGCTGACTGTCAAAAAGTGGCAAATACTGAGTTTTTGCATTTTTTAAAATGAAAAATTAGCACTGTCGCGTTTTCAAATCCCCACAGAGTTTTAATATTAAAATTTGAATTTTTTTTTTGATTGACAACGTCCAAAAAAGTAACAAAAACTGAATACACACGTTTGTAAAAATGAAAAAATTCAACAAAAAAAAGTTTTAAAAAGTTCAACTGTGTATGATATTTAGTCATGCGCCACTTTTAAACGATTTTATACCTTTCTAGAAGATACTAAGAAAAATGCTTTAAAAAACAAGACAGAACATTTTATTCACTAATACACTACATCTTGCGTATCAAAATGAACCAGAAAACAGAAACACACATGTTTTCCGATGGCTTTTTTTTCTCGACTTTTCGTGTTTTTCAGGGCAATTGCACATTTTATTATTTTTGCGACTTCACGACAGCCATCCGTGAAAGCAGATGAAAAGCTGACTGACTCCGAAAGATGATATGCATAATGAATCTGTTTTCCAGAATAAGGCGGCGAAGATGATGAAAGCGGAAACCCGACAAGGATGCAGGAGAGGAGAAGGGTGCGGGTGAGCTCTCTCAATAAATGAATACGAAATGGAAGAAAAGAAGTATAGATGAAAGAAAAGGAGAAACTCAAATTGAAGCGGTTGATGAAGAAGAGGTTTTCGAACAGAGAAGAGGAATAGAAGAATGGAACGGGGGGGGGGGGGGAAGAGAGTTTTGTGGAGCACAAGAAGAATAAGAGGAAGAAGCAGCATCCATCGGGCATCCTTCTTCTCTTCCTCCCAAATTGGTTTACCTTCAAATAGAATTATGAGTAACGGCTACTGACGACGGAAGAGGAAACATGGACGGGGGGGGGGGGGGGGCACAAAAGCAGATGACAGCGTGATGTACTACGGCTTCAGAACAAATTTGTTACGGAGCTGCGGAAGGGTGGGGGCCCATTGTTAGTACGCGCGCAACGTCTTCGCCCTTACGTTTTTGCGCAAGTGAGAAAAGTGGAAAAAGAAAGACGAGAATAGACACACACACACAAGGATGAATGATACTTGCTGAGCGTGGTTAATAGCCCTCTGGGCAGTGTTTTCAAACATATATACTGCTCATCTTTTGAAGAAAACGCTACAACAAAAGTCGGAAAGGTTGCTCAGAAAAGTTAAAACTCATATTTTACTTTCAAATAAAAAAATTCCAGTGCTTACAAATGTTGAATCAAGCGGAAAATTTAACATACATATTCTAAAAATTTGATATTTTAATTATTAATATTATTAAATTAACTTGTATTGACTCAATACAGAATATCAAACATAGCCACACTCCAACTTGGGATTTCCACTAAATTTCAAAGAATTTCAAAAAGAAATTTCCAATTTCCTACATGCAAACGGATGTTTCTGGGACTTTCAAGTAGAAACTTTTTTTTTGCAAATTTTGAAAGAGAATAGTGCAGAAAACAATGTCTTTTTTGAAATTTCCAATTTTCTTTCCTCTCACAGTTAATAACGTGGGGGCATGTGAAGCTTGAGAATCTTGAGAAAGAGCTCAAAAAGCAAGACGTCTTGGTCTTGGAAGGAAATAATAGTTGGCCAAGGGATGGTGGGACAAAAAGAAACAAAACATAGTGGCTTTCAGGTTTTTAGAGACAACTAAGTATTGGATTCTAAATGTTTTGGGAAACAATCAAAAATGAATTCTGTGTGGGTTGGCATTGTTGTTTATAAGGTTTTGTGTACGAAGAATAAGGGGTAAAATGGAAATGACGCTTCTGCGGACCCATCGCACATTTAGCCCCAACGGACATACGTTCATTTATCAAATGGCTAAGTGCGCCTCGACTTCATGTCACCAAGTCATGCAACGCCGCACCACCCAATGAGAAATAACTCGGACGAGTTTTCTGGCTGGCGAATTTTGACCATGAGACAGATTTTTGAAAAATTGAGTAACGTAGAGGGCGGCGAACGGCGAGAGTAATCACTAATGGAGGTGGGGGGGGGGGGGGCAGGATGAGGTGAGAACAGACCACTAAAAGCTTTTTATCTCTGTTTAATTGGATCTTCTAGGGCTACGAGAACTACCAGCGCGAAAATCGTAAAATTGAGAGTGAAAAGAAGAAATATGTGAAGACAGCTCAAAATGGCCAGAATGGGGATGAGACAGCGGCAGCGCACAAAAACAGAAATGAGATGGATGGCATAAGAAGGAAGAAAGGAAGGAAGAAGCGAACACTACTTATTCACTAAAGCTCTTGCTGTAAATGGCAGTGCTAAACGATTTTCGTCGTTTTTTTTTGTTGTTGTTCCGTCAAGTGACTCTACGTCGCAAAATGAAGCTCATAGAAACAAAGAGAGAGTTGTACTTGCCCGAAGTTTGGCGTTCTGAGAACGTGAATCGGTTAGTGACATAAGGGGGGAGGGCATCGGCAATGAAGATTCTAACGAGCGATAAACGAATTTTGGGCGTCGAGGAGAACGTGACACTGTGTAAGCCCATTGGTGAAAACAGGCAGATGGTCAATGATTTGGAGCAAATGGTGACATTACCATTCATCATGTTTTCAGGAATAATTGGGGTTTTTCTCGAAAAAAAATAATTTAAAAAAAAACGAAAATACCTTGGGAGATTTTGGTGTCCAGAGAGTTATGACATTTCGAATTCAAAATAAAATCTTACCCAATTCAATTTTGCGCTAGTTATTTTCACATACGAATGCTTAAATATGGGGTTTCAATCCAACTAGCAAGCATAGAATAAAATAGTTAACGTGTTATGGAAATTATTTTGTTTGTATAGAAAAACAACTTAACTTCATTCTTTTTTAAATTTGAAGCGCCTTGATGTGAAGCTTTTTGTGAAATTTTCAAAGAAATCATATCTGCAAAAACTTAAAGGTCAATAAAATCATGATTATTGTCACAATGTGCTAGTTATCTTAATGGTTTACTATAGAGATAAAACAGTAATTTTTTCGGCTTAATTACATGTATTTGAGCATCTAGAATTGAAAATAGCTGCATAAAAACAAAATTGATCAAGGATTTTTAAAATTAGAAATGTCCAATTTAGGAAACATATTACCTGGCCTATAAGTTTTTGGACACCAGAAAAGGACGCCTTGTAAGCTTTCACTTCTAATATTGAAAAATTCAAGAAGATGTAAATATTGCTTAAAAAAAGTACGTGATCTGACAAAACATTTCTGGAATTTAAGGTTTAGGGGTGCAGAATCTAAGTTGTTGTGGACTTAGGCAAGAACCAAGATATGCTTGTTCTACGTGAATAAGAGGAATCTTGCATTGCCCAGAAACAAAGGAAAAGTAATTAGTAAAACGCGTTTATAAGATCCCAAATCTTAATTAAATGTTAGCCACTAAAGTGCAATTTGTTGAACTTTTTCTGGAACATTGGGAAAGTTTCAACAAGTTTCATGAGATAAAATAGTTAAAAAGTATACATCAGTGCAAGTATGATTAATCGAAAAACCAGACATATCGTACAAACCATCAATTGTAAATAAAATAATAGTGATGATCGAAAACAATACAAACGATGTGAGTGGTACAAAAGCGCGCGCACGAGAAAATTGAATAGGCTTGTGCAAAAAAAGCAATAGCGAACGGTAATACACAACAATCAGTTGAGTGAAGGGCAGACCGCACACACACACACACAACGTGAGAGAGAGATAGAGGGAGAGAGTGCAAGGTAAACGGGGAGAGACCAGGTGAGAGTGGACACAAAACGGGTAGCACCCCTAGTCAATGGGAGGGCGAGGAGAGGTAACTAGCGCGCTCGAATGCGCAGAGTTGAACACATGCAAGGACGGTGGCAGAATCGCTCGATAAGTGACCCTTGGTGGTGTTCCGCATCCTCATTCTCTCTCTAGGTCTCACCCTCTCTCTACTCACACCAGGGTCCTCTGTGGGGGTATCATCGTTGATCTGATAGATCTGATACACCACACAGTGTGCGCAGTGTGGCTGGTTAAAGACAACAGGAAACAACACTCGCTGTATAACCAGTCTCCGGAAAAATAGTTGAAGCAGCGCTACTACTGAAGTCGTGGTGGCCATCGTCGTGACGGATCATTTAGAAAATCGAAACTTCTTTTCCCATTGTTTGGATGACTTTCATGCATATTGTACCTCCTCGGAACTGCCAGTCAGGTGGAATAGCTCTAATTGGGTGCTGAATGGATGGTGTGGGGGGGGGGAATGGAGGAAGTGTGTTGTTTGCTTTACGAAATGAGGAAAAGTTGGCATGGAACGGCAGAGTGGTTGTACATGGAAAGATGATATGCTTCAATGTCCTATGCAATAACATTAAAAGCGTTAAGCTATGTATTCCGAGAGTCAATGAAGTCAGAATAAATGACCACTCAAGTAATGAGAAGTTGGCATTCGGAGTGATGAAAAGAGGGGTCGGCGAGGGTCTGGCAATTGCCGACCGGAAATTCTACAAAATTAAAGTTAAATGAAATATTTTGAAATTACATGGCAGTTGCCATGGTCTCAGATAATCATAACGAGTAAATGTAAATGAAAAATAATTTCCTCACGATAATAATGATCGGAAATATAAAATATATATATATTTTTCTAACAATTTGAAGCTGTGCCTTACTTTCTGACGTGAGCATCAAGAAGTATGTTTGTATCATTCTGCAAGTTGTTACAGTTACTAAATTCAATATAAAAGCACTTCTGAGACCCCATACAATTCATTTTTCTGTTGTCCTGGTCTAAATTTAGAACTACTAAATTCATCAAATCGAAAAAATTGAATTTGACTGTATTTTATGAATTTATTATACATATATCGAATCTCTATATTGAATCTACAGTTAAAATGTTTCAATTAAAAATTTAAATTTAGAAAATGAATACAAATTACCATGTAATAGAAAAACAATGTGTCAATGATATGATCAACTTTTATTCAAAAGCTTTTAGTATGGAATATCAGAATTTGTCTGAAAAGCTGTTACGAAATGGAAAAAAGAAAATATTTCTCATTCGGACTGTGTAATTTAGCCAGTTCTCATTGTTTCATTCTAGTGAGTATATAAATAAGTGAAATAATTCTAGAACTTCTTCCAATTGATTTACGTTTACCAACTTTATCTTCAATGAGTTTTCATTTTAAATTTGGCGTTTAGTAAATTTCAAATCGAAACTCTACTTTAAACAGAGAAACAAGCAAAAGATGGAGCACAAGTAAGAAAAAGTGACTAAACCTGCAATGATTGCGAAACACACTTACCTGCTATACCAATACACTGATGACATTTTTTCTTATTCAGTTTTTTTCCGTCGTTATGTGATAAACGTCGTTAAAAACAGAGTGATGGTTAATGGGTTGAAAAAAAATTCCAAAAGGTGTGATTGAGAAAACCGAAAAACACTTGAAAAGAGAATGGGTTCTGAGAAAAAGTTGATATTATTATTTTTTTTGACAAAATGAGTGTTTTGCGATTATAGAAAAATAAAATAAAAACAATAAATGTGGTATTACCACTCTAAAAATGTTATCAAATTGTGCAATTTTAATGCGAGTCTGTACAAAGAATTTTCACCTTAAATGCTAAGCAAATGTGGATCTTGTTTTTAAAAAAAGTTATGAAAAATAATGTTTGGAATTTTGAAATGAAACGAAAAAAAAAGAAAGAAAATGTTTGGTTCACAAGACCAAGTATATAATTCAATAAAGTGGACGAGGCTCGACTTTTTGGAGTACTAAAACCAGAATATTGCCCATTTCCGGGAGAAATACTAAAATTACGAAAATGACCTCTATATAGTTTTGAGCATAGCTTCAAGGCTCATAAAAATAGCAGAGAAAGCCCAGAAATCAAAGAAACTGCTTGCATGTATGTGTTTGTTTTATGTTTGAAATTTGTTTTATGTTCGAAATTAATAAAAAGTAATTTTTCGAAAACGTTTCTCAAGGTAAAACAACTGTTTTTTTAAGCATAACAATTTCTTTTTCAAAATTCCTCTTGGATTTTTTTTTAATTTCCAGTAGTTCAGAGCAATGTTTGAACTCCTAAAGTGTCTTAATACAAAAAATTCAAAAATAACTACAATGCAAAAACTAGTAGAAAATTTTGAGCGACTTCAGCATTTCCGACTGTAAATAGAAAACTTTTTTTGGAACGTTTCCCTAAGATTGTTAATTATTATAGCATTTTAATTTCTGATATTATGGAATACAGAAACTACGAAAATCGAAACAAAAGTTTCCGGAAATGAATTCTCAAGTTGTAAGCAGATCCACTTTGTAACAAATGTTGTCATTGAATACGAGAATGCTCAATGAGTCTTCTCCTTCCATGTGCCGAAATATATTTGCGTGCAGAAATAAGCAAATGACACAACAAAGCTTTGTTGCGGGCAAGAAGACTCCATACACATACAAATTTATAAGCTCTCTTGCTTTCTCCTTGCGAGTTTTGACAATTTTCTAATGTACCTGCGGAAAGAAAAATGTTTGATAGGAAAAAAAAATTAAAAATGTTGGTCGCAAGCTCAAACTCGAGCTTTTTCCGATTTCTGGTGATTGATGGATATTCAAAGGCCTTTTTTTGTTTGTTTTGATTAGCTGCGAGATCAGAGCTAACAAAAACCGGAAGTCGCCATTGTTTTACAAAGATATGCATACATAGATTGACAGGAATCTGAATAATTTTTGTTGATAAAAAAGTCATAAGGATAAAAATGTATTCACAATCTCTTCTTGAGGGCCTGAAAGTTACGCCAGTTTCTAGGTACTTTCTCACGGCAATTTGATAAAAATGTTATTGATGAGTAGGCTGCAAGCTAACAGGTTTTACTGGTCCTTACACATAGGTAAAAATCTGAAAATTTTTCATCGAACTCGATCAAAACAGTTTCAGATTAAAAAAAAACCAAAAAATTCCAAAAATCTCGTAGGTTATTTTCCAATGTGTAAAGAACTGTAAAACAATTAGAAACTTACTAATAACATTTTTGGTGCCATTCTGTGCACCTCCAAACTTGTGGAAAAATTCACTTAAAATATTTCAGACCGCGTTCTTTCAGAGGTTCAGAGGTTCAGAGTTGAGTTCCGCCGCTGAAATTTTTGTGGTGGCCTAGTCTAAACGTAAGCTTTCAAATTACATAGGCCTAGTGTTGAGGTCAGGGATTAAGTTGACATACTTTCCTTGTGAGTTGAAAAATTGATATTGTAAAAATAAATTTTGAACCGGCATTAACATTTTCTAAGATATAAGAATTTGGCTTGAAATTACGGGTCAGTTTGAGTAGACAAAGGTAGCAGAGAATTTAAGGTTGTTAGGCTGTCAAGACCTTTTTACTATAAAGCATTAGAATCAGTGGAAAAAGCAAAAGTGCACCTATGCTGTCTTGATTATTGAACTTTTTTTTGTTGATAAGTTCAGATTTAAGCTGATATACCCTGCGTTTTGTGTTCACACTTTTCAATTTCTCAGCCATATCAGAGTGCCTGAGAATGTCGACTGTTCCTTTGATACCTTCTCACGGCTAGTTCAAAGGAGACGTTATGAATGATGGAATTGGAATTTTTATTGGTGTCGTTTTAGATAGATCGATCCAAAAGATTACTACAGTCCCTTTTCTTGATGTGAGAAAAAGTATCTCTCGGTCGTCGTCTTTCCGTCAAAACTTTGAACACTCCCGACACCAATCAAATTCGATTCCGGTATATTCCTAACAAGGTGACGACGGAAAGCAGAAGCCGAGGCCAATTGAATGAAACATTCCACGTGACGGTTCCCTTTTATAATTGGACTCATTTGGAGAGCGGAAAACGGAAAACGGAAAATTTTCCAAGAATCAACACAGGATTGCCGAGAAAAACATCATTGACTAGTCAAAAACGGTGGACAATAAAATTGATGCCAGTTGTTTGTTGAGATTCTCGACACCAAAAACTAATAAAACGGCGCTTTATGGAGCTATTATTATCATATGATCTGAAGATGATTAAGCAAATCGTATTCATTCGATCAGGTACAAACATACCCGTTTGTTTCTTGTTTCTATCTAAAGTCTTGAAATCCGGATAAATTTTATTTTATATGCCGATGTTCCTCATTTTTTTTGCGTATGTTTTTTCTCGATTTATTGGGCTAGTGTTAAAGAATTTAGAAATTAAAAATATTCTTCTTTTCAAAATCCTAGAAACCTTCTTGAAAAATGAGGCAGAAACTAAGACGATCAAATACATCTCTTGTTGTTTCCAGTTGATTATTCGATTCTCTAATCAGCGTTTCTGCTTAGAAATTTCGTTTGATTCCATGATTGAATGAAGGAGAAGAGACATCAATTCAATGTTTCATACATCAAATATATCTTCAAAATTTCTTAAGCAAGAAAAATTGAGATGCATATCTGAATGAAAATTTTCTACATACATGTGTATGTACGTACATTCAGATGAAAAATCTGATATTGGCTATGTTAAATTTATATTATTTTTAGCATTCATTAAACAATATCAGAATTAATTATAATTTGGATTGAAAGTGATGAATATAAATTTTGGATTGACAATCTCGGCGAACGAAAAGATCGAAAGATTATCGTGTAGGTAGAATAAAAACCAGAATATCGTTCTTTTGTTCGTAGTCTGGTGATTAATGCCGTATCAGGAACTTTTGATCTCGATAAACTACTAGGACTGACCATTTGATCTGAATCAATTGTTATTCAAAAATCGAGATTGTCAGTTCTAAGAATTTCATATCCAATTCTGCTCCGGAGACTTTAGGTCGAAATTTTCAATTTCTTGAGGTAGATCTTGCTATTTGAAATTGTCATTGACAGTATACAATAATCTGAAAAGTTGAAACTCCGTTATATTCCAATTCTCTCATGACACCTGCACTAATCAGCGCGCATCTTTCCATTTTGCATCCTTGACGGAAAACAGTTCCGTTTGTCTTTTTCTACATTGCTTTTTCACATTCGGAGGTGCTAAGAAACGATTAGCAATGAAAGCGAAATGTATACACAGTAATTACGATAAAACTAATCCGACTGTCCGATTCTATGTGGCTACCTTAATTTTACTGCAAAGTCGAAATGTCAAAACATCGTTTTTTAAATACAAATTTCTTGTGATAGGGGTTTAATCTTGAAAGAATACTGTATACATAAACTGAGGGATGAGCATCAAACCAACCGTTCAGATCAAAAAGCATCTGTAATGGGTGATAAGCGTTCGGAGATTTTAAAAATTCTCTGATAAGAAGACATAAAAGTGTAGTGGGAAGACTTCCGCCAATCAAGTCTTCTAAGCCGATACATCTTGGTCGATAATTTCTGATCGCGATAAAAAAGATAGCAGCAACAGTGCTTCAAATCACCGCAAATTTACAAAGCCGTCCAAATCATTTGATGACGTTATCACACGGCGAGGGAGAACGAAAGATCATGTTCTGCATGAAGTTGGACCCAAAGCTTGTTCTTTGTCTTGTCGTGTTATTGAAGTTTTTTTGGCACTCCGATCGTTCTGGCAAATTTTTTCTGCAGTTCGAACTGGATCAGACAAGGAATCTCTGATACACTGTCGTAAATTTTGTACTGTGAAAACTGCAATTTATTGCTTAATTGGATTTAGCACAGAACTTTGGTACTGTCCAAAAAAAAATGCAGCTAGTTTCTTTAAACTGATATGTCAAGCATATTTGGGCACAGACAAACATCATAATCTTCGTAATGAATGTGTATTTCCACCATGCATTTTAAATATATTTTGAAGTAAATGCCATAAAAATGTATCTTTAAAGGGCTGAAACTTTATTTGCCGTAATTGTGTTTTAGACAATGTTAAAACTAAATAAATCAATTAATTTTCATCTATATTCCAATTAAGAAAGGTACTTTTAGTACTAGAGTTGGTTTTTCCAAAGCCTTGAATTAGAAAACATATTCCACACATTTGTATCTTTTTTAAATTAGCAAATTATTTTAAAAATGTGGGCATCAAGTACCAATATATATCTATTTGCCTATTTATTAAAAATCTAAAATTTTAAGTCATAAAAAATAAAAACGTCTGGAGTTTTTTGTATTCCCAGGTTTAAGAAATAATCATCACTTAGCTTAATGAAGTAAAATGCATATCATGTTTAAAGGAAATAAACAAATTGGCAAATGAATAAAATTTTAATTTGTTTCAAAATTGTGTGTGCCGTTCTAACATTTGTGTAAAGTTGGTTGAAGTTGAGGATAAAGTGCGCACTTAAAATTACTGAAAGTTAGCTAGGTTAAGATTGCTAAATTTTTTATTATTAAAAATAGCTAAAATTAAAAAAAAAAAAAAAAAAAAAAAAAAAGTTGCTAAATTAGGTTGGAAAGTTGCCAGAATTCGCGGAAAAGTTCGTGCATTTTAATTAACCACATTTCTTGTTTTAAATAGTTTACAAACCTGAGGAAAACTTCAAAAACTAATGCAACACTATTTTACGCTATTAGTGTTCTTTATTACTTCCTGTTGACACCTTAAGTTTCTTTTTATTTTACAGATATCAACTATAAAAAAATGATTCACAAATGATTTGTCTGGTGATATGAGCTGCCAAACAAAGAAATTAAAATTTTTAGCAATTTCAACTGTTGTAAAAACTTTGAATCACAAAAATCTTCCAAAAGGTACACAAAAGCGTATTGATATTTTTGCATTGTTCATTTATGTCTTGTAGAAAATATACACAGTTTTCAATATCTTGACCTACTCAACAAGGTACTTGACCAAGTCCGATTTGATTCAGTTTTTCGACAACCCTGATCTTGTTCTCCTTTTCCTTCAATCCCCCGCACATCGCCTACAATCGCAGTCACTTCAAATACAAAAATGATTTCGTTCTCGCTGTATATCCTCCATACCTTGTATCCACTCATCACGATGCTTCTTCAAAATTGACCGCAACTAAAGTATACACATACATAGAGAAATTATTTCGGACTTTGCGATTCCCAATGGAGAGGTGCAGATTCGCCCTCCCCTCCCCCCTCCTGAAGAAATCTTGGCGGGACGAAGAAGTGGGCGGGCGGATGCGGGAAGACAAGGCAATCTTCTGGACTAATTCATAAAAACGCGCTGAAATTAGTGGAAACCGGGAAAACGAGGAGGTGGGAGGTGCTTGTATCTTCCCAACGTATAAAAGTGACCAGAGCTGTAGTTTTGCCATGTTGGATGTTTTGGCAATTTTTCCACCTTGCATATCCCGACCTCATTCGCCCAGCCTCCTTTTCCTGCCCTCCGCTGGGTTTAACACCGTAATCCAACAATTACACGGTGTCGTCGGATTTCTTCATTCAACTCTATTCATTGTCTTTTTCTTTTTCTTCTTCTTGTTCCAAACTATCCAGTTCTCTTCGTTTCACTTTTTTTGAAAATTGTCTTCCAAATTTTATTGCTCAAGCTAAAAATATTCTGACTTTTAAAATCCTTGTATTATTAACGTTCCAATAAGAACAAAAATATATATATGTATGCTGTTCTGTTTCCAGAATGACATTACTCAACTTGTTTTATTGTTTCTGCCTACTATTTGGAGCAGTTTTGGCGGATTCCATTCATGATGGTGGATCTTGTGGTACGAATTCAATTCCTTACAAAATGGAAGTAGACAGCGAAGGAAAACCAGGTATTTACTAATTTTCCAGAGCATCTCAAAAAATTATCCATTTCAGTTATATCATGTGAAGCGCCATCCTGCCTTGGAGTTTCAAGCTCTGCAGCAAGACGCCCAAGAGTTTTGGATGTGGTGAGAGATACTTGAAAGACCTAGGCGCCTAGCAGTAAAATTATTAAGAAATCGATTATTTAGAGAAACTCTTTCGGGGACATAATCCTTGGACTGTAAGTGGCTCTATAATTTTGTGCGATTAAGAAAAATAGAGCGGCCATTAAAAAAAAGTCAATTTCGTAGAAATTAACAGATGGAAAAGCTAAACCATTCAAAAAAAAATTCAATAAGGACGCAATTCTAATTTAAAAAAAACTATAATCTAAACTAAAATTGGAAAACTATGGTTTTTGCTTTCTGAACATTTCAAACCCAATTTAAAAAATCTATTTGAAGTAACGCCGAACTCATTACAAAAATAGAAGCCTTGAAGAAATCGCAGAGAAAAAAGCTAAAACATATGAAGAATATTAAAATTATTCTGTAAGAAGAAACATTTTGAAAACGTAGTTAGAGCTAATACTTTCATAGAAGAGAAAACATAGACAACTGTTTCAGAAAAAAAACATCGAAATTTCAGTTTTTTTGGGTCTCAATACATTGATGAATTGCATCCTACAAAATTTTTTGCAAAGCTTCTTGCTATTGGTTCAATATCTTATCCATACCGTACCTATATATTTGTCACCATCTCCGATTTTTCTCACATCATCGCTTTATCTTAGATCAGTGCGCCCGTTGATTATACATCCCGAATGTGTCTTGTTTGAATGTAAGGATGTTTCTTTCACCCATTAAGCTTTACGATCTTTGAGACTTATCCAATTAAAGTGGCTAACTGAATCTTCGCCCGATTCGTCTCGGCCGAAGCCTATTCATCTTTTTTGATGTTCCTATTTTAATTGTGACGACGTCAAGCGTACCAAACAAGCTACGTATGCAAGCCAATTAATTGCGATGCGAGATTAGAAGTACATGAAACACTATGACCGGAATCGTTCCTCCGGATGAGTCGTCGTTGACCGAAAAAACTTTTGGCGGGCGTAGTATAATAAAACTTGATTGAATGATGTATAGCATTGGAATATTTTTCCAGAGTTGCGACCCTTTCAAGGAGATTGTCTGCGTCAAAGACCTGCAATGGACTTCTGGGCTTGTGGAAATCAATAACGGAACACATAGAACATTGAAAACCGAGTGTTGTTCGTACGAAGGAATGTCTGATGCGAAAACAATCAAGAGCATCTTCCTTGGACCAGGACAATCGTTTGTAGGAGGAATGGTGGAAAAGGATGGAGAGCAATCAGGATTCGATCTTATCAAGGAGATTAGGAAGACTGTCAACGCAGATAATCAGTAAGAGAAATTTAAATGATCGGGTATTTTTGGAACAAAGTTTCTTATTTCAGAGTTCAATATATTGTTGGTGTCTACCGCATGCCTTGTGAAGCCACCTCCGATTCAAGTAAATTTTTTGAAATTTTGAAATATTTTTGCAATTTTAAGCTTCACTGTTTTCAGGCGAGGAAGCTCTTCCATTGCTTTCAAGAAACAGAAGAAAGCTTCGTGATAGAGTTGGAAAATACGATGATTATGAGGAAGACAGAAACTATCGCTCTGAGAGAAGACGTCCGTTTGCAATGAGAAGACGTGCCCTCCTTCAAAGACTCGAAGATATGTATGATGATTACGATTACGAATTCCGAGTTGTGAGACGACCATTCAGAAAGTAAATTTTATCCGGCATTTTTATTTAAGCCGAAAAATTTTCCAATTTAAGAAGCCGCCTTCCATACAACGAGAATGCTCTTTGGCCACTGCAATACTCCTCGCCACAACGTTCCCGCACATTTGCCGACAACACGTACAACAAAGAAACAGGTTTGTTAACGACAATGCAAGACGGAACTGCCGCTCTTTCTAACTATGGTGATTCTTCAGTAGAATCCGGGCCGCTTCCTCCACCACCGAGCTCCAACTACATTGACGTGAGTTTAGACTAACCCATACATCTAATGTCAACTAATTCTACTAGTACTAACTTTCTAGTCGCAGAATGTTGCCCCAGCTTCGCCTGTCGTTCAATCGCCAGCCTACCCACAGACTCCAGCAGAAATGCCTCTGCCACCTCAATCAGGTTCATATTCTGGATCGTATAGTGGTTATCCAACTGCTGATGCAAGTCAATACAATGCGTACCCTGCAATGCAGCAACCAGCATATCAACCGGCCTACCAACCGGCCTATCAACCAGCCTACCAGCCAGCCTACCAACCAGCATATCAACCAGCATACAGTGCAAGAGGATACTCGGTATTTTAATTAACAATTTTAATTCATTTTAAAAATAACGTCATTCTTCAGCCGAATTTGAATGGGCTGTTCGGTGGAACTGGCATGCAGTGTTTTTCCGGAGATATGGAGGTAGAGACAGAAGACGGAATCAAGATGATCAAGGATCTCAAGATTGGCGACAAGGTTCTCAGCATGGACGAGGCTTTTGTGACGTATTCGCCCGTTATCATGTTTTTACACAAACGGGATGAAGAGATCGCGGAATTCAATCTCATAGAAACAGCCAATGGTCACTCAATTAAACTGACCGATAATCATTTGATCTACGTGTCTGACTGCCGTACTAGATCCGACTTAAAGTAAGAAATTAATGATTTAACAACAAGTAAACTAATAATTATCCAGATTGGTCGCCGCGAAAGAAGTCAAAATGGATGATTGCATTCACGTCACCACAGACAGCAATGTCGTCATCAAGAAAAAGGTATCCAAAATCAGCAAGGTCATCGAAACTGGAATCTACTCTCCACTTACTTCCACCGGAGATATTATTGTCAACCGAGTTCTGGCTTCTTGTCATTCCAACTTGGCGTTGAAGTCACTTCAACAAACTTTCTTCTCACTCTACAAACGTACTTCAAGTGTTTTCCATAATTTGATGTTCTTCAAATCCTCCACAGAAGAGGGAGATCTTCCAGTTGGAGTCGAAACTTTAACAAGTGTCATGGACTTGTTTATTCCTCAATCATTTGTATGATTACTAATCAGTTAATATGTATAAGTTTATAATAATTGTACGTTGTTTAATAATGTTTTTCTTGCTTATGCTTTTTATGCAATGATGTTAAAATATGCGGTTGAATTGTGCATTTGGTTGCAGCTGCTTTCTTTCACTGTCGCCTTGCCATGTTGTAAAATAAACATAACTTATTGAGTACAAACACTTTATGTTTCCTTATTTTGCTTTCCATTTTCAGAGCCTACAAAAAATAAGGTACCGTACTTCCTCTATTAGTCTTGCACCACTACGGGTTAATCGAAAATTTTTCTTGTCTTGCAGCTTCTAATAGTCTTGCATCAATCTTTTTGCTGTAAGCAATACTTTATTTAAACTTCAGAAAACTTGTCATTTTTTGGACAAATGAAACTTAAAAGTGTTCAAATTGATGATGAAATATTGAAGAAGTATGTACATATTTTTCCTTGTTTAAACTATATCTAGTTAAGTTTTCAAGAAAAATTGGTAACTGGTAACAATTGGTAAGAATTGGTAACAATTATTGAGCTTTCAAAAATTAGTCTTACAGTCGTAAAAAAACATACGATACATGTTCAAAGATGATATCTCGTGTGTCTTTTTGGGAAGCATTAAAAGGATTGTCGAACTAGACACTTAAATATTTTTGAAATATTATGTGAAATTCATTAAAGTAGTAATTATAAATTAAACGTATAGTTGCGCCAGTGAGGACTTTGTTAAAAATCATGTATAGGGTGCCAAAATGGCCAAAGGTTATAGTAAACCTTTTTTATAAAACTTTTACTGGCAGTCAAATGAGCTTCTGCAAATTTTTGTGAATGCTATAGCACTGTCGCATGTTTGAATTCCCACAATGTTAGAATATTACTACTTGAAAAATCAATAGATCATAACATTCGGAAAAGACTTCTTTTTTGAACGGCGACTTCCAGAAAGTTGCAAAACTTGAGATTTGTCTATTAAAACAAATCATAGGTGTGAAGTTTGTTTCCTATTTTTAATATGGTGCCATAGGAATGTTTTAAATCCAAATTTATCAACTAACTTTTTTTCATCTTCAATTTCTGGATTGCTACGCGGACCAGGGAGCAAAAAATTACAGAAGTTAGTACTTTTTGGTATAAACGACTATACTGAATAATTTTTGGAAGAAAAAAGTGGAGCTTCCTATTAATTTCCCGGGTTTTTGAAATTTGGGAAAAATAGCTTTTGATCAATTATACGTGCACTGACCGAAAAATAATAAAACGTGCTTTGACCATAGAAAAATAAACCATTTGCACTGACCAAAAAAAAAATAAAAATTGCACTGACAAAGAAAAAGAAAACAAGTGCACTGACCAAAAAAATGAACCATTTGCACTGACGAAAAAAGATGAAGCGTGTACTGACAAAAAATAAAACAAGTGCACTGACCAAAGAAAAAAACACGTGCACTGACCAAAGAAAAAACACGTGCATTGATCATTGAAAACATTTGCACTGACCAAAAAAATGAACCATTTGCACTGACGAAAAAAGATGAAGCGTGCACTGACAAAAAATAAAACAAGTGCACTGACCAACGAAAAAACACGTGCATTGATTATTGAAAACATTTGCACTGACCAAAAAAATATGAAGCATGCTCTGGCAAAGAAAAAGAAAACAAGTGCACTGACCATAGCAAAAAACACGTGCACTGACCAATGAAAAAAACACGGGCATTGGGATCATTGAAAAATAAAACATTTGCACTGACCAAAAAATGATGAAGCGTGCACTGACAAAAAAAAATAAAACTTGCACTGACCAAAGAAAAATAAAAAATTTTCATTGACCAAAAAAGATGAAGCGTGCACTGGCAAAGAAAAAGAAAACAAGTGCGCCCTGACCATAGAAAAATAAAACATTTTCACTGATTAAAAAAAAGATGAAACGCGCACTGACCAAAAAAAAATTAAATGTGCACTGACCAAAGAAAAATAAAACATGTGTACTGACCATAGAAAAATAAAACATTTGCACTGACCAAAAAAAAAGAAACTTGCACTGACAAAGAAAAAGAAAACACGTGCACTGACCATAGAAAAATAAAACATTTGCACTGACCAAAAAAAGATGAAACGCGCACTGACCACAAAAATTAAATGCGCACTGACCAAAGAAAAATGAAACATGTGCACTGACCATAGAAAAATAAAACATTTGCACTGACCAAAAAAAACGCGCACAGACCACAAAAAATTAAATGCGCACTGACCAAAGAAAAATAAAACATGTGCACTGACCATAGAAAAATAAAACATTTGCACTGACCAAAAAAAACGCGCACAGACCACAATAAAATTAAATGTGCACTGACCAAAGGAAGATTCAGTTTAACTGGACTTTTTCAGATTCCGTATCCGTGGGGATAATTTCTTTTTTATTCTAGAACTTTTTTCTAGAATTATTCTGATATAACCGAATAAATGTGTCATGACAAGTTTATAAAATGTGTGAATTTAGATGAAGACTTTTTATAAAATTAACAATTCCTGAGAAATTATCAAAACATTTTTAAAAAATGTCTTTTTTTCTATAATCTTGGTGTTTGCGAAACACATGGTACTTTGAAAGTGCGTATTGCCAACCGAAGTTATTCGAAACAATTGTTTCATGTAAAATCCACGTTTTCGTAACATGTACACGATATATGTAATTCGAGTCGGTTTTCAGTGTTTGAAAAGAACTGACCGAGTGTTACAAAACATGTCTTCTCGTTTTTGTGTCAGACGACATAGAGAATGAGATATATATTCAGGACACCCCATATCATTTACCTTTGCCGCGACCCTGTTTTAGTGCAAACTCTCTTTTTCCTCTCTTTCTTGCTCTTTCTTGCTTGTCTTTAATGTTGACCTTTTGTCATTTGGTCCCAATTTTGATCTTTTTGAAAAAAGATGAATGAATCCAGACATTTTTCTTTGCGATTTGATTTTTTGTTTTGTTTTTCGATTAGGTTTCTCCTGGAAAAAACATATCAGAAGGTCCCATTGATAACATTGTGACGTATTATGTTTTGCAATTTTTTTCTTCGAAATAAACATCGGATACTTTGGGTTTTGTTCCTCCCAAATAGTTTTTGATAATTTAGGCTGAACTAAAATCAATTTTCAAAAATTGAAAGATACATAAAATCAATTGATGTCAGCAAATATTTTTTTAGAGTTATAATTCCTTTTTTTCTTTTCCACCCAAAACACCTTGTACCATTTGTCAACCTTTAAAACATTTTTCGAGAGTTATATTTTATCACTAAGAAGATAATTCCTAAGAAGCTTATGGCAGTGCTCAAAAGGTCAAGAAGACGCTCATTGTCGGTGGCCATTAGTTCAGAAATAGCATTCATTCTTTAAAAAATTATTCAAATTTATTTTTATCCTAAAAATATTCTAAAAGAGAAAAATATTCTACAAAAAAAATTCAATTCTGTAAAAATATTTTGTGCACGCAATTAATTAAATTTTTTATAAAATATTCTACGAAAACTAGTTCATGTTGTAAATTTTTCTTCAAATTGTTTGTAATTAGTACTAGACGAAAATATTTATTTTAAGTATTAAAAAAATGCTCGGAAGGTTAAAAGTGCATTAACATTTTGAAAAACCTAAAAGTGTTTTTAATCTGACATTTCATTCTGCAATGTTTGATTTGTAGATAATCTTTATTTTAAAATTGATCACCCTTCTTAGAACCTTTAACAAAGATAGACAAGTTTTCATTTTAATTTCAAAATTTTCAAATTTTCAAAAAATTATTCAAGGTGAAAAACGTTTAAAATGCCAAAATGGTCAAATATCATGTCAAACTTTTCAAAATGTGTTTTTTGAAAATTCTTTATTGACAGTCAAAAACTGGCTATCACTGAGTAAGTACCACTTTTTGAAACAAAATAAAATGTGTTTTTTAACAATTACTGAAAAGTTTTACTGTAACCATAACTAAACTATAAAACTATCAACAAAAAAAAAATTTCCATTCTTTTAAAAGTATTACTATGATATTTGGTTCCTTTGGCATTAAAGAAGTGGTTTTTGACAACCTCCCCACTCCACTTTCAAACTTTTAGAAAGTTTTCAACGAAACCTTTTTAAAACACTCTAGTCATTCCAAAAAGTTACAAATAACAGCAACACAATAAGTGATTGATGTGACGATACCTTCTCTGATCTTTCTTCAATCGCCATACAATATATGTGAGCGAGCCACAAGAGAGTTGTTACATCTCACTCGTTTCCACCCATCCCTCACTTTCGAAATGACATCAGAGCAGAACACGGGCTCTTGTACGTGTATCAAGTCGACACGACGAAATTGAGAAGGTTCCGGATTCCTGGGAAATGACTAGCATATACATGAGAATCGTCCACTCCTCGTCGTCTCATTTTTCCAGTTTCATTTTTTGTAGAGTTTTGCAAAAAAAAATGGTATTCCTAGTGTCTCACGCTTCATGTTTGCATTTTGATGGGTTTAACTTTCTATTGTGGCAGTTCCTTCAAAGGATTAGTTTCTGGAAAGTAACAAAGGGATTAGTAGCAGTAATATTATACACGCATTAGAACTTTGAACAAAAAACAACGTTTTTCTTTTTTGGTTTCGAGATTCAAGATTAAATAGAAAATAATTTAAAACAGTTACAGCAGACGAATAAGCACTAGGTGGTAGCATTAATCATCAGAAATGCCAATGTGTCATGGCACCACATACAAACTCGACGATATATCCAAGTTGTCAGAACACGTCAGCTGACATTCGGGTTCGTAGCGAAAAGAGACCTTCTAGTGTGCGGAGTGGCAGAGAGCGTCTATGGGCCATTTTCACGGCCGATTTGCAGGTGTCAACCGCAGATTTATCAAAATCTGAATGTTGTTTCTGAGGTCTTCCTTACAAATTTCTATCCGGATTTCACATTTGGTTCCAATTTTCTCTCTTAACAAGTGTTTCTGTTTGAAGTAGTCGCGTTTAACGATTCTATTTTAAAGAGCACATAAATCAGACTGCAAATGCGTCGGGAAACAATTGCCACGGGCATTGCAACATTTTCGAAAAATAAAATAAATTTTCCCGATTGGAGTTTACACGAACTTGTTTTTCTTTGAACGTTATTGTTTTTATTGATAAAATAATACCTGAAAAATTGCGGCGCCGTTCTTGTGAAATTATTCTGGCTAGATTATTGTGATTTCGTGGAAAAAATTGAATTACTTGTTTTTTTTTAAATACAAATCGATCTTCACGATCTTCAATTTTTTATAACAAAATTAAATGAGAAAGTTTGAAGAAATAATAAAACTCTCGAAACATTAATATTTAATTTAATTTAAAAAATTAAAACACATTCTCTGCATTTTATTGTGAAGCAATTTGTTCACTAACGTCTCTAAATCTTTACGTTTCAAAATATTTGACCACGAATACGTTTTCCAGATTTTTTTTACAACTAGAATTTTTTTGCTAAGTTTTATAAAGCTATGTTAAATGAATTCTGAAAAAAAAGAAACAAATTAACAAATTGATAGTTACATTTTGTATTTTTTTTCCCCACTTTCATTTAGTCTCTGAACAAAAATTTAAATATATCCGTAGTTCTCACTATACGAAAACCAGTCCTCATTATTCAAACCGATTCTATCCCCAGCACCATTGTTACTTGTTGTTTTCCAGAGCCCATCTTTTTTTCTTCTCACAGACTACTCTAAAAACTGGTGTAATCTCAGTGTCTCAAAAAACTCCGTGTAAATTCACTTGTTTACCACCCATCTGACAATGATTTATTCCGAAGAGTTTCAGCATGGGTACGGCTCAACAATGTAGCCCGAGCGATGCATATTTTTTTGGGGAAGCGTACACGACATTCAACAATAGGATGCATGTAACGGTGAGTTGTATTTGTAAAGAAACTGTGTAGTAGAAGTACCGCAAAAAACTATTTCCAATATACCTGACTTTATTAAAAATTGAAAAAAATTCATCAATTTTGAGTAAAATCCTAATAACTTTCAGATGGCGGCACGAATAATCCTGGCCGTAGAACTAATTCTACTTTTTATCACAGTGGTGATTGTGCCATTGACGATTGGATTCTTCGATACAATATCACTATTTCAAATTTTAGTGACAGGATCCATATGGATCATGGCAATGATTGCATTAAATCGCCATAGACATACTTTATTATGGCCTATAATAATTTTAAAAGTGAGTTTTGAATTTATTTAAATCGACATTGTGGAGTAGCGTCAGAGGAGAAATTGTTAAAAACCACTCCTATGGTGCCAAAACGTCCAAAGATTATAACAAAACATATCCTAAAATTTTGAAATTTTTTATTGACAGACAATTAATATTTGAAATTCATTTAAAACATTTTCATACGACGACTTCCAAAAACAAGGCAAAATCTGAAATTTTTCCAATTTTCAAAAAAAAAATCATATAAAAATTAGTAATTTTTTCGAAATTTTTTTATTACGATATTCGATCATTGTGGTGCCATAGGCATGTTTTAATGGAATTTCCCACTGCCGCTACTCCACTTTTAATCTTGTGAGAACTGCAATCGTAACGCAAAACCACAAAAAATATACATTGTATAACCACAAGAAAAAGTGCAAATAATCACAACTGTTCAAAATGTTTTACTGAAATTATAATGTAATTTAAAAATATTTATGTTTTGCATCACGCTGACCACATTATTGAAAATAGTAAGAAAATTTGAAATTAAACTTTTGGAACAAAAAATTGATTGCAGCACACCGGTAAAAATATTTTAAATTGGCTGTGCTCAGCATTCTTTGTTAAAAGTCTATATTTCAGGCTATTGAAAGTGTTTTTTTTTTGAAAACTAGAAACAAAAATTTATTCAACCAATAACCAATTATACAAGAAAAAAACAGTCTTTTACAAAAAATTTATCATGAAAATTAAAAAAAAAACCTTATTCAAATTTATAAAAAGTTTGGCTGACATGGTCGGTTTGAAAAACGTGTCTCTTTTTTGAAAACTTGAAATACAATGCGTCTAATAAAATAATTACGTCATACGGAAAATTTGTTTGATTCACGTTTTAAATTACACGTAGTGAAAACTGCAAAATTGTCAGTTTCTGTTTTTTTTCTGCAAATTTGAATCAATAAATACATCTGTTACCAGAATTTGTGTTAATATTATTTTCAGCATTTTACGTAAAAAACGATGCCGTATTTTCCTATTAAATTTGCTTTCAAAATTGTTTTCCAAAAAAGGGAGCACAACTTATAGATTGCAAAATTATTAGAAGCTGCAATACTTTATATTATTTAAAATTTAATTTTTCAGATATCTGAGATAATCCTCGGCGTATTCCTAATAGTGATCGCCGCGTTGTTAGCCGTTGTTCGAAGACGCGTACTATTGCGATTAATGCAATGGAGGATAACAACAATAGATCGTAAGAACCATGAAACATTGTCCCTTAAAAAACCAACCTTCAGATTCCAACCAAGGCATTCACATTATTGGTTTATTGCTTTTTATGTTGCTTCAAATTGTGTACAACACAATAGCAGTACAAACACTGTGGGACGTGTTCGAATATCTTCGGCAGCGGACGATATTTATGTACAATCAGGAACGATCGCAAGTGCACCAGTACTTTTTGTGAGAAACTGTCTCGCGTATTATCAAGTTATTATTGCTCTTATTATTATTATTCCAATTTTTAATTTTAATTGAACAAGTTTTAGTTCTAGCCTCCAACTTAGTTGGATCATCCAAAGTGATTTTATTTAAAAATTTTGAAAATTTATAAAAATCTATCTGAACTACAAGAAAAGATTTATGTAAATTTTCCACTTTTCAAAATCATTGTCACAAAAAGAAACAGTAGATACTCCCCCAAAACAGTATTCAAAAGTTATTTATTGTCATTCTCTCACTCCCACAAAATTTTCTCCCATTTGCTTCGGGCCAAAACGACATTGTGATGTATTTTATGTGATCTTTAGGAAACTAACATTTTGATCCTAGTCTCATAACGCTTTAGTAATTTTTTTTTCAATGCCAGGATTTGAAATAAATTGTTTCAATTGTCTAAAGTTTTGTTTCTTTTTGTTTTCGTTTCTCCGCAGTATTTGGCGCAATGAAAGTTCAATGTTAGGGAAAATTTTGATAAAATTATAAGTTTTCAGTTATAAGAACTGTGTCACGCTATTTTTATTCAAATTTATTACAGAATAAAAATATGGATAATATCTAAAACTTTGAAGTTTCTCACTTTAATTACATAAAAACAGGACAATTGTCCACACATTTCGCATTGTTTTTTGTTTTTTGTTTTGCCACACTTTTGCCGTTTTTCTTTTAGGCTGAGGTCCCATATGGCAAAGGTTATCGTATATACATTTCAATTTGAGTCATCAAGTCATCAAAACGACAAAAAATTGAATAGTGTCTAAATGAAGTCCTCGGCCTAAATTTGAATCTATTCAATAATATTTTGTAAATGAAAGAAAATTATTAATATTTTGTTTTCTAAACGTAGGATTTCGAAAAGATTAACTACAAATGCATTACATTTGATTTATCAAAATTGTTCATCAATGTTTTGGCAAAGTACTAAAATTTCAAAAAAAAAAAAAGAATTTGTGAAAATGCTCGAGCAGTTTTCCAATTTTGAACCCGGGAAAGATTAGTACTTAAAAATTAACTTATGATAGGTAAAAACTGAGTCTGAAACTGAAAACTGAAAATTTTTAAACTGGTTCTTAACAATTTTCTATCGATCCTATATTTGAAAAAATGAAAGAAATTTTTTTTTTAATTTTACAAAAAATGTAAGCTTTAAAATTTTATGAAAATCATTAAACTTGTAGTATTTTATACAAAAATTTGATAAAAACGCCAGTATTTAAATTTTAGTTAAATTTTCACGAAGAATTCATTATACTACAAAATTTCCAATAACAAATTGCGTTCCATTTTCAAACAGGCAACAAATCTTCTTCCTTATCAAAACTTTGGATTTTAATTGATTGTGATAAGTTCTCAAACTTTCTTGCAGTGATTACTCATAGGGAGTGGCGTCTCTTCTTTACCAATTATTTTTTTTGTTTCCAAACTGAACTATACTCTTTCGGCAGCCCCTTCAACTTATCTCATTTTTATTGTTCCTGTTGTGATCAGCTCTCACACGTCACTTCAAATTATCTCTTTTTGAGTAAAGTTTCAATGACACATTTTTTTCGGACTTTTTCCCTGTTTCCCTATCGTAGATTGTTTTCTCCCTCTCATGATGGGTATCCGAATGAAAATAAATAAAAATAGAATACTACTCCTCCTACTCTGTCACTTTTCCTTGAATAACAGCCGTTGCTAGTGTCAAGTTTCGTGTAGAAACACTTTCGATAAGAGAGAACTGAAACAAAAAAAAGTTTCAAAGATGATTACGATTTTTATATTTTTACATTTTCAAAATTGTGTTTATTTTTTGACGCGAAAACTCCAAAAACATAATTTTTCCTGCTTTTCTGCCATCTTTTCATTTCAATTTGTTTCATTTTTTTGAGACGCAGAATTGAGGAGCTGGAAGAAAAAGTATTGCAATAATTTATTTTTGCTTTGATAATACCAAAACTTTTTTTCAAAAAATAAGAAAAAAAAACCAAAAAAAAAAAGTAAAGCCAAATCCAATTTGAAGAAAACCTCAAAGCTTCACAACGATATACATATGCAGACAAAGTTATCTTTGTCGCCATCCTGTTCCAAAATTGTTTGGAATTTATTCACATCACCAAACAACACACTTCCCCACAAGTCGTCATCTAAAGAGTAGCACACATATTTTTTGTTTGAAATGAGAATCCAGAACCGCGTCCCAGAAAATATTGAAAATAATACTGAAAGAGAAGATAATACGATTATGTTTTTTTTATTACGAAAGCAATTTTTTTCCGTCTTGCTAAGATGACCTTCAGCTATGGGATTTTTTTTCACTTTTAGAGATATAACAAAGGTCGGTGTCAAAAAATGATCCTTTTTAATCTTTTCAGTTTTCATGAAAAAAGGTTTAGAAAACCCACGGTTTTCTAATTCAATTTTTTGGTTATATGAAAAAAATTTGGTATTGGAAAAATAAAAATTTTTAATGATGAAAAATGAAAAAAGTTTTTAGTTTTTAGTATTCTCATACTTAAATATTAGTCGTTTCTATGCCAAAAATAATAATCAAAAATGATAAATCAACCAACAATTTGAAAAAAATGCGGCAATAGTTTTTTTTTTTGGCAACTGCTCAAAATTGTTTATTAATTTTCAATAAACAAAATAGGGTGTCAAACTGAATTAAGCAGTTTAGAAATTCTAAATTTTAAAAGTAACATTAAAAGTTATCATAAATTTCAAAAACTAGTTTTGTTTTGATTTCTATTCTATTTTGCGTTAGAAAAAATATAATACTACACCCATTTGAGATGTCATTATTCACTTCTATTCCGCTCTCTCACTTGTCTCCCTAGAAGAACAACTATTCCTTCATATTTTATCATTCAACTTCCGAGATTGATCCAACATACATTTTTCCATATTTATTTGCTTAACAGCTTACCTTGTCGCACACTTGACGGTATCCATATCTCAAACAGTAAATGACACCCCCTCTCTCGTGGCAATGTCTAGAACAAAAGTGTTGACTTCATTTTCAATTTCCTATCCAAACAATGTTCATTTTGTTTATATTTCATTTTTCGAAAAATCAAGACATTAAGGAAGTGGGAGTAGACAAATGGCTTTTCCACTTTTCTACTCTTGTCAGTTTTTTTTTCATATTTTCTTCATTAATTGAAAAGAACCATAAAATCAGCAAAATCAGTTGACTCTGGTGTGATAGACAAATATTTTTTCGAACTGATAAGAATAAGGAAAATGTATTGTCTGAAAATAAGATTGAGCATTTTTACCATTTTGTTATTGTACTTCCCTATTTCATTTTTTTTTCGTTTTTTTTTTCTAAATGTTCTTTTCATTGTAGGCGGGATGTCATGTGATAAAAGCCCACGTGAGGTCGACCTTTAAATGAAATTGAAACAAGGGCTCTCCAAGTATTGTTTTAATCGTTTGTCTGAACTTTAATTTATGCTTCTCTACAAGCATCCTACATAGGTTCCTCGGTGAACCGCCTTGAGTTTAATTTCGCCTCAAGGGGAGTAGCAGGAAGATTCCGAATTTTTTTGCAATTTATCCGTTCAATGACAGCTGCTTGTCATAGTTCTTCAAATTATGAGATATTGTCGTTCGGTAGGGGGGGGGGGGGCGCCAACTCACTTCATCACTTGTCACCGAGCTGTGTGTTTGACAACAGGAACCCATTCCCCCTAGCAATTGGTCTCACCTTAGCTTCTATCTCTTTTCCAATTGCCGAACATCACATAGTTTGATAAATCGTGTTTGTTCGAATCTTCGACTTTTGTTTTATGATTTATAGCATTTTTCTCAGGTGCTATCAAGTGTGGTATTTCAGTTGTTCCAGGTGTTAAGGTGTTAGGCGGTTAAATGGCAAGAGGAAGTGAGAAGCAAAATGGTGAAAAGTAACTTCCAGATAATCAACACAAGTTTTGAAATTTTTTGTTTTCAATCAAGTTTCGAAAAGTACAGAAAAATATTTTTGTCAAAGTTAACAAAAGTTTTTTCTAGACTAGAAAAGCTTCACTACATTGATATAAAAATTAAGTTAGTAGTGCCTAGTCATAATATTTCCAAACTATGCATAAAATTGAGTCAAGCTATCAAAAACCTAAGAAAATTGAAGTCCATGACCGAATATATAGAAACAGCAATTATCTTTTCATTGTTTCCTCCCGTTTTCTCAGTTTCTCTCAAATATTTTTCTCAGCCATATTTTCCAATCAAGTACACCAAAGTTACAAAAAGCAATGACTTTTCTGAAATCACATAAAAAGTAAGTAGTGTTTCAAAATTGATATTAAATTCAGTTTCCGCGTCTGCCAAGTATTTTTCAGATTCTAGTCTAGCGTTACCAACAAAAAAAGTGTCACCTCAACTTTATGTCACATTCTGTATTTCGGCGCATTACCTAACAAAGCCTATTATTATCTTCTCATTCAAAAAAAAAGTGTTGCAAAATTAACTGTCACGAATCGGAAATTTACGTTTTTGAAAAGGTCGTCAAATTATTTTTTTTCATGCGCGATTGACAGTACTTTAGATAGACGACAAGGGAGGGGGAGGGAAGGGGTAAAATACTAGAAGACCGCCCTATTTCAATCCAATTTGAAATGCATCCTTTGAACTATAGGTAGTGCGCAATAAATAAACAAAATCGTCTATCTTCGCAAACGAGTTAAAATGTTCCTCCCAAAAATTCCTATGAATCAGATTTAATACCTGTGATCACAAAATGAGAAAAAACCTTATCTTCTCAGTTTGTGTTGTTTCTTCTCTTTTTCTGGGGTATCCCTTTTCTTCTCAAATCGCTTCATCTCTGTCCCTCTTATCATCGATGTCTGAAGATATTGCAGTAATTTGTGTGTGCGTGTGTCATATTGAGATTTTCAAAACCTTCAAAACCTACAGTCACAAAACATGCCGCCAGATACACGGATTAACAAAGAAATTGTGAGAAAAAAGCGGCCGAAGACTGCCGCATCTTGTGTTTTCATCAATTCATTAGTTCATTCATCGTTTCAGTTTCCTCCCCCCTATTCATTTATTGTGTTACATGTTCATTCTCATTCTTGCATGCAGATCTGACACAATCCTCATTGTTTCCATTGGGCGCAACGGGGGCCCTCCAAGAAAAAAAATTGGAAAATACGTTGTTTCATGTGGCAAAAAGAAACATCTTGAGTCTACAACCGCACAACTCTAATGAGGAATTTTTCGAGAGAAACAACATAGCACAACACATCTCTTTCTTTCTTTTTTTCGTTACTTTTTTCAACGATTGACCTACCAAAAGATGTGAATATGAATATTACATATTCTTATTTATGCATTGTGTTACTTCATTTGTTTTGCATGTCTGGAATTTCGTTTTTCAGAAAAAAAAGACCCCCAGTTTCTCCGTTGTTATTTTGTTGCGTCTACCTTTGAATATTTAACTAGTTCATTTTTCAGATGGTATCCTGGATAAGGAAAAACCTACTTCTGGTGCTGACGGTTTCGTCCGTCGTTCTTGGAGCACTATGTGGTTTCCTGCTCCGCGGGCTTCAGCTTTCTCCTCAGGTTGGCTTTATTTAAGTTTTTTGAGAATCTATAATTGTTTCTAAAATTAGCCTTATTACGTTGTATTTTTGGCGTAAGCTTTAGAAACTTTGGGAAATCCTTTAATAAAGTGCGCAGTCTCGGTAGAGACTGGATTACTGTAACCGACAGGTAGGGTTCTATAGGTAAATTCCATCGATCGACCGGAATAGATATAAATTAATCAAGAAAAATTAAAGGTTTTTTGTAGTCAAACTAGGACTTTCAAGGCTGGCATACCTGCCCGGTGGCCTCACGCCGCGGCGCAAAGCCCTAAATGTGTCGGGCACTGAGAAAAATAGACTTATTGAACTATATGCCGGGAGGTTTTAGGCATGCGTCAGGCAGGCATCAGACCGTGAAACCACGCCTGCCTCCCATAGAAGCCGGAAGTTGAACAAACGACGGTATAATCTAAAATTGACAATTTCAGAACATTATGTACATTAGTTTCCCCGGAGAACTTCTTATGCACATGCTGAAAATGATGATTCTCCCACTTATCATGAGTTCTCTCATTTCTGGTCTCGCCCAATTGGACGCTCGTCAATCGGGAAAACTTGGATCTCTTGCCGTCACTTACTACATGTTCACTACTGCCGTGGCTGTTGTTGTAAGTTGAATACCTCTGAAAATAGGTGCTGGATGAACAAATGAATTCCAGACTGGTATATTCTTGGTGTTGGTAATCCATCCGGGAGATCCCACTATCAAAAAGGAAATTGGAACTGGTACAGAAGGCAAAACTGTCAGCACTGTCGATACTCTTCTTGATCTCCTCAGAAATATGTTCCCAGAAAATGTTGTTCAAGCTACTTTCCAACAAGTTCAAACCAAGTACATCAAAGTCCGCCCGAAGGTTGTCAAAAATAATGATTCTGCAACGCTGGCTGCTTTGAATAATGGAAGCCTCGATTATGTAAAAGCTTCAGTTGAATACACCTCGGGAATGAATGTTCTTGGTTAGAAATTTCTCTGAAAAATTCCGAAAAAACTATAATTTGTTTCAGGAGTTATTGTGTTCTGCATCGCTATTGGAATCAGTTTGTCCCAACTCGGTCAGGAAGCTCACGTCATGGTTCAATTCTTTGTCATTATGGATAAAGTGATTATGAAGCTCGTTATGACGGTCATGTGGTACTCACCTTTCGGAATCTTTTGCTTGATCATGGGAAAGATTCTCGAGATTCACGATTTGGCAGACACCGCTCGCATGTTGGCTATGTACATGGTAACCGTTCTCTCAGGACTTGCTATTCACTCATTGATTTCTCTTCCACTCATCTTCTTCGTTACTACCAAGAAGAACCCATATGTGTTCATGAGAGGACTCTTCCAAGCCTGGATTACGGCCCTCGGAACTGCTTCCAGGTAAATTATCAATCATTATTTTCAACTTTGTATAATGATTTTAAGCTCTGCCACCCTACCAATCACTTTCAACTGCCTCGAAGAGAATTTGGGTGTGGACCGTCGTGTCACACGTTTTGTCCTTCCTGTCGGAGCTACCATCAACATGGATGGAACTGCATTGTACGAAGCTGTGGCTGCTATTTTCATTGCCCAAATTAACGGAGTTCACCTTTCTTTCGGACAGGTCGTCACTGTCAGGTAAGTGACAGTCTATGCGGGATTTTATAATTGGGTAGTTGTAGAAAAAACTGGTTCAATGGAACATTACAAAAAACTTTTGAAATACATTTCAGTTTGACCGCCACCTTGGCCTCAATCGGAGCTGCTTCGGTACCATCTGCCGGACTTGTCACTATGCTCTTAGTTCTTACTGCTGTCGGACTTCCAGTCAAGGATGTTTCCCTTATCGTTGCCGTCGATTGGCTTCTGTATGGATTTTGGAAAAAAAAACTTTCTATGACCTAGTATTTTTCAGTGACAGAATCAGAACTTCCATCAATGTGCTCGGAGATGCCATGGGCGCCGGAATTGTCTACCACTACTCTAAAGCCGATCTTGATGCACATGACCGTCTTGCCGCGACTACCAGATCTCACTCAATCGGTTTTGTTTTCTGAATGTGACTACATGTTTTACTGAATTATTTTTCAGCCATGAACGATGAGAAGAGACAATTGGCGGTGTATAATAGCCTACCAACGGATGACGAGAAGCACACTCATTGATAATCATTGCCCCAGATTTTAATCACACCGAATTATGATTTCTAAATTTTCTCAACTTTCAAATTTGCTTTGTTTTATACCCTTAACTTCTCAAAATAACTTTCTCGGTTTCATCACCCGACGCTTCATCTTCCCGATTGAAATTTGCTTGACACCCTCCCGATGATTCGCTTTTAGAACCACTTCACCACCCGATGAGCTTCGACTATAATTAGGATATCTATTCCAATTTAGTCCAATGTCAACTCAGTGTTATGCATAATAAAGTGTTGCATTTTAAAACCAAATAGCGTACAAAGTGCATGATGGAGAGTAAAAATCGTAAGGTTTGGTTAGCCATAAAAGCTTGTCCGCACCTTCTTATCATTTGCCTTGTAATGTGTTCACACTGGCTGGTAGGTAAGTATTTTTCTCTTTAAAATTGAAACGTGGAGTGAGGTCAGATAATGTCTGAATACATAATTTAAGTCAGCATTTCAGAGAATTGAAATAATTCATTTTTACCTTCTAAGTTCACACTTTAGTTTCTTGATTTTTTGCTAATAAATAGTAACTTTAAAGTTGACTTGAATAGTTGAAGTAGTCGCTATCTTTCTTGCCAAATATGAATGCCAGGAATATGTTGGAAACTTTTGAACTAGTTTTAATTTGATTGAATCTCGGGTGCATACCCATAGACATCCTAATATATCACTATATAAAATTTTACATTCCTTGGTCTATACAATCATATTTCATAATAAAAGTAAAAATTAAGTTTAAGAACTATTTTCAAAGTTTGCTCTCATTAAAAGTACATTTTTGCGTGTATTAAAAGTTCTTGAGGCGGTAAATTTGCATACAGTCAGTGCAGAAAACTTTACCAATTTGCAAAACTTTGCTTCCAAATCTTTTATTTCCAAACATGAAGTAGCACTTAAAAACTTCTCGTAAGTGTATTGTTGAACATCCATGTGTAAATCCAAGGCAACATTTTTTGGTGCCAACATTAAAATGTGTAAAATTCTTAAACATCACACTCTGAAAACATTTCAAAATGTTTGTATTTGATCTATGAGGCAAATGTTTGAGCGGTGTGGGAACCGTGACTTAAAATCGGTGTTATTCTTCGTTTTTATGTCCATTCGACTACTTTTTTATTACTTGGCAAGAGATGTCTTTGAGAGAATGGCACATACACGTCAGACTATGTTATCAAACAAATGAAGAGAAAAAAATCGAATAACCCATTACAATGCAATAACTTGTTTTATCAGCTAAAACGTGGAAAATTCAACACTTTCAAGAATGGTGTAATATTTCACAGTAATTAGTTGTAGAGTGATGAAATTTGCGTCTGGACATCCTACCAGACATGCTAAAGCTCTGAAAAATAGACTGTCTTGTGGGCATTTTGTTTCAACAGAAATTTAGCGGCTCCAATATACGTACGATACATGGAAATGAAAAAAGTAATAAGGATCTCGAAAAGCGAATTGCGAATTTTTAACGTTTAGCATCGAGTGTTCACTTAATTGACATATTTATTAGTTTCTTCTTTATTAAACGTTTCATATTAGAACCATAAAAACTACGAAAAGGAGGGAGTAGAGTTTCTCGGTTTTCGGGCCTGACCCCTGGATTCAGGGCCTGACGCCAAATTTGGAAATGATGGATTTTTCGCCGCGGCCGACACTTTTCGGGTTTTGTGCCGCACTATACAGCGGCAGGTGTTTCGGCGCCTGCATAGAAGCCCTAACAGAAAACCAAAGCGACCGAGTTTCATGAAGAAACTTCTCAAAAATATTTTTAAAAATGTTTCATGGCAGGTCAAAGTTTTTGAGAAAAAAGAGCCAAATTTAGATATAATCTAAAATTTTGATATAATCTAAAATATCCATCCGAAAATTGTCAGAAATGATTATAATGGGATGCATATCGGCTTAAAATGTTTCTCATGAAATTCGATTGTTGTGGGCCAATTATTCTTTTTTTAAAGCAAAATACCCACAAACTCTATTCCCCCTTTGAATGAAAGTAGCGTTTCTGACTTATAAACTTGCAAAAATTGCAAAAGCCAATTCAACTTTCGCGGCAAAATAAGCCCTGAACTTGAAACTTAACTGTTCCCACGTCAAGGTGAACAATCATATTATCAAACCATCCCCCTCTTCGAAATTCGCTAATCGATTTAAACTACTGATAATGCCATCGGCATGTCACCGTTTCCAACAGTGCACCGTGATTATAATAGGGTGTAACCGTTGCGTGGTAATAGGAAACTCAAACGCTGCAATAGATATGAGTCAGAAATACGGAGAGAATCAGTGTGAAAAGGTTTTTCCCCTGATTGGCCTTACCGTGCTCCACTTTTCCCGTCGCCCGCCATATGGATCACACCGTTCTTATAGCCCTACTACTGGCGTTCTGCTCCACAGCCAGCGCCGTCGATAGTGAAGGAACCGACTTCGTGTTTGCATTTGTGAGAAATGCAAATCCAAATATCACAAATCAAATTCTTTCAGCAACAGGTACCTTTTATTCTCGAGTAATTCAAAAATCAAACCGCAACCATGTTTTCAGTTCTGAATCAGAATGCACAAGACTGCAAATTCACACTGACCTACAGGCCCGATTATCGCAAAGCCACCTCACCAGAGAATATCACCGTAACCGTTTCTGCAAACTCTGCAGTTGAGGTGTCGTTTCTCTGCTCCACCATGATAGGATTAAAATTTCTATTTTCAGGTGCCCGTGCTCTCATGGTACGGATGGAACTATGCCAACGAAAACTTGCAGGATGATGTCTTTTTGACGCTCACTGGGTTTTCAACCTGCCCAGTAACAGTGTTGGCTAATAACTACGATAATGTTACTGGTCAAGGAGACACTTACATGGGTTTGTAAAAAAACGCTCTCCTTACAATTTATATAACTTGAACATTAAATTAAATTGAATTTCTAGAACAGCGAAAAGTAGCCGGTAGTTGCAGATTTATTTTTAAATTTCGATAAGCGACAACTTCGGCAATTTCAGAAGAAAAATCCCGTTATCGAAAAAATTCGGCAACTTTCAAACTTAACTATGTATATTTCAAAAACTTTAATGTTTAACCTTGGCATAATTCTCTATTTTAGTATTCCATATGTTTTTATTGTTTAACTGAAAATACCTAGTTTGAGACGTTTTAATCTTGGAAAGTGCACATTCTGTCATAAAATGCATTTCGTCGCTCTAAAATCTAATAACATCTATTATCTCTACACTTTCGGATATCGGCAACTTTAGAATATGCTAAAATTGCCTAGCTTGCAATTGCCGAACCATTGTGATGCACCCTGTAAAAATTTTTCTGAAGTTAAACAGTTTTTTTTCAGTGCAGGCACATGAAATGTCAACTTTTCGCTTATATCTCGTTTTCAATTCTATCAACTTTTTTTTTCAAAAATCCACTATTCAAAACATGCCCTACAAAATGGAAATATCAAAAAAATTTTGAATTGTTTTTCAATATAGGTACTATTAGCACATGAAATGCCAATTTTTTAGAAGAACGTACGTTAAAAGCATGTTCATGAATATTCACTTTGCAATAACGTTGGATTCATTGTTTTTCTGAAATATTGTTTTGAAAAACGATTATTATAATTTGTCTAAGATTTTTACTGGAAACAAATATTTTTCAGTTCTTCCACTCACTTGGGGTTCTACAAGTTTGACGTTCTCGCTGCCACCAGCAGTTCTTTCTACCGATCAACAATACGAGCAAATTTATGTGTTGCCAACAACCCCGGTAACGTGCATCACTGAATTCTCATTTTCAACGTGTTTTTCAGGGTGTTACAAAAGTTTCCGTTTTCGAAATTGGAAATGCTGCATCCGTCTACACGTTCAATGCGACTTTTGGAAATGCACCGGCTGCGTACATCGGAGCACGCACCCCCGATGCTCGCCCCAGAACATATCATGTCATGTCTGATAAAAATGTTCTTGTAAGTCGATTGGTTATTTTATTGTTTGATACACCAACATCAATGTCTTTCAGGTAGTTGCCGGTGTCACATGTGCTGGAGCCGATGCGAATTCATGTGATCATGTGGCTTATATGCCTCATCCCCCACCAAGCAGTGGTAAGCCAGACACGATCTCAAATCTTTTTGTTCCCAGTAACCTGGTTAATCTTGGTCTGAATTGAATAGCGATTCACTATGAATGAAATATCAAGATATTGAATGTAATGTGACTAATTAAGATTGCTACACATATGATTACTACGACGATGATCATGTCAGTTATCTTCCAACTACCAGCCAATTCTTCACAGATATTCCAGGAACATGCTCCGTTGGACAAAACGTTAGAGATTTGAAAATAGCATTTATAAAAATTGTAATTTTTTTTAGATCACACGAACATTGAATGATGGAGTTTCTTACACGATCACCATCAAACCTCAAATGGAATCACCATTATGGTCGATCAAAACAACTAATGCCAATCAATTGGCAGTTGCTTTCCACAATGGGTAAGACCTATTCATCTTTGAATCCATAAGTAAAGTATTCTAGAGGATCAAATATTCACATTGCTCGTTACTACGACGGAACAAAGTTCAACTCTCGTGGAGCATTCGCAGCAACGTCGCCATCGATGACTCAATTCCACAATTTGAACACACCATTTTTCACCAGAAACGCCAATGACACTATTGAAATTTATTGCACTGTTCTATCATGTTCATCCATTACAATTGACGGAGTGAAAATTCAAATCACGGATACCAAAGTTGTTCAAAAGGTCGATGATATTTCATACTACATCTTTGTGAATACAATCGCCAATCCAGGATATCATCAAATCAGCTTGAAGCAACAAGGATCGTACGCATTCTTTGTCTACGGAAAGAATAAATTGTACTCATATGGATACGAAGGAGGAGCAAACAGTAATATTAGAAAATATACAATATACTTTAAATTATAATTTTCAATGTTTTTTCAGAGCCAACCGTTGTCCTGGCCCCTCCGACAACTCCTGGACCAACATTTTATCCTGTCACTACTGTTTCCACAATGTCGCCTCCAACCACCGTTACAGTGCCGGTTAGCGTGTAATCTTTTTTTAATTGAAAATCAATTCAAATTTCAGACTACACCTACTCCAGTTCCAACTACTACAAACACACCACCTGCAAATCCTACCACCGCCACCCCAACAACTGTTGGCACAAGTAAGCAAACCAATACCATATCACCACATCTATCTACTATCACTGGATCAATAGTCACATCAACCCCCACCATGGCCCCACAGACCTCAGCTAGTCCTACCACCACCCCAACTCACACCACTGCATCGCAACCCACCACAACTAAGCCTGTAGTAACTACTAATTCAGTGACTCCCTCGACTGGAACGACGACGGTACCAGTTCCAACAACCACCGGCTCACCCACTACTCAAACGACTGCTCCAGTAACAAAGCCGACCGTTCCGTCTTCTACTACTCAAACTGCACCTCCAGTGACAACACCTACTTCTCAGCCACCAGTTACAACGACTTCTCTTTTAACAACACTCACAACTCCAACAGTCCCCGTTACAACAACTGTAGTCCCAAGTAGCGCAACAGTACCTACCACGCCTCCAACTACTGTAACTGTAGCAGCTACAACTACCTCTAAGGCCCCCGTAGTAACAACTAGTCCTACCTTAGCCCCAACTTCGCCGACTAAATTGCCTACATCACCACCAAGTACCGGTAAGATTATATTTAAATTTTCAATGAATTTCTGCGCTCTTACAAATTTATAGTATTGTATTTATTTTCAGTCGGAACTTCACCAACGGCTCCTGCAAATCTAACAACTCCAACGACTGCGCCAGTGAACCCAACTAGTTCAACAACTGCACCAACTGCTCCAGTGAACCCAACAAGCCCAACAACCGCACCTACAGTGCCTCCAGTCACAACAACTACGCCAACAACTACTACTAGCACCACGACCACGACGACAACTACAACCACGACGACTCAAACCACCCCGACAACTCCGGTGGTCACTACACCGTCCACAATAACACCAACAACTCGGCCTGTAACTCAACCTGCATCTCAACCAGCTACTCAACCTGCTACCACGCCGACAACAACCATCCCAACAACCACTCAATTCTCTTCCGCGGTTTCTGTGGCTCTTCCTGTTGTGCTTACCATGTTCTTTGCCCTCTTCTAACCTCATTTATTTAATTATTACTTTTCTCTTTCATTTGTTTTATCATAAAGTTTTGAAATAAAAAAAACTTCTTGAGTAGAAAACATTATTCCGTGACCATTTTCAACCGCTTCGAAATGAATTGAAAATAATAAAAACGATTATTTCTTATCTGTAACTGTATGTGATTCACCAGTCACTTTGTTCCAGAATTTTATTATTTGACGATATAATAATGTAACACAGAGAAAAGAAAGTGAGATCATTAAATACATTGGAGGATAGAATAAAGTTTGTTGTTTTGCATTATAAGAAATGATGAATACAGTATTTTGTTGTGTATTGGTTACCGTTTAAAAGAGTGATGATGATGTGCATTCAATAATAGATTATGATTCGTTTTTAGAATGACATATGCAGACAAGAAAATAAGTTATTGTAACAAGTGTGACTGGAATTGAAACGAGAAGATAATAAATGAAATCACATTATTACTTGGTCATTATTTGTAATCTTGAAGCCTTGGGATTCTTGATTCTTATTATGGGTATCACAAAGCAACTTGAAAAACAATTGACTGAATACATTGGTGTATGTGCTGCTATTATAAACGTTTACAGGTTTAGTTATCTCATCCGCACTGTTGCTGTCCACACTACCAGCGCTCTTCTCGACACGCTTTCTTCTTCTTGGTCTGTACACGTAGTCTGGATGGGCATTGAAATGCTCTTCGCGGAGTTGCTTTGCCTGCAAATGTACAATTATTTACAATTATTTCGCGGAATATAGAAAATTTCAACTGATATCGCCGTCAAACTCACGCGCTCAACAAAAGGAACTTTCTCGTGCTCCTCCATTTTTCGCCACTCAGCTCCAAGCATCTTTGAAATGTCAGAGTTGTGAAATTTCTGTCCTGTTGCTGCAATTTGTTGGCGACGTTGTTGCGACCACACCTTAATATAATCATTTGATTTCCTTATTTTCCATGTTTGAACGTTTATTACCATAAAAGCATTCATTGGTCTTTTTATGCGTGGTTCGCGTGCAGTGCGGGGCTGTGAAGCCGATTTTTGTGAAGAATTCACAACATCTTTGATAGAGTTTCCATTCACATAATGTCCGATTATGTCAGCAATTGTCGATGCTTGAACAGATGAAATCACGTTTGGAGATTCGGTCGGAGACTCCGGAGAGCTTGGTGAGCTCAAACCATCTGAATCGTTGACTTGCTCAAACGATTTAACCGTAGCCATGATGGCGAGAAGCTTTTGTGTAGCATCCATGTTTGGGCTCACAATTGGACAACTCACTGACGAGGCGGCAGCAATTGGCGTTGTCTGAAATATTACATTCTCAAAACGTGTACCAATTTATTCTGCTTGTTCTATTCATCCGGCTTTTTGTGTGGCGGGCAATAAGCAGGTGAACAAGAAGAATAAATGAATCTCGCGACAAGCCACCGGCTCTCATTGTTCACACAGATAGAAAATATGTTTTTCACTGATGAGAAGAAACGAGAGAGAGAGAGAGAGAGAAAGATTGGGGTGATACAAAGCCAAGGAAAAAGTAAAGGAAATTTCATGGAAAATGATGATAACTATTGAACATGAATGTGAGGGAAAAAAGTTGTTCTGAAATGAATGATTAGCAAACTGTGTCATATCAATGTATGTGTGTATGTGTGTGTGTGTGCTTGTGCAGAGTTTTTGTTTATGAAAGTTCACGATATCACGCCTATTTCAACATTTTTTTTTGAGGGTTTTCAACAGGTAGATAGCAGGTTATATGAACGAGAAAGGCATAATCAACCAAGACTCCAAACATTTTAGATGTGCCGCGTGGGATACAAAAAAAACCCTCGCATTACACTTAGACTCTTGTTGTCGCTTGAAAGGACGACGTCGCGCTGCAGATGAAATGGACTTCGGACTGGATTTGTCGAAATGCGAGATCAAGAGAATGGAGAGGTGGGGGTGGAGACCTGAGAGTCGCCGTCTTATATGTGGGTGAAGAAAAGAGAGGCACCAATGAAGAAAGCGCGCCGGTGGTGGGGGAAAAAGAAAGAAAACGAAGAAGTGGTGTGCTCTCAATTCATGGCCATTGTATTCGTCGGATTATATAACCGCTTTTCGGTTGTTGGGGCACCTGATTGAAGAGGTGCATACAATAACATAATGGCCGATATTCATGCAAAAGCCTCTTTGGCGATGCTCACAAAGCGTACGATTACAACATCTTTTGTTAATCTTGATCTGCCTCTTTATCAGTCGGTGAATAAAGGTATAATGTGTAAATGAAGCTATTTACAAGCTCTCGGAATCCAAGATAAAGAAGGAGAGGTGGTGAAGTAACAAAACCTCGTGCCTGGCTCAGGCTTAATTGCACAATGAATTTAACATTTCTTCTTTTCACAAAGCCTGAATACAAAATACAATAGAACAGTAATGAACTACCAATTTCTAGAAATGTGACTTGACTAACTAGTATACATTAGTTTGCAAAATTATGGATTCATTTTCAGATCAAATTTTTAAGTCTTTTAGCTAAAAAACCAAAGAACATATAATCAACAACAGTAGGTTTCGTTGTTGAATTCTTGCAAAAAACTGGATTAATTTCTAATCGAAAAGATCAGTTTTCGAAATCCCAAAAAAATCTCTTATTAGTTTGAAGGTGTTATTGTCTTAAAGCCGAGATCCTAAACGGATTTCGTTCCAATAAAGATCGCCCCCTATTCTAATACAAACAAATTGTACATAAACTTTAGTACGGAAAGATCATAACTGCAGAAGCCGTACAACAGGCCGAGCATGAAAAAGACAATTATGAGCATAAGGCTTCAGTTTCTGTTGTCTACTAGACAAAAGGGTGTAGAACAAAGCGTTGTGTTCATTTGATAACTAGCAAAAGCTTTACATGCTTTATCAGGGTTTGGTGGTGGGGGGTTGGTGGTAAAGCGCATTTGAGCAGAATCGAAATGTGCACTTTTGCGTATATTCTTGGAATCATTAGAATAATTTGTGCAAAATCTCAAGATTAGAAGAAAATGGGTCAGGCGAATGTAAAAACGTTCTTATCAATTTTGATCTGCAATTTTGGGGTAAAGGTTCCATACAAATTCCTTTACTTTTGTAAGCTACCGTAACCCGTAACTTGCAATCCTGCTCAAGTCCGAGTTGTCCGAGGACATTTTTTCTTAACTATAAATGGAAACACAAGTGAAACAAAAATTTCACATCAAAATCTGGAGAAAAAAGTCGAAGACAATCAGAGCACTGGTTTAATTGTAGTTCTGAAAGGGAGCACGCGTTTTTGAACGGCCACGACCAGAAGAAAAACGTACGTTCCCGAAACAGGGATACTATTTCTTAGATTATCTAAATAAAATAATATGATGGCATCATGGGGCATCAGTGACATGCACGGTGACAAAATTTGACTAGGTCGACGCAAAAGTTTTGAGAATTTTTTACATAGGCGCTCTGCCGTTTTTACAATATGTATGACCATCAATGTGCTTTGTAAATCGCGAATTTTGCTAAATTGACACCAAAATTTTAAAAATGTTGTTTTAATGCTGGTGTCATTTTTACGAACGTGTAAACTGCATTTCTCATCTATGTGGAACATCGAAACACGTTTGTATTTTATTTTGAAAAAAGAACGATCATTATTTCAGAAGAATGACGTAATGACTTTTCAAAACAATTTTGTTCAAGTTTCATCTTGCTAAAAATAATCTAACATGCATTCTTTTCACAATAACATTAAATAAATAATTCTGCGATTCAGATCAATGATACAACCCATATTTTGAAATAAAACTCACAAACTCAAAAAGTTCAAAAAAACAACCCACTTTTCTTGCTTGGGAGTACAAATTGAAAGCAGATGCATATGGGTGTGAAAGCATACCTGCAAAACCAAACAGTAAACGAAAAATTACAGGTTTGTTCGAAAGGCAAACAATATAATAAGAACAAAATGACAGAAGCAATGCGATTCAGTTGTGTTTGATGAATCGAGAAGTTTTCAAAAATAAAAGAAACGAAATTACCCTTTTCTGTAAACATGTTATTTATAAACTCTATGCATTCTTGTTTTCTTTCTAACTAAGTTTTTGAATAGCGTGGGCGTCCAAAATTTCATGTTACGTTGTGTTGGAACTGCAAAACGTATTAAAATTTTTGGAAGTAGTGCTAACTGAAAATGAAAAGGTCGTCTGGTCGGTCCGCCGGATTATTTGTGCAAGGATTTTAGGGATTTAAAAGAAAACATCTAGAAATGGACTTGAAAGCTTTCGAAAGTTCAGAACTCAACAAGATTAACGAAATCAGCTGTATGTCTACTTTTTCGAATTCTTAAAACAAATAATTTTGCTGTTTTGCACGTCTACACTTTGCTATTCTTATCCAAACACTAGACCGGTACAATGACACATCACAAGTACCGGAAAGTTGGGACAAATGACGGTAGATTGAAATAAAAAATGAGACGAAGAAGAAGAAATAAGGAGGAACGATTCATATTTGAACAAAGAAAATTGAACACTGCTAGAGGAAATGGAAATTAGTCAGTGAGCGGAAACAAGGTTTTATAGTATTCAATTATGTTTTACCTTTTGGTGAGAAGAAATGTCGAATTTAACAATTGGCAACTATTTTTTCATTATAAACTCTGATCATGACCTAGTTGGCAGCCAATTTATATTGGATAACAGGATAACAAATTTCTAATCAAAATGTACATAAATTAACTTTTTTCATGTTTCACTTGAAATCTGTCACCGTTATGCGAGATTGAACATGAGAAAACCTAACAAAGTTTGACTCTTTTGTTAAAAAGCACGGGCCTAACATTCAGACTGTCAAAAAAATTATTAATAAATGTGACATAGTGGTAGAAACAACAGGAAGAATGATGAATCATGCAGAACGCATTGTTTTTTTTGTTGAGTTGACTGTTTACATTAAAGAGCAAAGTCTGTAATCAAATTTAACCTGTTTCAAAATAGAAGTTTCTCTGTACAAATAACAATGTTGAAACAAAAATCAAACTGAGATTGTATCGAGTTGATTTGAGTAGTGGGAACATGTGAGAATTGTAAGCAGTGCCAGAACGATAAATTTGTGTACACGTTCTATATATACAATTTATTCATGGAGAGGTTTGGAAATGATGGTACAAATGAGGCTTAGGCCAATCCCCCACGAGATATACCTAGGAGAGTGAAAAATGAATTACAATATGAATGTGAATAACCGGAGGGAGAAATAAAAAGATAATTACCGGTAAAGGCGGAGACAAAAATAAAGATAATTAAAATCTTTCCATTTGTGGAAGGTGAGCGAGAAAAAGTCAGTTTTGTTAGGGTGAATACAGATGAGACACCTAGGTCTTCTAGAGAAATCGGAAAATTCGGACGCAGCCGTCAAGATCAGGAAAGTTGGAGATTCCACAAATGAAGTTATATAGAAAAATAAGTTTAGCCATTGCACCACGTTAAATCTGTAATCAGACAGCGATCAGCAGGTACGTAGCAGACGATACGAAGAGCAGCATATTGAGCAAGCTTTTGAAAATGTCGGAGAACGCACGAACACCAATATATGCAACGCTAAAAAATGTTAACAAAAATGCTTGTAGCTTTATGAATGTTTTCTTAAAATATAGAAATATCAAAGATAGATTGGGAAATAGAAAAACAGATCATTGCTGGCCTTTAACAAGGGAAGTTGAAAAGTGGTACTAGCAAATGTTCGGTAAAGATTGAAACTGGTGATCAATACAAAAAATTTAGCTCCTTCAACTTCCCTTGTAATGAATGCACAAGCAGTTTTATAAATTATGTGTCGTACAAAACAATCACAACTCAAAACTAAACGTTCTTTCAGAAAACTGTACATTATCAAAATATTGGCCAAATGAAACTATATTCCAAAATGTTTGACTCTTTTTTTTCATAAAGTTTGATTAAAAAACAGTCTAAACTATTCAAATCTAACCACTGGCGGTTTTTGTGGAAGCAACGTTTTCCTGGTCAGATGTCTGCCGCCGTAACTTTTTAATTGCAGTGTTCGTGAAACAGTAGTCACTAAAAATGTGAACAACATTATGGCCAACAGTTTGATAGTTTACTGTTTTTGAAAATAACGGTTAGTTTTTGAGTTATGAATGTTTTAGTAAAACATTTATAATTTATAAAAAAAAACGTTTGCTCGTCTATGACCAGCACTGTACTTTATTTTGAAAACTTGTACTACATGAAAATTCAATATTACATTATCATCATGAGAAACTATCATCGTAGTATAGCTTTAAAAAAAACTACAACTCACACTCCCAGCATTGAAGCTTTGCTTGCTGAGCGGTTCCACAAAATACGTTCTTTCACAACGTAATACAGAAATCGGTCGTTTGTAATGATAGCTGTTTTCAACGGTTTTTCACATAGTAATCCGACAATCAATACAAGGCTGAAATTATCACAGTGTTTTTGTGTTTATGCTCTTTTGTTTTACATGTGAAACATCAATTTCCAGTAAGCATATTTGATGTTTGACTTGACGAGCTCTGCAATGAACAATAAACTTCCTCCGATTATGGCCGCACAGACAATTATTAAAGCAAACTTAAAGGTCCATCTGAAAAATTAGCGTTTGAACAATATTTTTTCGAAAAAAAAAATCGACTAACGGTGGCGGTAGCTTGCTTGTTGGGAGATAACCATCTATGTAACATGAGATTTTTGGTTAGGAATTACCACATTTGGGTGCTTTTCGATTTTTAGATTTGGAATTTGAACGGTGCCGCTGGTTTTTGATTTTCGGCATTTCCACTTTTCTGTAAATAAAAAATATTATTCTTGATAGTGAATTAAGACAATTTCTTACGGCTCGACCCATACGCACGCTTTCATCATTCCAAAGTACAAATTGAACAAAGATCCGACACAAACTAGGATGGCTGCAAAATTGTAGGTTCTATTAAATTTTTATAACATTTTTGCATAGATCACAGAAGATAAATTGTGTAAAATAAAATTTTAAAATGCATCCATCTAGCTGAGCTGGGAACAAAAAGTGCTAGAATAAACACATAAAACAAAGTCTGATCTTTATAAATTTTTTCAGTCAGCTCTTTCTGAATTAAAACGCTATCTTACATTTATTCAAAAATGACCTTTTTTGCTTCGATAAAACAGAACGCAACCTACCGGCAACTGGAAAGCGAGAAGGGAACAGTGTAGGCAAGAAGAAGGGGATTGTATGTATTGCCCAGAATACATTTTTCACGAAATACTCAACTTTCAATTGGAGCGTGTAAACAAGCAACACTGAAAAATCTGTAGTTACTGATTTTGTATGATATTGTTTCACCAAAAAACATAGAAAAAAACAGATATATGTAAAACGAGAGTTTATAATACCGAGCAAAAAATGGTTTTAAAAAAAACAAAGAATGCTCACAAGCGGTTCACCCTGAGACACGGGCTCATCGCTTCCCCCGTCAAATTATTTTCCCGCATGGGCGATCGCAGCCTCGCCCTAATGTAATCTTAAAGAGTGGGGAAGACGTGGAAAGTGGAATGCGTAGAGAAAGAGAGCAAATTGGAAAGAGCGTGCGAATGAGAGAGACGCAAAGAAACACAAGGCTGGTGACCTAGATTTTTACTGTTGAGTTCGCCTTCCCGAGAAAAATTCAAATCTCGATTTCGCGGGCACTTGGAAAATCTCATCGAGAGCGACGATGGGGGAAGCAATGAGCTCGTGCTGAGACAATTGCGATAATTTAAAAAAAATCGATATTTCTTTTTGGCAGCATCCAGATCATTACGTCATGTTGTCTCTTTGCAAAATTTGTTGCAAATATGCCCCAGTGAGAATTCCTTAGGGTGAATTTCCCTCGAGAAAGTAAATTCAAAGACATATTTTTCAGAACATTGGTGGAATACGGCTAGTGAGGCAGTTACTAAAACCCATTTCTTTTTCGTATTATTTTAAAGTTATTTTGGAGTACACAAAAATTACCGAATAAAAAAAGCGCCTAATAACCAGTTACTACAAGCTTTCAAAAAAGTGAAAAACTAAAAAAGTCTTCAAGACTAATTTTCAATTCATATGATAAGGTGGAAAAAATATAGCTGAAAATTGGCAGATCCTGAAATCGGCACATGAAATAAGAATTTCATTAGGTTCAATGACCATATATTTTGTTCCATTTCAACAAATATTTTGACAAGAATTCAAATTGGAAATTCTTTGGTGCTTGTCAATTTATTGAAGTTATGGTTTGCTGAACAAGTCTTCCTATCCACTTTTTGTTTCAAAACCCCAAGCATTCAAATATAGAAGCTACTGCTTGGTATCAGTTTGAAAATACAACATTTTCTGGATTTTGAACAATTTTGCACAATGCATTTTGTACTTCAGTGTGCTGAAATTGTGTGCCTACATCTTTTTTCTCAATATTGTTTTTGTGCTATGTCTAAAATACGTGCCAAAGCAATTTGCATTCTTTAAAACTTTGCACCCGTACTTTCCATGTACTCGAGTAATCCACGATCATTAGAAAAAAGCTTGTCGTTTCAGTTTTACACTTTTACTCAAGTTGATTATCAGAGATGACAATTCTACCTTGATGTTTGAAAAATGATAATCGTTTAATGGAGAAGTTTAATACTAATCCGGTGTGTAGATCTAGAAAGTCCAAAGTTTAGAGAGGTCACTATTACTCACAACTCGAGTTTTCCTTACTCTTGAGTCTACGCCTAAAACGAATTTTCATGGTATTATTTGAGAAAAATCAAATATCCGTTGCGCTTCTTTTTTACTTTTCGCGAAGACACATCCAAATGCAATTTTTTTGCCTTTTTTTGTAAATTTCGTTTCTAGTACCTTTTCCAAAAATGTTGTCATTCTTTTTTTCTTTTTTATTGAAAAAAGTGTTCGAAACTATTTTCGCTATTTATTTTTTTATTACTGCCTCTCTAAATGTGTAAATAGTATTCTAACGTTAACCGATTTGTACTTTTTTGAAAAATTTGTTAATTTTAGATATTTTATTTTTGCAATTTTTAATCGAAAATTCCAAGAGAACGTCGAATTTTTTAATTTTTTTTATCAACAATAGGTGAAATTTAATCAAGGAAAAGTTGCTGAAAAACTGCACTTGATGTCAAACTGACCAAATATCACAAAACACCTTTCAAACACTATTTGAAAATTTTTTTATTTACAGTCGAAAAGTGGCAATTACTTAGTTTTCTCACTTTTTGGAAAAGTTAAAACACTGTTGCAAATTTGAATTCCTATAAAGTCTGCAAATTATCACTTGAAACATAATTATAATAGACGATTTCAAAAAAGTGGCAAAAACATATATTTTTCCAAATTAAAAATAAAACATTTTTCAATTTGTTGGACAGTTACTGAAAATTTCTAATTTGAGCTTCTAATATATTCAAAAAATCAAAAGCAAGTGTTCCCTTTCACCCGAATGCAATTTTTAGTCTGTTGTATGCATTTCGTGCCCACTACCTTTCAAAAAATATATATATTTATTCAAAACGACGTAACAAAACAGAAAAGTGTAGAATAATCACCGGGAGAAACAAACTTGAATAATTTGAATGATCCTGTAAACCAGAAGTAGTTAGGGGATCAAGTTGGGTGGGAAAAATAATTAAACGGGATAGAATTTAATCGTGAAGCAAACATTTGACGGCTCAATGTCTCCGGAAGTTACTTGGCCATACGGTTCCATAGGTGAAGATTGACTAGTAGGAAGCTTTCGTTGATTGATCCACAAGGGCACATCATGTACGGATATCTGGGCGAGCGAGCCTTCCTCACAGTTGATGCGGCATTTGGAAAGTGGTATTCACCAGACAGGATGTTGTGATAGGTCCTCAATATTTGAAGAATCCGCAGGTGTTGAACTGACTTTTGGTTCAGCTGAGCTAGACGGTTTTCATATGATGAGTATGATAGATTGCAGCGTTGGAAGACTCTTCTCGAGAAAAACTTCAGTGGAGACTCCAGTTGTTTAATCAGATTTTTAGAGATCGGGTTGTAGATTTCACATCCGTAATTTAATATTGGCTGCACATAGATATTGTACAATTTGAAGTAAAGGCTGGCATTTTTTGAGCGGAAGGATCGAAGTAACTGCCGGCATTTGAGAAGGGCTAAGTTCGAAATGATGTTTATGTGCTTCTGGAAGTTCAGCTTGTCGTCGACGAAGATTCCAAGGTCTTTCACTGAGTCCTTTTTGGTGATTTTCATTCCGTTTGCATAATATTCATTTTTTGGATTCCGCTTTCCAAAGTGAATAACATTAGTTTTGTTTTCAGCAAGGTTCAATTTCCATTTTGCGCACCAATCCGTCACGACATTGATTGATTTTTGAATAGCGCTGACATTGTCACCAAGTAGCTTGATATCATCGGCGAAGGCATAAACATGACCATCAGATGGGATCAACTCCAATAAATCGTTGATGTAATAAATCGTTGAAAAAAGTGTTCGAAATTTCTCTTGAGCCTTAAGCTGTAAAGAAATTTTTCCAGTTGATCCTTCTTAGTGAATGTTGATTAGAGGTTTGTCCAACATTTTCCAGAGATTGGAAAATATACTTTTTTTTCAATGCCATTATTTAAATTAACAACAAAAAAATTAATAACTAGTGTTCCCTTTTTCCCTCAACACAATCTTTGAGCATTTCTCGTCATGAAGAAGATGCTCCATTTCGACACCGCGCACATAAATTGAATGATATCATTGTCGTTACTATCAGAAATTGCATCTTTTCGGGGTGTCGTCGACGCGGAAAATTGAATATTTTTGATTTAGCAGGTGATCTGTTTTGCGCCGGTTTCTTCTCCGTCTTTTTTCATCCATCTTTTTTTTGTGGCTGTTTGGCAATTTTGTGCATCCAATTTTGCACGATGGTTTGGTCATTGGAAATTTGTTTTTATTTCGGTTTTCCACTTTCACTGTTTTTTTTTCGAGAGAATGAGTTCTATTTTCGAGGTTTTCAATCCAAATCTGAAATTTTTGGAACGCAAGCTTAAAACTGGTTTCAGAACCTAGTCGCAATGATACGTCTGAACAAAATGTAATTACTGTCAAGGTAAAAATAAAAGAAAAACAGGAAAATTACCCAGTTGGGCAGATTTTCTATAAACAAGGCTCCTTCACAAAATTCACTAAATTGTTAGTCTATAGGACATTCACATTGATTTTTTTTCAATATTGTAACGGAGTTTGAAAATATTATTCAATTTATTTTAAAACTAGATTTCTTATCAAAATTCGGTCAAAATATAATACAGAGTAACTACAGGTACACTTAAGACTTTGAAAAACTTTACTGTGCTCTTATTTTTGAAGCTTTATTGTATGTTTAAGACACCTGAGGGCTCAGTTACATTTCGTGTTAGACTTGATCTGTTTTAAAATCTCCATATTTGTTTTAATTTTTTAGTTTACTATTGGGAAATTGTTTGAAAACACTTATATGCAGCTGAAATGATCGAATTACAAAGTAAAACTTTTTAATTTTTTTAAACATTTTTTTTTTGAAGTTATTAAATGTTGAAATCTAAGTATCATAATTTGAAAGCCCACCGAAAGTTTTTTTCTACGATTCTTAATATTTTAAATATGTTTTTTTCAATATTAGTACCTAAACATTATTCGGGTACCAACATGCAACAATGATAAGAATCTTTGAATTTATAAAAAGATATATTATGATATTCGGTCATGTTAGACTACATACTATTCATGCCAACTTTCTATAAACCTCACTTGCTTTCAAAATCTTACCTAAAAACCTAAAAGTTAAATTCTGACCATCAGGGACTAAAAACTATTATAAATTTTTGATAGAGCTTTGAAAATTTCATGTTTTCATTTTTATTGTTTCCACTTCATTTTCCGATTTTTAAACTTTTATCATTTTTTTGTAAACGGTAATCTTTTTTCTATTGCTCACAGTGGCTCACATGTTTGAGTAAACCAGCGATTTCCAAAAATTGGCGTGTTTTTGAACTTATTGGAGTTTTTTGTGCACATTATCAAATACATTTACTAATAACATTGTAGAGCCTAAAAAACTCATATGACAAATACATTTTCCAATAAAAAATTGCAAATTGCTCTCGTGAACCATTAATAAAATAGTTTCCTCTAACAGCCACACTTACGTCACCCTTTTTTTGTTTTCTGAAAAAGACAATTGGCAATCAGGAACTTGAGGAAAGCCTCGAAAATCTGAAAACCTTCTAGGAAAACATAAATTATACATAAAGTCAGAAATATAAAATTCACGGAAAAATTAATGATTCTAGGAAGCAAATTTCAAAAATGTTTTAATAAGGAATTTTAAAAAGGAAGAGTATCTTAAATGAAAAAGTTATAAAAAATAAAAAGGCGAAATCGGTTTACAGTAAAAAATGAGAGCAAAAAGATTGTTTGCGGTACCGCGGGAAATCAAATTAATCGGATAGTGTTTTGTTTTTTGCAATTTTGATAAGAAAATTAATGAAACTCTTTAAAAAACATTTGTTTTCTAGCTGCATTTTTTTTTGTAAATTTTCAAGTATTCTTTTTTATTAGTAATTGTTTGTCATTTTATAACTGTCGTAAAAAATGTTTGAAATTTGTACGATATGCTCACAAGTTCCCCAAGTATGTTGTCAATTTATACTGTGAGGATTTAAAAAAGTTAGATGTTCTCCGTAATTCTTAATTATTCCTAGTAATTTTTCAAACTACACATGCTCGTAGAAAACCCCTTAATTAGGCAATACTAATTTTCACTTTGGATTATTAATACAGGTTGATAAGATCATTTTTTAATATCGGTTTTGGACGGGATTTTAAAGAGGAGCTTCATTATGATGTGCAAATAATGAATATTAAGTGGTTTTGCAAGAAAAATGTGCCTAAGCTCGCTTTTTTTTTTCAGAAATTCATGTTATTCTAGATTATGAAAACACGAAAATTGCAGGCATCTATTTTTATGTAATTTTAGGATGTTTTTTTTTCGAATCCCCGCGATGTATGCTCACAGTACTTTTGTTTTACAAAGATCATTAAGCGTCAGACATTCTCAAAATATATTCATGCCTGAATCTTCAGTCATATGTTGCCTTTTTTCTTTTACACAACAAACTTGTCGCCCATAATTTAGTGGGACTAATTATTTCTAAAATACTCAACGCCTCCGTGTCGTTAATCTCCTCTCTGTCTCCACACGAGCAGTGTCCGCCGAGAAAATTCATGCATATAGATACAACAAAAAAAAAGACTCATCTGTCGGTTGCATACCAAATAGGGCCAAAACTCAGCAGCCCTTTGCGCGCGGGGGTCCTACAACATCGTGTTATTCATCTATTTATTAACGCGTCGGTTCACTTCTTCGGACATCCCTGACTTACACACACGTCCTTCGATTGCTCTTTATTCTCTAGACACTCGAATCAATTTCTTTTGTTTTCTGGCAAATCGTGAGCGAGCATCGTGAGCCTCCGCGAGCTTTAGATTAGTTTGATCGGAATCTACGACACCTTCTTGCTTAGCCGGAATTGAAATTGAATTTATTTTCATCCGGCGCCCTGCTGCTGATGAAATCGGCAAAATCAAGGGCGGAGACACAAAGAGAAGCTCGAAAACGAAACATCATTTGAAAGTCGGACCATCATTCACCGACACAAAAAAAGGAGCGAGAACGAGTTCTCCACCTCTCCATTTATTTGTGAAGGCCGTGTGCAGTTTGACGAGGCTCTTCTTCTTTTGTCAAGTGGGTCCCACCTACTGCCGTTCGAACGTTGGATAAGAAAACAACACTTCTTATTTTTCACCGCACTCTCAGACGCTCCCGGCTCAGAAGCTTCTCAATTAACGCCATTTTCCCATCACGGATTCTCATTCAGTGGTCACAATATTTACAAAAAATCAAGATCTGGAGATATTCGTATTATTCTTCTTACTCTTCTTATTCTCCGTCCCATTATTCGATTCTATTTGTCTAACCAGAGCAATAAGCCCAAGCAAATATGACTGAAATCATGGTTAGCGCTGAATGGTTCGAGGTGAGTCCGTCTCATGCATTCTAGTACATACATCAACTGCGTCATCATTTTCTCAACTTCCTGAATCATTAATGTGTAAAGTGTTTGAACTGAAAAAATTAATTTGTAGACTGTGGGTATTCTTCTCTTTTTTTACTCAAGTTTCTTAGGAGTTCCAAAAATTTGTCGTGAGTAGCTTGTTTTGGAAATAAGTGAATGCATATATAATCTTTTCTTTCCTCTATTCCGCTAAAATTTAGTCAAACATACAAGGGTTGAAGGTAGACATATATACTATTTCCGATTTCAGAAAATGCTTCGAATTCAATTAGAATCATGTTAGTACGTATTTTAATGTAAATTTTCCAATGTTTTTGGAGTACTATCTTTAGGTCAAACCCCAAGTTTGAGCATATAAGTTTTGATCTAAAAATGTGAATTTAAAATGTAGTAGCGCTAAAAACAATTGCTATGGCGTTAAAAAACTGAATATCATAATAAAATATTCCAAAAAATTTTGCATTTTTTTTTTCATTTTGAGTAAAAAAGAGGTGTGCGCCAATTTCTAGAAAACTAAAGCACTGTCGCATACTCAACCCCTACAATATTTAAACATGAATATTTTAAACACAATTAAAATATAAAACTGAAAGAAAACGCTTTTTTCCGATTTGTTTTGAATAAAAATAGATAAAAAATACTCCAGATTTTTTTGAAAAAATTTATTATGATATTACATCATTTTAAACTATCCTGATTGGATTCCTTCTTGAAATTTTAAAAGTCGTAGAATAAAATGTTCTTTGATGTCCTTTTGTATTTGCCATGTTCATCTTTTCAATCTTAGTGTATCTAATGTGAAGCAGAACCCGTAGCTTTCCACAACTTTCGAGTGTTGCTTCTGACTCATCTAATTCCGAATTCCAGACAAGACGCTGACTTTTAAAAAGGTGCGGTAAAGAAAATCTGAAAGCGAGTGGGCTTTTCTCCCTCTCTCTCTCGTTTTGTGTGAATTATTCAAAAGTCCAATGTGGTGTTGCGGATAAAACGGCGGAATTTCTAAAGTTTCAAGAGCAAGCACTACCACACACGCACGTTTCGTGTAGACCGCTCACCCAAAAATAAAAGAAACTTGAAATATGTGGGAGGACAGGGGGCTACAGCTACAAGCGAAAAGTTATGAATAGAAAAATGTTATTGTCACTCAGATGTTTATCATCGGATGGAAGGGGGGGGGGGGGGGGGGCCAAAGATAAAGTATGAGATGGATAAATTGTATCATTCTTCAAGAATCATGTTAGCGAATAGTATTGTTCCTTTACTATCCTACTCGATGAATGCTTCAGAATCGTTCCTAGAATCATTAAATCTTCAGGTAAGCGTTTACTTCAAATCTCAGGCCTTGCTGCTATCCCGAATCAAAATTTTATTCCATTAGAAAATCTGATTACAAGTCGACTCAACTACTTATAATATTGTTTGAACTTGAGAAAAGATACCAACTGTCCTCCCCGCACTAAACTTGATTATGGAAAGAAAAATTGCTCTTTTATTTTTTATTGCTCTTTTATTTTTCGAATAAGAAGTGTGAAATGAGACTCGTCGCTCGCGATTTCTGATATTTGCTTTGGACTTCGCACCGAATTTCGCCCGTAGGCATCGCATTTTTAATATTCGAGTAGGAATTGCTGGCCCGCCGAGGTGACCATCAAAGCATGGTTATTGTCAAATGACTGAAATGCCCACGAAAACATATGACATCACATATGAATTCACCTAGTTTCTTTTCAGTTTTTCCCCCTCATCTGAATCTCCGTTGCCTCAATATATTTATGCTGCTGCTTCATCTTCTTCTTCATCATCTATCCATCTCCAAAAACTCATCACTTTCTTAGACACATGGCTTTCATTTTTCCTTCAAATTAACCACCGTGTTGTTGTGTTTTTTTTAATTGTTTTTATTAGTTTTAATTGAGATTAATTTTTTGTTTTTCAGTATTAGAAAGAATCATAAGGTTTCAGCGCATTTCAAAAAGATCCCACAAATTGCCGTTCGTATTTCAAAAGAATACCTCCAACGAAAACACAGATCAAGTCTTTTTATGTGAAACCTCATTTCATTTTGCTTTTCTATCGTCATTTTTCGTGTTTTCAAGTCAAAAAAAATACGTAGTGACAAGTTGAGTTCTGAATCTACATTCTGAAACATATAAAAATGATCAAAGTAAACTCTCAGAGCACGTAGTTGAAAAAAATTCTGCAATCCAGAGACTCCTCCTACGATCATGTTAGCTCACTTGTACATATTAACTCATTTCCCGTCTGGTCATAATCATAAAAAAATCTGTCCCAAGCACGTTCAAGTTATGAATGATACTGATGGCTTTGGTAGAATCTTGGTGAGTCCTTCAACTTGATAGACTTTGCAAAATATGAAAAATAACTGTGCATGTAGATCTTCTTTGGAGTGTGTAATCAGCTTTTAAAATGATTTGCTCGCCGAACATCTGCTATTTCACCCGAAATCATTATATCAGTTCAATCAATGAGCAGAGCATATCCTCAGGGCACCTGTTCAACTACCAATAACTTTTGAACGACAATTATGAACTGAGAAGAAATGTTTTTCAAACAACTTCTGAACTTTTTGTTTTAGAGAAAACTATCCAATTTTTAGCCTGATAACCAGCGTAAAAATTATTCTTAACCAAAAATTTTTTCCACTCATAGTTGTGCTTGCCCTAATTAATATATTGAATCACTTGTTTACACAACGCATTAATATTTGAAAATCTCAAGTTACGTTCGAAGAACGGCATTTCTTCGAACGTATCCGGACTATAACCCTATATCCAACTAATTATATCCGACATTATATAAGCCGGATTCAAATGTATAGCCAGAAAGTGTGATCTCTTGTAACTGTGAAACTCGGTTTTATTTTCATTTCCTGTGTTTGCAATTTTATAGCTTACAAATCTGCGTCGTGCATTGGAAATTATTGGTTTTTAGAGGAAAAGAGAGTGACTGTGTTGGGTATTTTAAACGTATAAACCTTATTTTAAATTAACAAATTTCGTTTTCAAAAAAAATCTCAACAATTTTTCATGGCGATTTAAAAAAAACCCAGCAATGTTATTCTTCCTTTCGCAAAAATTTTTCAAGCATAAAAAAAAGAAAAAATTATGCCAAAATCCTCGGTTAGGTTAATTGGATGCTCCATCATCTGAATATGACTAATAGAAATTTCAAAAAAAAAAAAGAGAACAAGCTGACAAAATGACAATCCTGACGTATTACACTGACTGAACTGACATGTGCCTGAAAAAAATGAGAGTGAGAAACAGAAGAAAACGTCGATTATCGGGGCGACTGCTCTCAACTCAGCGATTTGGCTAATCACCAATGCCTTCTGGGTAACATTGTGGAGGTTTGTCTGAAACGAAGTCACTTAGGAGGCCCATCGCAAAAACGCTGACGATATATAGAGTCTCCCTCCCGCCGTGGCATTTTCTTATTGCATATGTCTTGTCTCTCGAACTTTTCGTCAAACGATACTTGACAAACTAGCACAAAGGTTATTGCTGTCTGTAGCGATCGAGCCGAGATAGCTGTATATGATAAACGACACATATTCCAAGGTAATGTCGCGTGTTTTTCGATTGAAATGCACATTTATTTTTATTTTGGTTTTATTTTTCTAAAACGGAAGGATTAAGATTAGATTTGTAGAAAGCCACTTGCATGATGTGTTCTGTCTTCTTTTCGTGTAGCTAATGTGAAAATCTAAATTTCAAAAAGTTTCGTGACAATTTAAAAGTATTTCAGAAATTGTTTACACTTTTCTCCTTTCTGACACGTCATTTCAAAACTTGTATTTTTGAAAATATGTTATAAAGTATCAAAATTTTACAATGCTTTCGGAATATAAAATAATCAAAATTCATATATCAAAAGAAGAGATTACAAGATTTGAACAAGCTCCTCATAACCAACTTTATTTTTGATCTTTTTCTCTGAATATTTGTCAAACTGTAATTGCTTCAAGTATCTGAAAAAGGAACTTGCACATAGTATGATCGTCGTACTTTTATTTACATTTACCCATGCATCCGTATCTTATTCCAATAACTGGAGATGGAAAGAATCGAAAACAACAACTTCGTATCTTATTGTTGTGCAGCATACTCATTTGATTCTTCAACTGCAGAGGAATAGTAAAAGCAGAAGTAAACTTCGGTTTTAATAAACATTGATATTTTGGTCAAAAAAAATTGAAAGCCGTCAACATTAGTGATCTTTAATAGCTTCAAGAGGTTTCCGATTCTTGACATCGAACATCAAATTTTTGGCAAAGATAAATTCATCCGCATGTATGGATTTTTGAAAATGTTAAAGAGCTATTTTAAAACTAATGAATCACTGGAAACACTTTCGAAAAATTATTTTCTCCTCCCACATTATTCAGAATCAACCTAGGACGATATGTCTGAACTCAGCTCATCTTAATTAGAATCTCAATGTTTCTATGATTTCTCACGTACTCGCTACCTCAATTTGTCTAGCGTCCATTACTTCTTGGGAGCTCCCTTTTTTCTCGATGCTTTTTCTAATTATTCTCACGATTAGAGTATATGATTTCATTCTCGAAGGTCACTAGAAAATGTTTTACAATAACCCAATTTTTAACAATGTATTGAAATAATACTTTTATAATTAATGCAGTTTCACTGTCATGAGGCGATATGCCTAAATATTTAAAATTCTGATGGATCAGAAACAAAAGTGGTAAATTTTGCTCAACTTTGCAATTTTTTAACATAATTTGTTAACTTTGGCCGCTGGGCGTATTATTACTAACGTTTTCGAAAAATAGTACAAACTTTTTGAGAATATCCGAGTACTGCTGAAGGTTTGGTGGTATAAAAATTGTAGATAGATAATTTTCGCTCTGGTTAACAAGTTGTGATGTCTGAAAGCTTTGTAATTTTTTGGAACTTTCAACACATTTTTCATTGTGCCAATAATTTAAATTTCAATTAAAATAGTAGCTTCGCCCCGAAATTTACTACACATTTTATGGAAAAAATGCAAACGCTTTCCGTATTATTGAATTTTGCAACAGGATATTCATAACTTTCATAACTTTCAAAGTAAATACACAACATTGCGTTTGAAAGTGACACCATCAACATCACGATATTCTTTGTCCTTGCACTTCCATCAATGGCAGGTTGCAGAAAAAAAAGAAACGTGTATAGAAGTGATCTCGTAAATGCAAAACTTTACCACCACGTCATTGGGACCAAGTGGAAGAAATGGGGGCAATATATGTCCTGGGCTTTCTAATTTCCACATCTTCCTTGTTTTCATACAACCGGTTTTCTTTCGTCTTTATTTCAACTTATTCTTTTTTTTTTGTTTCCTTTTCATTATGAATACTCATCTCCAACACAGATGTCTGACTCATTCAGAAGCAATTCACGCGCATCTGATTTCTAGCATCTATATATTTTTTCTTCTTGCCGCTATCTATTTTTTCTTCTACTAAATTTCATTCATTAGCTGCAGAGCGAAAGACGTTCGGATGTCTTTTCTCGTATTCTTTTTTGGAACCATGGTCCAAACAAAACTCATAACATCAATATTCCGTCATTCCATATGCTCCTATTTTGGAAACGTTCCTAGACATCTTTATAACTTCTGGCACGTTCTGCTGTGTGGCTTTATGTGCAATTTTATTTTCTTACCGTGAGCGCGGGCGATACCTCCGCCGAAAATATCATTTTTCAACAAAAAAAAACGAACGGGACGTCGTGAATAGGCAATGTGACAGAATTAGGGAGCGTGTAGATCCTATTAGTAAAATAATAATGAGCATCCAAAGAGCACAACATACGTGATGTCTCGATGCCTTCCCTTGTTCCGACCATATTCTGAATTTTCTGCCATTTCCTTGCTGACTCATGCCGCTGGAAGACTCTTGCTCCCTCAGAAAAAAAGTAATAAGAAATTATTTTGTGTTGGAGGAAAGAAAAAAAAAGTTCCCAGTTCTACTTTTTTCACACGTCTTTTTTGCAAATCAAGTTGACTGCGTGATTCAGCATGGGAAAAAATGTCCTTGATACTGGAAGTATGATCCAGACAATGACGAATGTTAGCTGATTGCATTGAGTCAAAGTGTTCGAAATTTCTCATGTTCAGCCTTTAAATCAAAGTGCCCGTATTCTTTTTCAGATAGAGCTGATTTTGAATTTTTGCTTCTTTTCATAAACTTTTTTATAAGTAGCACTATTAATTGATTGTTTTCATTGCCACAGTTGAATAGAAACAGTGTTCAAACAACTATTAGCTAATTTTGTTGGTAAAGTTAGACGGTGTGATCTTAAAATGTAATGGGCCAGAAATGGCGCCAAACACATCTGAGAATCATAATGAAACATTTTTCAACGGATTTGCAGTTTTAAAATTTTAAATTCAACGATTTGGTGAATAGCAAGTTTCCAAAACGAAAACCTCATCTTCTTGATAAAGTTTTGTTTGAAAATTTTAAAAATTTCAAAAAAATTTCAAAAATTGGGCAAACTTAAAGTGTAACATTTTGAAAACCTTATTTGAAAAACAATGACGCGTTTTTTTTTTCAAAACCTGTATTTTGACGGTACGCTTCATGCACTTCAAATTACTAGATGTGTGTCCAAACGTGACTTGCTCATTTCAATGAATTCTGTGTCATACAAATAATGTAATGTTTTTTTTTAAGGTGGAGTACTGGGGATTTTGTCGAAAAAACACCTCAAAAAGTTTTAGATTTTTTCAAAAATATACAGTCAAAGTGTGGAAAATTGTTAAATTTTCAGAGAAATATGAGCTTTTATTAAATACCAAAGCAATGTCGCATGCAATTAAAACAGAATTGGAATATAAAAACCGTAGAACTTTTTTTTGTTCGGTCGAATTTCAAAATTACGAGTATCGAAACTAATTAATTGTCGTTTTTTGAGAGTAACTAAAATATTTCAAGTTTTATTCAAAACGTTTTACTATGATATTTGGTCATTTTGGAAAAAGTTTCAAACACTTTCTGCTCTGGCGCTACTCCACCTTCAGTACTCTCAATAGATTTTCAGTAATGATCACAAATGCCCTGTCCATTTTCCAATTCCGTTTACATTTAATTTTGACAGAAAAAATATATCAATTTTCCATAACGCATGCAACGATTTCTTGATTTATATAGGCACCTGGTGGGACGGAATTTTAGATTTCTCATTTGCACAATCCTACGGTAGGCACTGAGCGTTTTTTAAAAACATTTTTTTTCGCCAGCATGTTTGAAGCCAGAGGGTTCCCCCTCCTACACCGTTTTGCATCTTTTTATGCGACACTTATATCATTTTTCTATTTTTCTTTTCTATCTAAGAAACTTGTCGAAAAACGTGAACGCATTCAGTTTCAATCACCCTCTTGGGACCAATTTGACTGAGGGGAAAGAAAGGCAAAAGATGCATCATGTATCATGAAACTAGTTTCTGAAATAAGCAACGAAAAAAAACGTGAAAGAGCAAGGAAGATCTTGTTCCTCTTTTCAAAAGTACGTTGTCGTATGATGTGTCTCTTAGGCTCTTTCTGCTTTGTATTCAAAGATTAGAAAAAAAAGTTCCAAGTGCATCGCAGTCGTCGACCGTTGAAAGAGTGAATAATATAGGTGTAGATCAACCCATTCATCCTCAGTTCGCGCACTTCTTGCTTTTTCTTCGTCTTTTCTTCGTCTTTTTTCCATTTTCCTTTGACCGCGAATAGACAAGAGTTTCACCCCTCCCTTCGTGTGTCACACTCTTTTTTTTCTATTCCTAGGAAGGTCCAGGAAAGCAAAAATACATATCATCTTTTGTTACAAGCCTTTCGCATGTTTCTTCTGTCAAACTTGACACTCATTTTGCCGCTCTCATAAATCAAACAACAGGTAACCAGAGGGTCCGTGGCAATTACCATCTTTTCTCAACCCTGCGAGGTTATTTTCATCTCCGTCAGTTTAGTATTCCATGTGGTATTTGGTGTGTCATTTCTTCTGTCATTTCATTAGTCAAAATGAAGTGAAATCTTGTATTCACGTATTTCTTTTTGTCCCCCCACTCCCTTCTTTGGCTTCTTCATTTCCATCTACCCGTCCCGCCGCCATCGCCGACATTCTAATGATCTGAAATCACGTCACACTATCAAATATGTGCAGGCTTGATGTTTTTGCTGATGCTCCTATGTTTGTTCAATCCATCCCAAGTTGTGCTCTCCAGAAAATCCAAAAAAAAAGAAGACGTTTTCTGATATTTTGGTTCCCTTGCACAACTGGTCTTCGGTGGTACCTAGAGTTGCGGTGAATGCAAACAAAGCGAAGAAAAAACACATTCTGAGGGAATTTTTAAGATGAATTCTGTGAAATTGAAATTGAAATTCTTCAAAGAAAACGGAAAGGGAGACGTTGACCCAGAAGCTGACTCATTTTGAGCATTCAACTCCGAGCCTTGATAAATCATTGCGGGTAGTAGGGGCTTGAGAAATCGTTTTTTTTTCTCGCATTCAAATTGTCAACGCATTTTTTTTCTCACGATATCAAAGAAAAAAGAGACGTGAGTATTCAACAATATTTAACCAACAGCTTTCTCACTTTTCACATTTATGCACCACGTCATTTAGAAGATGTTTGGGAGCGCTTAAATCATATTTCACCTATTTCAGTCTGGTGAAGTGTGTTCGACTGAACATCAATGATGTTCATTCTAAAAGTTGTCTACCAAAAGTGGGAAATTTGTTTAAAACCTTTTCTACAGTACCTAACATATTATATTAAAACTGTTAAAACTGTTTGATATTTTTTCATTTATAGTCAAATGTACAGTTAATTTGTGTCATCATTATAAAAATCTTGAATCTATCATGCAACTATTTTTTATAGTGAGAAAAGTTTTTGGAAAAAAGTTTGAAATTTAATTTTTTTTTAAATCTGGCGTTTACCAATCTAGCAAAGTTTAAGACATTTTTTTATAAATACTAAATACTAAATTTTTCAATAAGTCACTGGCGCTACCCCACCTCTGAGCAAAACTAAGAATAATTTAAAAATGACTTTTCTTTCAAAATCTGTAAAAGGTTGAGACAGTGTGAATAAATTCCATGACAAAGTAAATCAATCAACGTCCTTTCTTCTATCTTTCTATGTTAGTGTGCCTCACAAATCGCAATTTTCCAGCCTCGCACTTTTTAATTGCTCCAGTTGTCTCTTTCTCAAGGGTCTTCACAATCGGTTTTCTTCCTTATTCTGACCTTTATGTGTTTTGATCCAAACAAGTCCTAACCTATTTGTTTTTTTTTCTTTATTTCCTCGTACTATATTTATAAATTTATGTGTGCTACCAATAGAAAACACGCCAAAAATATCAAAAACCATCCACACTACTGCAAACCAATTTGGAAATTTTTCACTAAAATTTTATTATTTTATTTCTACCTCAAAAATTTTAGTAGTACGGCCAATAAGCTGAAGCTGCCAATAACAGCCATTTTGAATTGCGTAGTTGCAGTCCGAGAATAGAGCCCCTCCCGTTTCCTCATTTCGTGAAAAAAGACCAAAAGAAAAGTTAAATTTTTTCAGCATGCGATGAGCGATTCCTCGCAACACCTACGGCTTGCGCTGACGGTCACACATCTGCTGCTCGTCGCTTTGGGATCCGTCAACCTCATCATTATTCTGTTAATTATCACAAGACCGTAAGTTGGATAACCAGAAACCTTAATTTTCATCGTGATGATGATAATGTAGCCTTTTTCTGCTGCTCAGATTTATTTAAATTTCTTATTGTTAAAATTTAAGGTTCTTGTGTGGTAGATCTACCCCAAAATGTTTTGCAGTGAATAAAATTCAAAACGGTCACCACGGAAAAAAATAACCATTCTAATAGTATTTTTATTTATAGGCTTATGAATTATTTTTCCTAATTCACGTTTTATTATTTAAAAACTGAAAACATGTTGGGATGCAGCTAATACACAGCTAATACCAAATTTAGAAACTAACTTGAAAAATGACTAGCAAAAATAAAAAATTTGCTAATCAACAAAGTAGAACATTCTAATCCTAAAAATCTCAAAATAAATTTTTCCGAAAATAATAGAAACTGTTTCAAAAAAAAGCAAAACAATTTAGATTTAAAAATAAGTGCAAATACATTTAAACCACAAGTACTATTAACTACAATCCCCTTTTTTTTCAGATACCTCCGATCTATAACAAATGTGTACATGATAGGATTATGTCTTGCTGATTTCATATATCTAGCAGATTTAATACTCGTTGCCGCCACATCACTAAATGGCAAAAGCTGGCCGTTTGGTCCAACAATTTGTCATCTTTTCCATGGCACGGAGGCGACGGGTAATTTGAAATCAAACGTGTGTTCTTTCAATAAAAACAAATTCACAATTTTCAGGGAAATACGCATCTGTACTTTTCGTCGTACTTCTAGCCGCTGATCGATACATCGCGATGTGTAAAAGTGATTTGTGCGGCAGATATAGGTTGGTGCATCACAAAATAATTGAAAAACCCTGAAATAAAAACACTCCTACGTTTAGAACTTATCGCACAGCCATCTTCCTGAGCGGTCTTGCGTGGATCGCCGCGTTTATCTGCAGTCTTCCTCTCTACGTGTACGCCGATGAGGTAATTTAGTGTCTAAATTTGAAAAAAACAAAACAAAATCTGATTGGAAAACACACGAGCAAATCATAAATTACAGATAAAAGTACGTATGAGACCGAAGAATGGTACAGATTCGATAGAGAACAATCATACATTGTGTATTGCTCATTGGCCAAGTCCACCACACGCACAGTGGTACGTTTAGACATGACCCTTCATATATTATGCCAGTTTTGCATTTTTTTTTCTCTCTTTAGAAACGAGGAAACTAAGAGGAAAGCTGAACAAATTGGCTATTCTAGGACCTATTTTCAAGAGTGGGCTCATCCTTAACTAATTCTTTTCAGGTATATCTCTGTGTGCTCGGTGATGATCTTCATACTTCCGGGACTTGTGATTTTCTACTGCTATTATCATGTATTTTGTAAATTACGAGAAGCTGCAAAGGGTTCTAGGAGATTGCATCGTAATAAGAGATCAAGGTCTTCATATCAAAGAGTCACTCGAAGTGTACAACGGGTTGTATTGTTTCATTTACTTTGTTGGTAAGTAACTTGATGATTTTTATATAATCTTCTTTATTACAATTTGTAGGTCCCCATTCTGGTTGTTCAATTTGTTTTCTGCCATCTTCCGGGTTCGAATAACAACACAATTAATGAGAATCATAGTCAACATCATTCACCTCTTCCCTTATGTGAACTGTGCACTTAATCCAGTATTATATGCATACCGAGCAGAAAACTTCCGGACCGCATTCAAATCACTGCTCTTCTGGAGCCGACGGTCAGTTTCTAGCAAATTGTGAGTACGAAAACTACAACAATACATTGTTCTTCCTGTTATACTTTTCACTGACCATCAAAATATGTACGCGAGTGTGAATTTGTGAGCATGAAGCAGAGTGACAATTAGCTGAATGTATACGTGGGTTCTCTCACGCTTTCCGATTGTCAAGCAATTAAGAACTGAGTCGGTGTTGAGAATCTTTTTCCCTAATTGAATTATTGTTGTGTAGGCGTTTTATAATTACTAATGTATCAATGATGAATAGTCTTTTTTAGAAACCGACCACTTCCCTTACCGGAAGATGTGCGGAGCACGTCGGCTAGTACGTACTATAGGAACAGCAGCAAGTGAGTCCATCAAAACAAGTATTTTTCGCAAAAGCTTATTTATCATTGCTTATTTTCAGCTTGGACTGTTTGAAATCCTCGTTGCCCATAAAGTCAACAATGGAGCCAGCATCCGTGTACCAACCAGAAGAAGAAAGTCCAGTGGACTCTACTGAAAACTTGGAAATGGAGAGGTACTTGAAAATTAATTAGTTTAGTTGATTATCAAAGTGAAGCTGAAAATTTTTATACTGAAATGGGTGACCTGAAAAATATTGAAAAGATAACAAATTAAACGGTCAGTGAAAATTTCAAAACACTATTTCATTGCTAAAAACTGTGCCCAGCACACCGTTATTAAGTACACATGAATGTGTTTTAGTAATTTATGTAAAAAGCCCATTTGAAAATTGAAAATATCACTGCTGCTGTAGTGGTGTATGTCCAAACTAAGAAAACGTTTCCAATTTTCACTTTCATAGTTTGTTTCCATCTTTTCAATAAGAAAATCTCAAATAAACACTCTTAGAATCAAAATATATAAATTTTGTGAACATGCCTTATCTGATATCTGATTACAGAAAAAAAGCGGAACTTCAAGCCTGGCGGCCTTATGATGGAACTAACTGTGAAGTATTAGAAGTTCAATACGATCATCATAAATGCTCCGCCAGAAGTATCCTTCTCCCAGCTGTCACAGTGGACGAAGGAACAAAATTATGATGATGAAAACTTTGAAAATAAATTATAGGAACGTGTCGCATTGTCTCTTGCACACTTCCGGGTACGCATCTTTCCTCCCGATGAGAAATCAAATATTGTATTTGAAGTTGCATTTGTGTTTCTTTTCTTTTCTTTCATTTGTATCGATAAATTTTAATTTATTATACGTTCCCTTAAAAATAATCTCAAATAGTTGGTTATGTACATGTGTGAGGTTTAGTGCAGAAGAGAAGATGAATCACATGTGACCTTGCGGACTTGTTGCAATTTGATTAGGATTTGCAACAAAGTGAATTGGGGGAAGCAGAGTCCTGCAATTTGCTTGAATAATTTATCTCAAAAAAGCAACGATCAAAACTTTTTGGATCAATTTTTGTTTCTTGTAAGAAATGGGAATATATTTTGAAGTTGGACGGACAACCTTTATTTTACTTAAGTACTCAAAACATTTTGCCGATTGACTAAAATTTTTGGGCTCAGTAACCTGGGAAGGAACTAACTATTTATAATTGGAAAAAAAGTGTATTATATATTATTTTCAAAAAGCACTATAAGCTCAAACTTCTTCAAAAGTATTTATATGTATTACAATAGCCTAAACTTTAGCAACTTAGTTGCCGATGGCCGAAAATCTTAGCCACTGTTTCGGTAATTACCGGTTGGTGAAAAGCCCTATTGCCCACCTTGGTAAAATCAGTTGTACTGGTGCTGCAAGTTGATCCAGCTGGGCAACCGTCATCTCCATCTGCTGGGTCACAAAGAACAGGGATACCGGAATACGTCATACCACCAGGGCACTCTGAAACAAAGAAACTTAACGTTTGCCATTAAAAGTAAATAACAAACGAGGAGCAGTTGTTCCTGGTTTTGGCTTGCAGCAGACATGGCTTCCCGCCTTCACATCCATCACACATGGCGCTCCTCCACAGTCGGAATCGGAAGAGCACGCTCCTGATGCTTGAAGAAATGCGAAGTAGCAATCAGAATCTGTTGGGAATTAAATGTTAATCGTGAACACTTGCTGCCATATTTGCAACTCACATGCTTTGAAAACAAGAACGGAGAAAAGAAGAAAAGTCGAAAGTGTTCGAGTCATGGTGGTCGTCGTATGCCTTCTCCAACTTGCCTTCCAGCCATTTTTATAGAGCTTCTATTTGCGCAGCCCCACGAACATGCGAAAGGAGCACAAAAAAGCCTGGACACATTTTTTGACGTTGTGTGGATTCATCTTCCACTTTGTTTACTCACGTGTATCAAATCTGATTTTTTCTGTTGTTGCGTGTTCTTGCCATTTTATTTGTTGACCTTCTCTCACTCTGAAAAAAGACGTTTTTTATGCTGAAAATGGTAACTGATATGCTAAAGATAGGAATCATCAAAATGTGGACAAAAGGGACAGATGATTGAACTCTTAGTTATAATAAACATATTGAAAAATCAACAAAAATAGGGTGGGGGGAAGCAGAAACAATAACAGCTTGGGCAAACTTTATTTTAGGTTTTTCAAGTTTTTGTTTATGAAGTGAATTGAGATGAGCTTTTAGTGAAATGTGAGAAACCGCTACAACTAGCTGAAACCTAAAAGCTTTTCTGTTTTTGATTGTGAGGCTGGAAATTATTTTCAATTTGATTATTCTATTTTGGTAGCGCAAAAATTGAAAAAAAATGTTTGTACCTGTTAGCTGAAATCTAAAATATGAACTAAAGCAACGTTTTGAAATAGTAGTAAACAGGTAGATTTTAGTAAAATTTTGAACTTTTTTTTTAAATTTCTGCGTCTATTTGTGTAAGCAAAAAAACTTCGCTTTGTGATCTTTAATTATAGATGACAAAAAATTCTCAGAAGTGAGTGAAGTTGACTATATCGAATTTCGACACCTGCTTTTGTTCCTATAATGTCGGGTCTCATGGTTTTTTTTCAGTAAAATTGTCATATTTTTGTATCTTTTTTAAATGAACTTAAGAATCCAGAAGTTTTCATTTTTTCACAGTAAAAAATTAATTTTTATGTGAGTTCCGAGGTACCAAAAATAGAAAAAAAAATCTCAATAAATATTTACTCATGGTAAATATTTCGTTTAAAACCTATTATCACCTTCTGTTTTTTGGGCATAAAACAATAGCGCTTTCAAAAATTTTGAAGATTTTAATTGAAATTAGCACTTTTTTTTGAAATTTTGAACAGCCAAAAAAGTTGTCCTCCTTAAGTTAAGGATTCAAACCTATATTCAAAAAAAAAATGTTTTTGGTGAATGTTAAATTTACAAGTCGTGTCATAATTTTGCGGACTTTTTTACTCTTGGGCTTTGCCAAGCTTGACCATCTGGCCCAATTAATTAACTCTTAGATTGAGAAAAATTATTTCATTTTAACCTTTTTCCTAGTGCGATTGCAAAAAAATCAAAGAAAAAACGCATTTATATCAGTTTTCCATATTTGTCTCTAGCTGACTATGCTTCTCCCTTCGCTCTCTCCCCTTTCACTCTTTTCCGGCGTGCAAAACTCTTTTTTCTTCAGCGTTCCTCATTTATTGATGTGTCTTTCTTTTTTGTTTCACTTGTTTTTTTTCTTCACTTTTCGCCTTGATTTTCTATCTTTCATCCTCCCACTCATTTCATCACTTCTTAGTTTTAGCAAGTAGCACGGGAGCAATAAAATTTGAAACTTCCACGTTATCAGTTTACCCACCAAGTGTTTGTATGTGTGTCTGCGAGAAGTTCTGATAAGGAAAATGAAACACGCGGCGGCACACAAAGGACTAATTAATCTGAGAATGGCATGCAAAAATGTGGAGAGACTGGCAGAATTGAAAACAATCTCAACTTTATCAGTCTTCAACGAAACAAACAAGTAGAAAGTTTCAAGTGGACAAGAGATTACACTATTTACCTGCCCTATCCAATTAATCAACGTTCAAGGTGTAATATAAGATAGACTTTCATTTTGAGTTCAATGGTCTCTTTCATTAGATTTTCTTTTTGAAAAACGACTTGCAATTTTTGAGAAAATCATCTAAATACTATTATAAATAGAGTAGCGTCTGTGGATTGTTCCCCAAAATGACAGAAATTAATCGCAATATACCAATAATATTTACATGAAAAAGTGTAGCATTTTGAAAGCTTTTTATAATTTTTTGTATTAAAATTTTGCAACATGACAATATAATTTTTTTTGAATTACTCGCATAAACCAATTACGTAAAACTTTTACTATTCGGCTGTTTTTTTTCCAGTAACATCGCATTTTCAGAAATTTTTCTGCAGAAATTTTTTTAAATTTAATTTCAAACCGATTTCGAGTTTTTTCAAATTATTTTGGATTATTAAGTTTTCTTACGAAAAATCTCTGAAAATGTGATACGCAATGTTTGAACTTATAAATCCGAAAAAAATCGAAATTAGGTATTTGATTTGCGGGAATTCAAATATATGATAATTTGACCCTTTCGAATTTTTTTAGACTCTATTTTAGTACTTTTAAAGTAACAATCCTAAGTTTCAGTTTTAAGATTTCATTTCAATTCAATTGAAATTTTAGCTCAATCGTATTAATTTCAGAAAATAACTTGTTCTGTCTGTTGCCAAAAAACCTTATTTAAAAAAAACTTGCTTTAATTTTTAAACCAATTCAAATACTCGCGTATTTTGTTGCAAAGCGTTGCCTTTTCAAGCTAAAATTGTCTCAAAGTTTTGAGATTTTTCCAAATAAAATTAATAAAAAAAACTAAAATGACGTGTTGAACAATACAACTTTTTATTTTTAAACTATAAATAAGTTTTTAAATATCCGAAAATTTCAAGACCCTGGAACTTCTAAAAATCTCTATAACGCAATCTTACTAGGGATACCCTCAAAAAAATGAATGCATGCCATATCTCACGTATTTTTTCGCCTCGCTTCGGTCCATCCCAGTTCTCTCGTTTTTTTCTCCGCTCGTTGCGCCCTCAATTTTTGTCATACTTCGCAGATGTGTTGGAAGCTGTGCTTGCTCTAAAGAAAACAGGATTATTCAGTAGAGGGAGGGGGCAGTGCACTTTTGCATCTCCTTTTTCTCGTTTTTCTTCTTCTCCAAAAAAACATTGCTATGCACCCTCCTAAAACGTTTTAAAATCGAAATAGCTTTGCTGCGAAACGCTTGAGTCAATACATTTTTTGTATTTGAAAATTTTTAGTTTCAAGATGAGTTTTTATGTGTATGCTCAAAAATAAAAGTAGTTGTATTTTGATTTCCATACTTGAGATAATGAAAAAAAATCTCCCCAAAGCTACTATGGATTACATCTATAAAGTCACATTAATCACATTAAGATTAACATCCAGCAATTATGTTTTTTATCGCCTGGTTCTTTCCTCTTTCAATTTTTTTAAAACATAACATATTGATACAATAAAAAAATATTCAAAAAGAAACATATACATTTATTTGTTAAAATAAATTAGTCATGTTGTCACGTTCACAAGAAAATGTCGTCATTTTTATTTATAGATATTTATCAAACAAAAAATGACTTGGCACGTGACTAAACGTTGAAACTTGTATTTTGTTTCGAATTCTTCTACGATCCCCTTTTCCCTTTTTCTGTGTATGCCTATTTATATCATTTTTCTCTTGCTTTTTTCTGCTTTACAATGTCCTAATCACCTAATTTCTCTGGGTTCGCTAGCAATCTCGAAAAGCGAGTCATCGTCGTCAATCAACAAGTGTCAATTGTACTAGCGCATCAAATTTGAAATTTTGCAATTTCCATTGGATATTTCTGGCAACTCTCAATGAGCAAACAGCAGGGTTTTTTTTCAAGTTCATGTGACAAAAGGTCAGGTGAAGCAAGCCAAAGTACCGAAACCATATGATCATTCTCTGGTTAGATGTTTCTCAAGCTTTCGGGGCAAATTCTCGTTCTCGAATTTTCTACCCTAATCTAGAAAATGTTTAGGTAATCATATATAATTCTTATACCTATGTTCTTTTAAACGACAATTGTCCTTTTCTTTTTTGCCACCACTGCCAGTTTTTTCCTTATCAGTTTAATTGTGTTTCCCTTTCTTTTTGCAACGGTCAAGTTTTGACTAAAGATTCGCGATATAAGAGAATTTGCAACAAAAAAAACTGTCGCATGGTCTTGCCGTTCCCGTTCCACTTACGCTCCGAGTGCGTTTTATAATCACATAGAGTCCGAAAAAAAATGTTGGAATTGGCGACTAGTGAGAAGGACAGCTGTCCTCCGCGAAACTGCCTGTTATCGAAATAAGAGCGGCCTTTTCACTGCTCACTGCAACCCACACACTCGGCGCCAGATCTTTTTCTATCTTTTTCTGTGAATTCGGTTTGAATGCACTGGGGGGATCGGTTTGCATCCGTTTTGCTGCGCCCACCTTCTACACTTTTCTCTCATGGTCCCAATCATGATGAAATTCAGTTTGGTGCACCACTTGTTCGAAACCCCAATGACTTTTCACTCCTGTCATTATATCTTTTTGTTAGTCGACCGGCAACAAAACCTTCCGGAAAATGTGACTCATACGTGTTTCTATCAAAAACATTCAAACATTCGACTCTTCTGATCAGGTGTCCTTGTAGCTATTCATAACAAAAAATCCCTACTCTCTTTTTCTTCTCAATCCGTGCCTTTTTGAAATTTGCAAAACTGAACGTTTTTTGCTGCCGATATCCTCTCACACTTTCCTCTACTCTCTTTCTCTGCACCATATGCACAAGAGTCCTTCCCGCGGGTTTCCCGATCATTCCTTCTCATTTTCGTTCAGCTGGTTTCGGCACTCGGTTTGCAACTCAAAGGAAAGCTCCGTCTGTCGGCCGAGTAAATATATCACAATATCAATTTCTTGTCAAAGATATGAGTTTGGTTTCACTTCAACTTTTCACATCACTTTTTTCTATGTTTTTTTTCTTACTAAAGCTCTCCTCTAATATTTTTGCTTTCAGAATGTCTGAGGCTTGGATCACACTTGCAACAAACGATAATTATGCTCAGGGAGCTCTCGTACTAGTTCACTCACTTAGAACTGCTGGAACGACGCGCAAAATTCATTGCTTGATCAGTAACGAGGTACATATTTCATTGATTTTTTTCTGATTTTTTGAGAATCTTATTATAGGTTTCCGCCCCAGTTAGAAAACAGCTCGAAGAACATTTTGATGACGTCTCCATTGTCGATGTGTTCAACAGCAACGACTCCGATAACTTGCGTCTGATTGAGCGCCCAGATCTTGGAGTTACCTTCACCAAGCTTCATTGCTGGCGTCTGACTCAGTACACCAAGTGTGTGTTCCTTGATGCCGACACATTGGTAACAAAATTTTCGAACCTAATAATAATAAGTAGTACTTTTCATTGCAGGTTCTCCGCAACGCTGACGAACTCTTCACCCGACCAGACTTCTCAGCCGCGTCCGATATCGGATGGCCAGACTCATTCAACAGCGGAGTTTTTGTGTACGTGCCAAACAACGAAACCTACAGTGAGTGTGGCCAACGACTTTCAGAAAATCATAAAACCAAAAACAAATTTCAGGACAACTCGTCGATTTTGCTGTAACACATGGATCTTATGACGGAGGAGATCAAGGATTATTGAACGACTTCTTTAGCAATTGGAGAGATCTTCCATCTGAGCACAGACTTCCATTCATTTACAACATGACAGCTGGAGCTTTCTACACATATGCCGCTGCCTACAAAAGGTAAGTGTTTTTTACAGTTTAAATAAAATTAGAAAGCGGTTAAAGGTACTATGACTTGTGAGATTTCTGCTCGGACACTCAATATAAAATAAGATGATTTTTGTAAAATGAACAGAATTTCTGAAAAAAAAATCGCCTTTCATAAGCCTCTCATAAAATAATTCTCGGCAAGTTTCAGAAAACTCTGAGGTGCAAACTTAAAGATAAGCTGTTGGCCGCGTATTAGATTTTTCTAGGCCACTTAGACTTTTTTATGTCTACGGTGTACTAGTGTATACCGTAGACATAAAAAAGACTTTTGGTTGAATATGAATAATGACCGCACGAAAATTCATTATATTTTGACGGTACTTATTCTGTCCGAAAATTTTGCTATGCTCTAGAGCACTTGCATCAAACTTGAAATTAAGACGCAGTGGTAAAACGTCGTGACAGAGCCTATTACAATATTTTCTTTATGACTACCTACTGTGCATTCATTTTAAGTTTTAGTTTGTAAGGTTAGAAAGTGTGAATTTTATTCAATACTACGGCAGAAATCTAACGTTCATAAACAAAGTTCATACATTTTGCACCGTATTTCTAGGTTGCTTCTGCGTTTTCTACATGCTCTTGAAATAGCGTGCAAAAACTGAGAGCAACATTAATGCTAGACCATAATTATGCAGAAGTGTGCCGCAAGGGCATAATTCACAAATTTATCCACAAGGAATTCTGTATTACATACCTCAATTTAAACTACCGCTTTGGCTTACAGATAGGCTTTTTTATCTACGGACTTTGTAGCTCATATCAAAAATGTCAACTACTTTAGATACGGAGCCAACACCAAAATTGTCCACTTCATCGGAAGCGTGAAACCATGGCACGGAAGCGCTGCAGTTCACACTGGCGAACACTTCCAACAATGGCAGAAAATCTATCACGCCCATGTGAATCATACGGTTTGTTCTTCTTGAATCCTGCTCGATTTCGGTATTTTTTGGTGTTTTTGCATGTTTGGTTTTATGGTTTTTTTAATACGAGTGTTGTTATCCCATCTTCCAGTCAAGAACAAATGAGCATGCTGCAGTGTTTCCATCTCATCATCATACTCCCGAACACAGGAGTCACTCTGCTGATCATCCAAAAATAGAACGGAAAGATTCGATCGTCAGGGAAATTGGGAATTTTGTAATGCATGTTGTTCAGTCTGTTAATATTTTGCCATCATACGATACGGACGCTAATACCAGTGATTCACATAGAAATAACGAACCTCACAAACATGACCAACAACGCGAAGAGCATCATGAGCTTCCACATAATAAGTTTCAAACGCCGCATGAAGAATCTCAAGATATAGTGGGTAGTACAGATTGCTTTGGAAGCCAGATGCCAAAATACAATGCTGATAGTGAAACTGATCGAGAAGTAGAGCAGATTGTGAGTGTTTGCTTAGATGATTGGATGGATTTTTGAATGAACTAACTGTGTTGAAGTGATTTCTTCTTTCAGACTAATAATACTCCCTGCCCAGCGTTTGTTCCTTTTGAGAGGCGTGAGGAATACCAGGTAACACTTTTCAAATTTTATAGCATGTCGGAAACTATCAATTAATATTTTTGATATTGGCTTGAGATATGGAGTAATTAACATGAAAAATCCTAAAAGAAAATGTTTCAAAATATTACATTTGTCGGGAGAACCTTAGAACACATTAAGTAAGTAGGTACGTGAATGATTTTTTATAATCCATAGGGACTTATTTGAGAACGATTTAAATACAGGTAAATTGCATTGAAAAATCTTACTGAAGGAATAGAAACTTGGTTTTTTGCAGAGGACCTCTAAAAAACTGGAAATTTTAGTTTTTAGGTTATGTAATTCAAAATATAGATTTGTTTTGTTTGCGACCTCGCTTTTCCAATGACGTACTTTTTTTTAATCAGCACTTGGGATTTTGGTCGTTCCTTAGTTAAGTAGTCCCGTAGTTACATAGTTAGATAAGAATAAATTTAATATGTTACCTTTTGAAAATTTGAAAAAAATTAGTGAAGATTCCTACAAAGTTATTAATCCATATAAACAGTTTTTCATACCATATTAGCATGTTACAATTCAGGCCGCATCACCATCGACTGAGGAGCGCCGCGCCGCCTGGGAAGCCGGACAGCCTGATTACTTGGGACGTGACGCATTCGTTCACATTCAGGAGGCTCTGAACAGAGCGCTCAATGAGTAATTCGCCGACACATTGCCTTTATAACCATTCTTTGTTTTTTTATACCTACACCCCCATTGACATCGTAAAACAACTCGGTACAATTACTATTCCAAAATTCTCTTCTCCCCCACGTTTTTTTTAAACTTCATCTGTTGCTCTGTTGACAATTATCCATATCATGTCACTAGGCCACATCCCCTTTCTTGATTTTCAATTTGTTTTTTTTTTCAATAATGCTCATCGTAGCTTAGTTGCCTGAACAGTCTTTCATTTGTCTTAAATTTGACTGATGGTGTCAGACAATTGAAGAAGTATCAATAAAGTTGAATCAACAGTAAAGGAAAGTCTCCAAGCTATTTGCCAAGGCCATAAATATCGCGTCCGCGATCGTGGGTCACGATGGCAGGTGTTGAGGGGGGAAAGACGCACATACACACATACAAACGCTAAATGGGTCCCCTCTCCTCAATTGCCGGTCAGAGGAGACAGCCAGGAAAGAAGGAAGACACAGACGAACACTCGCCGTTCTGTGTCTCTTCTCTCTACTCACGTTTGAATTGTTCACCGGCGGGAACGCTCATCATTCAAATTTGAAAAGCTATTTTATCTAATTTCTTAGCTTTTCAAGGTTTCAAACTAGTTTTTTCGTATGTAATTTTGTTCGTTATAAAATTGACCTCATCTGCAAGTGAGTCACTAGTAAAATTTACTTATCATTAAGGTGTGTTTATTTACGGACTATTGATTTTCCATAATTGGATTTCCGTCATCTGATCAAGGCCAGAAAAACTAGTAATCGAGAGTTGAAAACTTATTAGTCACGTTTCACTGGGTGTCTAGGTTAGGGAATGCGCTAAACAAGTAGTTCTGTAGAACGTTATCTGGCACAGTATTAATCACATATTATCTACAAGTAAAAAACATAATGGTTCCTTATCAGTAAGCCTAGACAATTAGATTATCATACAAAATTACTTATATTCCGTCTGCAAAGTTCTGCGTTTTTCCCAACCACTAAATCACCAAAAAATCTAAAACTTTCGGCCATATTTTTCATTGAAACCATCTGGCAGTGAGTCGAATGTTATAAGTTCAGTCTTTTTTTTTCTATTTTTTCTGTCTCTAAGAATGTAAACTCTAGATGTTGTCAGTAAAGATTTTATGGTTTCGATTTGTAACCTAAATATTACGCAACCACCTATCGACACCGACAAACGGAGTAGCGGTTGTTCGCACCATAAATTTTGTCAACTACTCCTTGTAACTTCCTTTCCTTCACCTTCACTTGTATTTGATCTCATAAACTTGCGGGTCATTTGCTATTTAGTTCTGCCTTACTACATGGATTTCTTTCGGAAATGGTTTTTTGTTCCGGATATTTTTTGTTTCATTAAAAGAGTACATTCGATTTTATAATATTTTTTAAAACTAGAAAACAATTTATTGTTCTGAATTTCAAAAAAAGCTATGATTTCCTGACTAAAATCTTGGGGCTTTTCGAAGTTTTCTCTTTTCCAACGGCTGGTAAATTTATTTAAAATTAATTTGGTTATCCATATTTTGCACTTTCTCGTAATTAATTCTTTTTTCTGTTAAAGGCCATACATTTTGATAAATTTAACTCAACTTTTTTTAAAGACGGTACTTTTCTATTAAGTTTTTTATAGCTAACTTCATTTGAAATCTACAAAATTGAAGTATTATAGTTCTTAGTGTTTTAGAATAAATTGTTTGTTTTTATTCTTTTTCGGAACAAGTAAAATTTCCTCATACATAAAATAGTGTTTCAGTCAATCAATAACATAAGATGGATTAGTTTCTATGCTGAGCCGTATAACCCTAGCCTAAAATGACACAACGTTTTCTCCTTCGTTGCCGTTTATGAATCATTTTTCTCTCTCAATTCTCCTTCTATTGCTGTTCCAATTAGTATAGTTTCACTCAGATGGAAAGTCAAAATCGAAGAATCAAGCTCAATCTACACAAATATAAAACGGCCGGAGTCCAGCAGTACAGCATTGACAAGATGTCAGACGAGGATGCAGACGAGTATGACGATCAATCATCGAGTAAGTTGCTTTGTTGCAAACCTGAATGCTCCAGATGTTTGCTATTGTTATTATGACTATATATCTGATTTTTTCCAGTATCGTCAGTGTCGGACGACGACGACTTCTCAGGCTCCGAGTCGGAAAGCTATCAGGACACGACTGAATCCACTGGACCTTCGGAAGCTACAACTGACGAGATGCTGTGGGGAAGGTGAGTTCTTTTAAATGTTTTCAAAAGTTGATATTAGATACTTTTGAAAAAATGTGCTGAAAATTATAAAACGTATTTTAAAATCACGAGAGAAAAGTTTCAAAAAACGTGACAAGTTTGCTATCCTAAAAATTTTCTCAAACGAATTTCGAATACGTTTCACAAATTTCCGCACAATTGGTTTCTGTCACTTTTCAGAACTATTTTATTTATTTTTCGCTTGATAGGTTTTTGCTTCATAGTTCAGTATACTGTTGCTTTGCCCGGATCCCAGTTCATATTTGGTCGTTCTCAGAAAGTGTATTTTTTGAGTAATTTTTTAATTTCCCTTTTAAATCTAAAATTCCTCGAAATCGAAAACTACCAAAACTAATAGACCATAGAAGATTCTTTTCAAATTTTCATCCTCTGAAATTTTTATTTAATTCATCAATTTTAAAAGTTGCATTAGTACAAGTTTGATTAGTCCAATTGCTGATTTTTTCCTAATGGGAGACAGTTCAATTAAATGCGCTCTATTGTACACCTCGGTTCAAACAAACGAGGCATGTATGTGTTGACCATGCACACTACATACTGGTTAGCCTCTGGTGTACGAACGAACGCATTGCCCCATCCCAGTCGGCTGCTCTGTTACGCTGACCGTAAAATACTAGAGTTAGAAAGGAAGAAAGAAAGGACAATAGTGATTTGACAATCCGAACATTCTCAATTATATCAAATCTGGTTCGAATGATCAAAAGAAGCAAAAATTAACAACATTGATTTTGTGAAGAATGTAGAAAGTACCCTTAGACACTTTTCTTCAAATATGCAAAAAAAAATTAAATTTTTGCGCCCAATAAGAACATTTATTTTCACATTTGAAATGACAGAAACGCGTAGTAGTATTTGAGTCGGTATCACTGACCTGATTCATCCACTTAAATGCCCATTTTCGTCGTCAAATGTTTGCTTAAAAATATCCGCGCCTTTTCAAGTGAATCAATTGAACTTCTCTCAAAGTTTTTCTTGTTTGGCGTGTATACAATGTCATGAACGCACAAGTTTTGGATTTCCGGCAATCGATCGATTGTTAAAGGCTACAATAGCATAGGTGATTATTAAACGAGTCCCTCTATAATTTCCACAAGATTTACGACAACCGTTCCGTTAATGTGACCAATCGAAGAAAACCAAAATATCCTGTATTTTCTGTAGACGTTTTATGATTTAGAGGTTTCTGTTTTAGTTTCTGTTCTTAACATTCTAATTGGTCACCGATATCTCTGTCATTTTCTGATACTATGAGTTTTGAATTTTTATACTAATAATTAAATGTTTCTAAAATTTCTCTTACAAAATTTTTACTTTGCCCATCCGACATTTCCCCAGTAATATGTATAGTTTTGAGTATGTTCGCATAATTGCAAATTACGTTGGATGTCGAGTTACCGTGGTTTGATTTTCAGTTGCGCAACGCCACGAATAGCCCTCTACCCCCGTGGCTGCTGGAACGTCAGGGGCACTAAAACTTGCGCAAAAACTTGTTGCGTATCACATTTGATGCTCTGCATTGATGTGTGTTATAATAATTTGTACATCATCATCACCAGATGACGCCTAGACTCGACGCTGCCTAGAGACTTCCAGGTTGATAAGCAAAACAGTGTTTTGTAGTGCTTAAAGTGAAAAACTACGTAACAATAATTCAGAATTTTGATAATCCGGCATATATATGTAACTTTAAAATGTTGTGAATAGTTTTATAACCAAACATCATAAATACTCTAAAACGTTCATAAAAATATCAAATTTTTTAGGGAAACGTTTTGCAGTTGGCCAACTTTTTTGAAATATTAAGGCCTTTTGAGCAATTCTGCATGTGCGAAACCTTAAACTATTGGAATATAATACAAATATTTCACAAAAACGCTCAGAGAACATTTGTATTTGCTAGGAGAAGTTGACAAATTTGTAATTGCCACATAATTTTTTTTTAAATTTACCTTGGTGTTTGATATTTTTCATACTATATAAGTAATTTTCAAAATTCCCTATTGAAGATTTTGCACTGGAAAATGTATTTCATGCTATTTCTTCTCAAATCAAATCTATTATAATATGCCGAGTGAAGAGAGCAACTATCTCAGTTACGCAAAAAGTCGTCTCAAATTCTCTCAAAGTTTATTTTTGAAACCACACACACTCACAAACCTTAATTGGAAAATAGCCTATTAAACATTATCCACCCATTAGTGTCCAATTGCACTTTCCTGTCTTTTCACCCCATCTCGTCACACGCTCTACCTTCCAGCTATAATCCCCCTACTGAAATTGACGGTTGTCAGCAGGATACTGTCCAAACAAAATTGTTTTCACTCCCTAATTAGCTCATCTTTTCTGTACTTAGCGAACACGTGTCATTTGCAATGTGCTGAGAATGTGCATTGATACTCTCTCCTCTCGTCTCTGTCATGCTCCTAACTCCGCCCCTTTAGAGCCATCCCAGAGTTTTGCCTTTGGGAACAGTTCTCGTTTGTATTTCTATCAATCTTACAACCGTTTTTCCTTCAGTAACTAATCCTGTTTATTATGACGTATACTGTAAGAACCAAAACCAAAGGTCTCGAAGCTCTGATGTGAGTTTACAATTCAAATTTTTTAAACCTACTACACAAATTTCTCTATCAATTTATATTTCTTGCAGAAGACGTGCTCCAGTCTGCGGAATCGCTGCACAAGCCGTTCGACGTCAAATTCTAATGAATCAACAACATGAGCCCAACGTTCTTGGGAACAACAAAAAAGTTTACCAAACGTTCGGGTCAACTCCACAATTGGCAAATGAACGACACAAGGAGATGTACTCGCAAATTCGGCGGGGAGACGACTCATCATTTCGATCACGTGACAGATTTGTTCCACCAAGAAGACCAAGGATGGGATACGGATCCAGCGATCTTTCAGCTATTGAGGTAATGGTTTCGTAGTCATTTTAAAATATCAGCGAAGTATTTCAAAGGTGTAGTAGCGCATTCTATAGTATTAAAAAATGACCAAATATCATAGTAAAACTTTTCAAAATTTTTATGAAAGTCCTGTATTTTGTTACAAACGTTGGTAAATTCTCAGTTTTAGTTACTCTTTTCGTCGATCAAAAATAATTTTTCCATTCAGATTTTACGATCAATTTATGTTTTCAACATAAATATTCAAAAATTAGATTCGAACATGTTAAACCGCTATAGTTTTCTCAAAAAATGGCAAAAAAATCAGTGATTGACACTTTTTGACTGTCAGTGGTTTTAATATGAAATTTGGTCATTTTGTACTATAAAAGTGGTTTTTAACAACTTTCCCACTGGCACTTCTCTATTAAAAAATTAGGAATCTTTATTATTCATGTAGTGATCTCGTGTCTTTCCTTCCGTTTATCATGAAAATAATAACATTGATAAAATGCACAATGCACAATTGAATATCTTATCGACAACTGTCAATATTCTAATTTTCGCATATCAAATATGGGAAAATACTGTACGTAATAATAGTAAGAACAACGATTGGTAGATCTCGACTTTCCGAAAAAACGAGAGAGGGGAAAATTAAATTAATGAAGTGCGTCTTGATGGTTATCTCTAGTTGCAGGAAATGTCTCCAATTCGTTCATCGACTTACTCCAGCAGCAGCGAAGCACACAGACTATCGTCTCTGCGTGCTCAAACTGAGTGGAAGCCTCAGCTCACTTCAACAACTACATCGTTTCAGGTTGGTATTTGGAACTCTATAAATTTTGAAAAACCAAATAATTTTCAGCCACTCAGCCCGATGAACCATCATGATAAAGAAAACGGGCCGTTTAAAGCACCCATGTCACCAGTTTGCAGTTCAACTCCTCGCTCTCAAAGAATGTACCGCAAAAATCCCAAATACCGACGTCAATTTGGCTCGTCTCTTCAGTTATCCGAGTCTCGCCTCGAAGAGAGCACAAGCCAAGAGTCGGAAAGAGCAGTCACCCCAGAATCGTGGATGGAGCATAATAACGAGAATGAGCATCCAGATCAGATGATGTTTGCCAAACCAAAGCAAGGAAGTTTTCCGCGACCAGAAGCTTTTGGCCTTGATAACGCGTACGCCAAGCACAAGGACATTCGAGGAATCATCTTTTTGAGCATGTCGTTGTGTGGACGCCGTCTTACACTCAACGTCCAAAATGCCGCCTACTTCTGCAGTGCTGCTCGACCAACATCTGTGTGCTCCTACGTCAGTGCTGTTCTTTGCCATCGTCCAAGCTCCCAATCGTCTTCTTCCTCACGCCAGTATAGGCAAAGGCCTGATGAGTGTTATCGTACTCGCCTCGTGACAAACTGCAATAGCCCATCGTTTGATGAGAGTTTCTATTTGTAAGTTTTTATCCGATTTTGGCAACGTTTCGACGGCATCGATAAAATTTAGTTTTATCTGATCTTTCAAGGGGTGTAGGTGTAAAAGTTTCCCGGTCACCTTGGCGTCCTCAAAGAACATGCCACCTGCAGCGTGTTATTTTCCTTGTTAATTCAAACCTATGTTCATTTAAAAAAAAAACATTTTTTTTTCAGCACATTCTCCGAGAATTGCGTTCGCGATCTTCTGATCGTCACTGTCTATGAAATGGATTCCAACAATGCCGAGTACGCTATTATTTTTCCATAAATCCATCTGTAAAACTTAATATTTTCAGAAAGAAACGAATCCTGGGATGCATGACATTCCCTGTGAGCCGAATTCTGAAAAAGGCCAGCCAAGTCGTCGGCGATCCGTTCCCCCACTACAGACGTCAAGATCCAATGGAAGATGTTGAGATCAACAATGAGGGATTTTTCCTCTTGAACAAAGACCAGGGAAGAAAGCAAAATTTCCCACAGCGCAAGGTAGGTCAATGACTTTCATAGTTTTTCATTCCATCCACAGAACAGGTTACACACTCCATAAGATGCTTCAGGTTCGCCGCCAAACGTTTTACGAGGATCCCGCGTTCACCGGAGTGTCGTCTGCTGGTTCATCGGTGATTTCCAACAATACTGGAGGACAGGTGCGGATTGCTCTTAAAGTGATGTGATGACATTTATGTATATGTATGGATGGAAGTGGTTATTTTGTTATCGTTGCCTTTCATTGCCCACGCACCCGCTAAATTTGTGTTGTAGTGATGTTTTATCATCGTTTTCGGTTCGTTTTCTTGTAGAGAACTGAAGCTTGTTCAGCCTGATGTGCAACAATGTTTAGCATATTGCTTTTACGATGCTCAAATGCAAAATTAATCAAAATTGGTAGTACAAAAAACTACTATATTTCAAACTCTTTGAAAAGAACATAACCATTCAAATTTCATTTGAATACAGTTAATTTTACTCTTAAATGTGTAGTACGGCCTATGGGGAAATGCTGAAAACCCATATCTATGATGCTAATAAGGCAAACAAAAAAAAATTTAAAACTGTAAGTAAGTAATTAAGTAAGGAGTAAGTAATTAAGTAAGGAGTAAGTAAGTAAGTAAATAAGTAAGAAATATTTTATTTCGAGTTAAAATGTGAAAGACTCAGTTTGCACAATTAAAAAAAAATCTAAAGCACTGAACGCCTACAATGTTGGAATACTAAAATTTTGAACACAATTCAAACCTAGAACTGAACCTTTTTTTTGTGATCGACGTCTTCTAAACAAGTTGGTGAAAACTGATTTCCCTCAATTTTTAATTCGAAATGAAAAAATTTCCAAAAGTTTTGAAGAAATTTTATTTTGATTTTTGGTCACTTTTGAATCATAGTTTTAATCATCTCCCAGTGGCCGTAATAAAACAATTATAAATTGTCAGTGCCAGAATAATAAATTGTCAGTGCGAAAAATCAGTGCAAGACTAATAGAGAACATATTGTTTTTGAGTAATAATCTTTCTTACACAAAATCCAATGATTACTTTTCAACGTAACTTCAGTTGAAACACTAGAGCAATTTCAAATTTCAACTATTCCATTCGCTTATCAGTTTCGTTTCATGATAAGTGGTTTGCGACTCCTAAATTCAATTTTGTTCTTTCGTTTCGCATAGTCTGTCGGAAACTGACTGTGCCAATGTTAATAATCACCCTCACTCTTCTTTGGCTCAAGTTTTTGATTTTTGATTCAAAATTCCTAACCTCGAACTGACCATCATCGAGTTATTGTTGTCGATTTGTTGGTTTTGATCTCTATCATCAGAAGAGACATGGAGTAGTGATTTTTTGGCCGTTGTGTGAGCAGAGTTTTGACAAATGACTGGCCCGCATCTCTGTCGCGGCTATCGGATGTCAAGGCGGCTACGTATGAATGAAAAGGATACATTTTTCACAACTTCACCACTGTTGTAACTCTGCTTGAGGAGAAAAAAAACCCGATTTTGCAAAAATCCCTCACCGAGTGTCCCCAGAACTTTGACCGTCCAGAAAATCATATCTCAACTAATCTAGCCATACTGCTTCAGTAGAAATATGAAACAGAAAAGATAACGCAAAGACAATACCAGTGGTGAAACGAAGAAAGGGATTAACCAGAGTCGGGGGGCTAAGAGCAGTGATCTACTACTCATCCTCCATACTCCTGCGCTTCTTCTCCCTCTCCCTCTCGGTGGTTATATTTGTTTTCCTGACAGATTCAATGTTGAACACTTATCTGAGAAGGCTTCATGTTTTTTTTTTCGAGTTTCCCAGTGACCTAGGTTAACAATTTCTCTCCGTTTCTGTTTTTTTCTTGCGAACCCCCAAGGCTTCAACTACGCACAGTTCTCTCAAATTTTTTCCACCCTATGGAATTTCTTAAACTTTTTATGTTTCAGTATTACCGCAATTGGTTTCAGCACGTGTACTCTGTGCCTATACCGTTGACATTGATTATTTATCAAGTATTTTCAGTTTTCAGTTCTCAACGCGTATTGATCAGTTTCATTGCAATTTGTAACTTTTTCAGCCAAAATTCAAGGATTTTTTTTCTGATTTTGAGTCTTTACATAAAATATCTAGTCAAGGGCCAAATGAACTACTATATTTCAAACTCTGCGTCGCATTGTCATCGTTTCTTGTTTCATGTCACACTCTGCACCGCACTTTGTTGCATCTTTGAACCTTTCCATCCATACAATGTTTTTTTTCAAAATTTACCACTGCTAACTTAAAAACTTTTTTTGAAAATTAAATTTCAGATGACAATGGCATCTCCTCGTTTGTCAGTGCCCAATGAGCTGACAATGGGTGATTACTACAGATCAACGGGTAGCAGCGACATGCGCGGTCGGTCCACAAACAATCTCCTAGACTATACGTCTGCATCGTCAAGCACAAATGGTTCAGCGGGTGGCCCGGAAAAGTTGAAACTTCATAGGGCAACTCTACCAAGTATCACAACTACAACAAGTAAGATAATTTTTTGTATTACAGGTGAACCTGTGGGAAAATAATTAAAAATTACTCCTATAATGAAAAAAAAATTTTGGAAAGTGTTTTTTTTTAAATTTTCGAGTCAAAAATCGTTGAAAAATCAGGTCTAAAACTTTATTCGGAAGTCATCAATCAAACAAATTTTTACACCCAATTTTTATAGTCTAATCATGTTTTAAATATTGATATTCAAACATTGTAAAAATTCGAGCATACGACAGTGCTATAGATTTTTCAAAAAGTGACAAAAAAAACAGTAATTGCCACTTTCTGACTGCCTGTGTTTGAAATATGAAATTTGATAATTTTAGCATCATAAAAGTGGTTTTAACAACTTCTCCACTGGCGCTACTCCACCTTTAAAAAATTATGAGAAAATTTCACCTAAATCTGCAAATTTCGTAAGATTTACCAAAAACCTTCTGAGGCTAAAACGGATTTTATTGTCTATACACTCATTTCCAACTGATTTTATGTGAAATTCCAGGAAAGGAACTTTTAATACTGATTGGAAAGTTGCCGTGCGTGGGTATTACCAATAACTGAAAAAGTTGTGTTTTATGAGATAATGTTAGAAAAAATAGTTTTTATGCGTTTCACATTTACCTTGTATTTATCGAATTTGACATGCGATCGCTTTGGAGCACTTGGAGACCTTATTCCCACTTAGTTGTCGACACACAAAGTCGGCATAATTCGAACCTATGCTATTCTGCATCAAGCGGCCTAACTGCTGCATCCTTTCGATTATCGCAACGTGTCTACCGAGTTGTCTACGTCGGCAAAGTATGTTAAAATGGCTCTCCAAAATCACTGTTTGTCATGTGTTCATAGTGTACTTGCGAGGTTTGATTAGTACTTTTGACAGGGCGGACACGGTTGCGATGAGGTGAGAAACTGACGGTTTTCCATCATTTGACTACTGCCGAGTTTTCTCTTGCTCTAAATGTTTTTGACCAATTTTGTTGGGGATGTGTGACATATCACACTTTGCGCTATTTATCTTAATTCCCACCACATTGTCTCCATGATTACACGCCTCTTATGGTATTAACTTTGTCTCTTATCAGAGAGCCCTCGGTTTATGGAAACAGTGTGAGGTGGAAGTGATGCCTAGCCGTCAACCAAAATTGTTTATGAAGCCCCAGGTTTTTATTGTTTTTAAAATTTATTTCCATCGCGTTCGCTTCCCCTCACTCTTCATTCCCACGCCTGTTTTTGGAACAACACATCACTGCCACGCATTTTGTATCGACCGATAGAAATGAGGGGATGCACAGTTTTTATTGAGGACAACTTTCTTTAGTTTCCTCTTTTTTTCACAATTATTGCATGACATTTAGAGTTTCCTATAAAATTCAGGTTCTTACTTTCTTTGATTTTCTCGATTTCCATCCATTAAACATTGTTCAAAATACTTTTCTCAGTATTTTCAAAACCACACAATGAGCGACGAAGAGGTTGACATTGTTGAAGAGCAGTCCATGACGGATACGAAATTTCAACGACGTGGCAGTCTGATTCGCCGTACATGGAACAATACGAGCGCGAAAATTCGCGGACGATCGCTAACGTGTGTGGAAGAGCGTGAAGAGTGCAGACGTTGGTCTTCTTTTTCCTTATCACTGAGTCTCTTTTTCTCACGGTCTCTCTAAATCACCCGATCTTTCTCCTCCTTCTAGTGCTCCAAAAATAGACTTGATTCGAAATATCGTAGGTGTGAAATGTGGACAGTCGAAGGTCTTAGTACTTTGGGGTTTTCGATTAAAAGTTAAACGTGTGTGTATTTTGTATGAGCCATTTGAAAAATGACTCGGAATTCAAAAATAAAATTTGAAAACATTATAATATACACGTTTTTATGAGTTGCTTTAAAATGGTTTTATTTAGTTTTCAAAAAATTACTTATTTAATTCTAAAACCACTGAATTACTTACTAAAACCTCCCCAAAAATCGAAGTTCACAGTAAGACTTCTTAAACATTTTTAAAAACTTTATGGAGGTCCAAATTTTAAATGGACAGCAATAAAGGTTTCAGGCAATAATTGAGGTCCTTGGAATTTGTCTAATATACTTGAAAAATGAGTACAATTTTTCTACACTAGCTCTGAAACTCATAAACAATAAGACACTTATATTAATTTGGAAATTTTTATTGAAAAACTTTATTAAAAATTCGAATAAAAATTTTGAAAGTTAAAACAAAAATGGTTCAGCATAATCAAACCTCAACTGTACTTTCCTATTTAGGCGAGAACAACTCTGACGATGCGAAGAGCCTGAGTCCCGAACAATCGCCCACGGATCACCACTTCTTGTGTCCTGACGACAATGGAGGAGTCTACGGAGCAGGGCCCGCTCATAGTGCTATTAAAAAGGTGGGTTGATGAAAGTATGGTGTTCATTCAACTATTCATTGATACAAAACGGATGCTGTCTGACTTTGAGTTTGTTCTTTTATTTATTCTTTTTTTTGTGCTTCAAAAACTCTTCATGTAACAGCTTCCGGTTTTGCAGAGCTCGGTTCGTCGTGCAGCGTCGTTCACCTTTTCGCCGAAGCACTCATCCTCAAAGACCAACCTGCGCCAGCTGAACGGACGTGAGGAAGATAAAGAAAAGAAGCGTTTTCTGTGAGTTTTTCTTTTCTAGTTGCTTAACTGCCATGGCTAATCAACTAGTCAATTAGGCACAATTTTCATTAACTTACGAAGTGGTGCGTCGCATTCGTAGAACCGAAATTGATTCACGGAAAGGTTATGCCAGAAATATGATTTTATGTGGTTGTTCAAGTTGATATCATTCTATAGAAAAAAGTTCGAAGTACGACAATGATATCACGTGTAACTTGAAAATTATCAGAGCATCTTTCACTGATTTATCATGAAATCATAAAATCATAGAACCGTTTAAAGATTGCAAAATATTTCAAGAAATACTATAGGTAGGACTCTACTATCCCACCCCTACTTATTTTTTCCAAATCTTACCCATTTTTTGACTGCCACACGCGAGGGCACCTACCTAAATGCACATTTGTTCGGGACTATTGGACCGTGAGCAGGTGTAGTGGGGTTTGATCGGCTAGTCTACAAAAGATAAAAGAATATTTTCTTTTCGTGAAGTGGATGTTCCGATCTCGATCACTAGAAGGAGTTTGCATTTGAAAGAATAGGAATTTATCGAAATTGTGCATGGTTAAAGAAAAATTGGCAACGAAATGAAGTCATGATTTTTATTTTGGTAGAACTTAGTGGTTTCTTTTGTTCATTAGTATGTTGTTATTATGGATTAAAGTAACAATATTTGCAAAAATCGAATATATGAACTCTTTGCATTATATGGTTTATTAGAATGTCAAAAAACTTTTCATGAGCTTAGTTCTCTTAGAGACTGCATCAGCGAAGAAAGGAAATCGGAATTTTTTGGCAATTCAGCAGTTCGGCAACAGTAGTCCAAATTATGGGTAACTGCCAAATGTTGGGCCATTCGGCAATTCGACAACTATTTATCGAGTTGAAAAGTGTTGGAAGGTGTTGGAAAAAACCCAAAAAATGAGCAAAAAACTAGTTTTACAGTGGTAAATGTGTTTTGCTGAAGAGGCATAACTTTGAGTTGCAGAATTCTAACATTTCCCACAATCGGCCCATTTTGCCCATTGCCGCCCACTCCTTGACAGCATCACTAATTTGCAACTGGTGTTTTTGGTGCTTGGATTGATGTACAACGACAATACAGTTTACTGTATCAGTTTCTAGATTCTGAAAACCCTATGTGCGATTTCTTTAAATACTTCCTCTTATTTCTTTGCATCAGTGAATCTGTCGTGGGGGAACAAACGTACCAAACTGAGATGGGCTTATTGTAGGTTTTCCCCGTGTCTTTCACTTTTTTTTGCTCTCCCATGTCATTTGCGCATGCCCTTACGCTTCACATATCTGTCTCCCCACTCGCCCCCTTCTTGAAGCCACTGCCGCCCCGCGGCCCCCTTGCATTTTCTGCCATTGTTGCCCTCCACCTCCTCCTGTTTGGGTGGGAGCAGCAGAAGAACAAGGACATCCCTTTTTGCCTCTTCAGAAACGAGGTTTGTGCTTCGACCCTCTCTCTCACTGGTTTTGCAAGTCTCGGTGCGTACCGAGAAGGCCTGGAACAAATCGTCCAAGTTTATTTTCCGTTTCTCTACATTCTTGTCTTTAATTATTCCTCCAAGCCAAAACAATCTGTCAACAATTAGCGGTCGTCGCCAACAGGACGCGTCAACTGACAACACATCTCATTTTTTTCTCTACAAAAAATGGATATTCGTCGAAAAATTAGTACGCCGGTTCCCGTCAACGCGTCAAAGCGGTTCATCCACAAATGGGCTTCAGTCCGCGAGATGGAGTCGCTCGGTATCTCGCCGCCGTCGTTTTCACCAATCACGACGTCACACAGGCAAGCCAATTTTATAAAACACATACTTCTATCTAGCTCAAACAAATCTCGTTATAATTGAATAATGTCGCAAAAAAATTGGGCAGATTTTTCCACTTTACGCATATTACCTATTTGCTCGGCCGGAACTTGATTTCCCCACCAGCTGTGAAGCTAAAACATATATATGTGCGAAACCAACTTCTGATTATCATTCTATAATGACATCTCTTGTTTCTCCATTACTCTCGTTTCCAGTCTATACGTATTTTCTATGAAACTTGCACCTAGGCCACATCAGCATGCCAGGTCCAAATCCAGGTTTGTACTGTAGTAATATTTTGGAAATTTAAAGTTTTATTCAAGAATTTATTAAACAACATTTTGTATGTTGTATGTTTCAAGTAGGACCTACAACTCAATTGTAGAGACTTTAACGGGATTTTTCATATTTCTGAGTTATGCAAATAAACGCTTTTTTGACGGCGTGTGCAGCATCACGTGCAGTGTTCTAGCAACTTTTTTTTCTATTGAAAATCAAGTTATGGTAGACCTTAACCTTTCCGGGGCGTCAGATAATCGTTTGGTTGAAATAATTGGTAACACGATGCTGAATGGTAGGCGCGCGCGCGCGACAATGGTCATCAGTTATTCTTTGAAAGAATATCAACTTTCTCAGGGTACATGTGCATAACATAACAACGCGTCGTTTGGAGTTGACTCGAGTGCATGTGAAATGCACACTGCTTTTCCAGTAAATGAAAATTCATTTTTTACAATGCTTGAATATTTGCAAACGAGATATAAATATGTAAATAAATACTCTTTGGAAATTGGAAAGTAAAAGTGCAAGATAATAAGGATGTTTGACTAGGGATTTATGAACTTTGTCGTTTATGTGAATGAAATCCACTTGGATTATCGACTAATCCGGCAGAAGGAATTCAAAAAAAGGATAGAGCCTATCTACCAACTATTATTATATCTAGTTCGTCTTCACATAGATCGATTCTGACCACAGTCGTAAACCGGGTGTACACGACCAACTCTCCCGCGCGCTGTCACCACTACTATAGTGCAGTTCACCCATTACTCTTCCCATCTCCCCCCCCCTTTTCTCCCTATTGCGCACTATTCGATCACCTAATTAGCGCACATCGACCGCCGGTCTCTCTGCATTCACCTTTTGCTGTCACATTATGGCTGGCTCCAACTCGTCCGCCATGTCTTTGGACACTACTGATTTTGACTTTACTTCCACAATTCCCAGTACGCCGTCATCGTTTGATGATTTCTTTTTGATCCCAACGCCTGCAAAAACGTCTCGACGACGGTTCACAGTCGCACCATCTGACATCATTCGTCTGAAAAGGCGACTCGTTCAGCACCGCCCTAATCGGTTAGTTTCGATCAACACACGACGCGAAAATTGAAAAAAAAGGTTGATAATGAGCAGCTAGTTGTGATAACGCGAGACAAAATTTCTGTAGTCACAGTTATTCTGACAATGCTGTCCGTCACCTACCCAATGATTGCAAAAACTAATAGCCAAATTTTGACGAAATTTCACCACACGGAGACCCATCAAAGTACTCCAAATCTTCACCACCACCACCATCATCATAATATAAGGTTAATCATTAGTTAGTTAGTAAAGTATACGATTAATAAATAAGAATATATAATTTATAATTTCTAAAAATTCCCTTTCAATTAATATCAAGTTTTTTCAGCGGACCAATCTCGCGCACGCTCTCCTATTTGCGGTCGAAGATGGATTTGGCTCTCTCCACGTCATCACTTTATCCATCTCGCGATGATGTCCGACAGTGGGAAATATCATTCGAATCTCTACTTAACAACAAATGTAAGTTGACATCACTTTTTTGATTGATCACACTATTTCATGATATTTTCTTTTGCAGTCGGTTGCGCTCTTTTTCGTCAGTTTTTGAAAAAGGAGTTTTCCGATGAGAACATGGACTTTTGGCTCGAGTGTGAGGAGTTTAAGAAGATGAAGGACGGAAAGAAGTCGACCACACAAAAAGCCATCGAGATTTACAGTGAATTTGTCGCTGAACACTCACCCAAAGAGGTAAGTGTTGAAAATTTGAAATATTTATATTAGTATTAGATTATTATTATTGTTATTACTATTATTATGGCGTTTCAGGTGAACTTGGATAGTGATACCCGGGCCGCCACAAAAGCTGCCGTTGAGGCCGGATGTAAGCCAGACACCTTCGCGTTGGCTCAAAGCCGTGTTGAGCAACTTATGTCCAAAGATTCGTACAGACGGTGAGTTGAAAAATAAACTGTTTGGAAATTAAAAATAAATTATTATTGATTTTTTTTTTCAGATTCCTGCGTGACCGTCTATTCCTAGACCTCCTCGAAAGCTACGAGATTACCGATAAGGAGGACAAACCGTCAAGCTCGAAAGACAAAAACTGAGCAATCATATTCTCATTTTATGATCTTTTTGTTTTCCCACCCCCGCACAATATAAATTGAAGGTAGTGCAAATGTGTCCTCTTTTTCTCTCTCTCACGTAGTTGTCATTTTCATTGGAACTTTATCTGTACGTTTCTATTCTTTGAAACCTGTCTAAAATTTCAACATGCCGCTCATTTCGTTGAGCTTTTTTCTCATCTTTTCTGTATTCTAATTGAATCAGACTCTTAATTGCCAGTTTTTTCTCACTGAATTTTTTTCCTATTATGTGTTGTAAAAAAAGAAGCAAGCTCTCATAACCGAAAACTTTTCTTCTCCCAACACAACACCTATCCCTAATTCTCGCTTTTCCGTATTTTGATCTCTGTTATGAAGGTATTACAGAGTTGTCTTGTAAAACGAAGAATTCTGTAAAAATGAAATTTTTACAATAATATGTACGTCATTTTAATTTCGATTGACATGGTGACATTTTTGTTTTCATTTGACAGTTTTATGAATCAACCAAATTGTCTTATGTATGTATGTCTTGTCTTATCAAAACCATCAAAAGGGAGGCTCCACACTTGAGCACCTAAACACATTGGTTCTGTACATTTAGTGCAAGTGAACATTAAAGCTTTTTATGCTGCATCAATCTATGTTCTAAAGAATCAAAAACTCAGCAATTTGCTCATTCAAGCGCATGCACAAAGTTATTTTTAGATTAATTCCACTTTTAGGGTTTGCAGCCGTTTTTCAGTAAAGCAGCAGTATTCATGAAGGCTTAGCTATCTTAAAGCTTCATATCGTAATGATTTCTGCAATACAATTTATAACTAGAGAACAAAACATTTTAAGAGTTGCTTATGTACAAACGAGACGTATATGTATGCAATTTGAAGGGGTACCACAAAAATTTCAGCTTCGGAACTTATCTCTGAATCCGTGAAAACACGGTCTGATTGTTTTTTGATCACAGAAAAGGAATCTTGGAGATTTTTGGAAAATAATATTTTTTTGGTAAAAAATTTGAAAATGTATCCATCTATGTAACTCGATCGAAAATTTTCAAATTTTTATTTTCAAATAAACAAAAAAAATAATAGGGAGAGGTGATATTTTCCGTTATGGGTAAAAACGGAAGCTACTTACAGAAAAACTTTGGTAGGCATTCAAAAGAGCTGAAAATTTTCTACAAAGTTTCTGAAAGACATTTGAAAAAAAGTTTTGGTTTCCCTGAAAACGTTTAATTAAATTTAGATAACTTGGAAAATTTACTATTAAAAATCCTTTTTTCCGTATATAATGTCATTTAAATTTTAGGCATAGGTGATATTTTCCATTATGGGAAAAAGCTGAAGCTACTTACAACAAAACTTTGGTAGGCATTCAAAAGAGCTGAAAATGGATATTTCAGTCTATCTGATAGAAAAATTATAGAACGATGGAAACTTTGCAGAACAGTTTGAATTATGTCAGATTTTATATTTGTCCAATTTAGAGCTGAAAACCCGAATTTTTGAAAAACTCAGCATAACTTGAAATAATTGTAGCACACAAAACAAATACATCAGTTTTCCAATTTTGATTCGTGAAAAATTGGAACTGAAATAAAGTTGCGGTTAGTGTACATTTTTTTATGAACATTCAGAAATGTCAAAAATGGTAGTTTTTCAGAATACAAGAATGTGTAATGAATAGTATTCTAGTGTGAAAATTTATTATGGACTAAAACATGATAAATGTGAATTTAATAGGCAACGCAGGCGGTTGGGATCTTGACAGACTCAACAAAGGAGACTGGGAAATCGACCAAGTCGGCGACGGTTTGCTCACGGGCCTCCTTCAAGAAACGGCGGGCGTTCTTGCTGTGGCGTGGCATGCAAGTGAAACGGATCTTCTTGTTGGAAGTCTTCTCGGATTCGAGTCCACGGCGGCACTCAGAGACTGGCTCGATGGAGAAGCAGACGCGGTTGGAGAACTCCTTGATGAGGGTCTTCTTGACGAGTTCTGAAAAATATGTATTTTGTTAAAACTACACATCATTCAGCTTTAAACTAACCCTTCTCAGTTTCCTTTTCATCGTAGTTGCTCTCGTAGTCGGAGCTGCTCTCGTAGTCGGACTTCTTCTCTTCTCTGTTCCATTTGTTTTTGTAGTTCTTCTTCTCGGAGATGCGGTCTTTCTCAACTTCGCATTCCTGAAAACGAAATAAATATATATTCAGTTTTTTGAAACAATATAGTTACTTCGTTCTTGAGAAGGTAAGAGCGGTGGAATTCCTCAACATCCTCAGTTTCGTAGTTGTCAGCGGTCATGAACTCATTGTCTCTCTCACCGTCATTGTTTCCGCAAAGTCCGCAAAGTTGGTTTTGTGAAGCAACGGATGGCATGTTGGTCTTGACAGTGTATCCATCGAAACGAACCTCTCCATGTGGAAGACGAATAACAATAAGGTTATCTCCAAGAATTTCGATACTGAAAAACGAGATTAGAAAAATTCATGTGATTTAGAGTTAAAGCTTACTTGTATTGTTCAAGTTCAGTTGGGTTAACCTTCTTTCCGTCAACCTTGACAAGGAACTTATCGTCAGACTTCTTCACAACAATTTCTTCCTCACGGCGGACAACCTTAACGAGAAGCTCCTCAGAGTTCTTGTTGATCTTCTTGGCAAGAACAGCGAATCTTGGCTGTTCGGAGCAATCCTTGGCAACAAGAGAGTAGCAGGTGGTGAGTGGAGCACGGTAGATCACGTTGTCAAAGGTAGAAACCTCAGATTGGTCAACCTTGCAGGTGGCTCCGGTCTTTTCCCAGGTTTGTTGGAACATGGCACGACGAGCAATAGTTGGGAGAACGACGCGTGGAATACGAACATTCTTCAACTCAACTTCTTGTTCTGGAGTCTGGATGGTCATGTTCATGTATTGGCGGGAAAGTGGCTCAACAGAAAGTTGAAGAACGACGCGGCGATCCTCGTTTTGGACACGCTTCTCAGAAACAGTCCAGAAGTTGTATGCCTTGATAAGGTCGAAAATGCGGGAGAAAGTGTATTCAGACTCTGGGGTGAGCTTGTACTCAGAGACAACATTGACTTGGTTAAGACGAGCAGCCTTGATCAAAAGTTCGTACTCTGGAATTCCCTTGTACTCACGCTCGATGTTGCGGAGGAACTTCTTTTGTTCCGTGGATTGTTCGAGTTGAGCATTGAAGGTGATCTCGCTCTTCTTTGATGATCCCCACTTGGCGTTGAGTGCAAGTTGAACCTCACGGTGTGGTTGCTCACGAAGTTGACGGAGGGATGATGGCATTTGTGGGCGGGCAGCAAGAAGCTCAGTACGAAGAGTCCATTCCTTGTTCTCGTGCTCTATTGGAGAGCGACGAGCATCCATCTCAACCTTGCACATACGGATCCATTTGTCACAGACGGTACGAAGTTCAGTGTTCCAGTACATTTGTTGTGGAGCCTCAAGCTTGAGGGTAATAAGATTCTTGAATCCTTGCTCGGATTGAATCTCACGGATCATCTTGTGGAAGTATTGGCGGCGGTTCTCAGATTCGTTGTTCTCAAGGTCGAATTCTTTTTCGAAGATCTTGTCGAACTTGATCTCGGAAAGATCAGTCTTCTCGAGGTTTCCAATAGTGACGCGAGCTGTGAACTCAACTGGACGGTTTTTGTTCTCAAGAGTGAACTCGAAATCTTGTTCAGTCATCAAGACCATTGGAAGAGTCCATTGGGAAAGAACATTTCCTTGGGCATTGATTCTGAGTCCAAAGGTCTCATATTGACGATCAATCTCTTCAGTAGACATTTGGTATTGTGAGTGGGAAATAGTCTTCTCTTCAGCCTCAACATATTCAGAGTCTTGGTTCTTTGGAACACGGATGAAAGCAACTGGGCGGGTATGAACGGAAACAGTGGTCTTCTTGTTCTCTGGGACAACAAACTTGTGAGTGATTTCGAGAGTGTTCTTCTTCAATTCAACAGTTGATTCGAATCTCAATGGAGTGTGGAGACGAGCAGATTGAAGTGACTTGACTCCTTGTTCAATGACTGGATACCAGAAGCGCATCTCAGTGACGTGGGTGGTGGCAACAGTTGGAACGATATCAAGAACAAGACGAGCTCCAAGCTTCTCGAGCTCAATTGAAACCTTTCCGTTGATAGAGAGGATAGTTGGCATCTTTCCAGAAATGGTGAGTGGCATTCCAATGGTGGTTGGAATTCTGCGTTCAGCCTCGTAGAAGAAGAGAGCACGGTGAAGCTCGAACTTGGAGTCGTTGGTCAAGAAAGTGAGGAGGGATTTGATGTCAAACTCCCCGTTTCTGACATACTTCTCAACAACATTGTCAATAGTTTCCATGTCAATTGGAAGAACGATGTAGTCCATCTCCTTGTAGCGAAGGTAGAAAACAGCGTGAGCATTTTGAGAATCGGTTTGTTGGACACGTGGACGGATGTTCATCTTCTTGACAATCTCTTGAAGCATCTGGATTCCAGATTGGACACGACGGGAACGGAGTTCATCAGATTGCTTTCCGTAAAGAGAAAGTTTTTCGAGGGTCTTGAGGATGACTTGCTCAAAGTTCTGTTGAGAGAATCCAACTTGAGCGAAGTATTTGTTCCAGTTTCCTCCGAAGACGGTTTCGAATGATGCTTGAACTTCCTTTGGCAAGAAAGCGTTCTTCTCGAAAATGGTGGCGAAGTCGAATTGAACTCCGGAGAGCCACTCAGAGTTGAAAAGTGGAAGTTGGGAGTAGGTGGAGAGCATCTGTTCTTGTGGTTGATAACGGGTGAAGAGAAGAACCTTGGAGCAACGAACAGCCAATTGTTGGTAGCATGGGTTGGTAGACTTGGAGAATTGACGGAGGACGTTGTAGGTGAAGGCAGCAACGTGTTGGTTGGATTCGTTTTCCATTTGGGAAACGATGTGAGCAAGAACTGGTTCTTCTGGAATGGTGTGCATCATTCTCCAAAGAGCAGCCATACGGAGCTCTGGCTTGTTTTGACGGTTCTTGTAGACTGGAAGGAGAACCTTCTGGATCTTGCGTGGCATAACGTCCTTGAGAAGACGAAGAGCATCTACAGCCTCAGTGCGGATGGAAAGTGGTTGACGTGGATCTTGGATAAGCTGAACAAGCTCATAGACGGAAAGGTCGATTCCCGCGTTTCCAAGGGTCTTAAGAGCAAGAACCTTCTCGTATGTGGAGTCAGCGTTACGGAAGTGTTGCATGAAGACGCGAACGTACTTTTCCTTGGTTTGTCTAGATGCTGGGCGGATCAATGGAAGGTCTTGGGTCTTTGAAGCAAATCCACGAACAACAGATCCTGCGGCGAGCCAGGCAGATTGACGAAGTGGTTCGTACTTCTCAGAGAGTGGCGATTGGGCAAGTTGGATGAGAAGGTCAGCAATGTGCTCACTTGGGTAAAGAGTTTCTTGGACAGATTTAAGAAGCTCAGCAGCTCTCAATGGTGTGATGCTCTTCTTCTCGAAGTGATGAATCAAGTGTTGAATGGTGTTCTTGGTTCCAGCCACAGCCAATGTGGTTTCAATGACAAGTTGAACCTAAGAGAGAACATGATATTAGTGATTATGAAATGTGTATTGGTTACCTTCTTCTCGGCCTTAGTGTAGATGGTGGTGTGAACCTTCTTGAGTTCTTCGATGGTGCACATGCGGAACATGCGGACGGCGCGGGCAATAAGGTGGACAGTTTCTGGGGTGTTCTGCTCGTGCTCTTGAATTTGACGGAAGATCTCTTCAAGTTGCTCAACTTTTTGCTCTATCTCGATAGCCTTGAATGGGTTGACCTCAGCTTTGTCTCCTTGTTTGTAGAATTGCTCAATAAGCTTCTCGTTTTCCATGGAGTAGACGATTTCCTCCTTTGGTCCAGAGACCTGAAAGTATTACTGTTAGAGTTAGCTATCAAAAGCCCATAAAATACATTTTTAAATAAATTACCTTCTTGATCTCTCTATTGATCTTGCTTTCTTCGACGAAAGTGACCTTGGCGCGAGTCTCAGACTTGACAACCTCTTGTCCGTTGACATTCAAAGTGTAAATAGAATTAACCTCAGATTCTTGCAATTTCTCGTTCTTGAAGGTGTAGGTGTAGACAGTTTGTGGCTGAACAAATTGTCCCTCCTTCTCGCATTCCTTGCACTCAGATCCAAAACGAAGACCATAAGCAGTCTCTGGGCGAGTGATGCATTTGTCGAAGTTGACAGATTTGGTGTAGATGGTCTTCCCTCCCTCTTGAACAATGGTGTAAGCGACTTCGCAGTCTCCTTCCATGGTCTTTTCATGAACATTGAAGAAAAGAGAATCTTTGTCGGATTCCATATCTTTCTGATCTTGGCTCATCTCATCAACTGGAGCAGACTTGCGGAGAGAGAAAAGATTGAGAATCGATCTCTTGGCGTTCTTGGACCACTCGGCATCTTCGGAAGAAAATTGGATCTCAGAAACAAGTCCATTTCTGATTTGAGCACGGAATGGAAGCTCAAGAAGCTCTTTGAGCTCATCGGAAAGCTCACGTTGCTCCAAAGATTCGATTTTTGGCCATTGCTCAGATTGTGGAATGTGGGAAGCAGAGTACTGAATATCAATCAATTGAAGATGAATGTAACGATCATCAACAGCTTGAAGACGGGTACGGCAAGAAATCAGGGTTTGGGAAGCATCGGAAAATGTAGTTGGGAGTCCAGAGAGAAGAAGTCCGTCAAATTTGTAGACGTATTCGCTCTTTGGGGAGAAAGTACGGTCAAGAGCCGGAGAGGCGGCAATCGCCAAGGCGACAAGAGAGGCAATGATTATTGACTTCATTGCGAGAGTGATTATTCCCTTTCCAGCGTTTCTATTTATACCAGTGTGTTTAATTGACAGGACAGGCGATTGCAAGGAGGTTTTAATATTATTGACAGATTTCCAGAGATTGTGATCGTGCCATTTAATGCTTATCAGCGCAAATTGAAAGATACATGTTGAAAATATATTATCAAAGTTGCAGATGTCAGTTTTCCCTGAAGATCGACGCCTAAATGATGGTTTCTGAATTTAATTGATAGACGTACCACAGTGTGGGTTATAGAACATTAATATGGAACATCAAAAAAATACACATTAGTTCTGTCAATGCAGTCTTTGTGCTTGCTTACCGCCCGTGGTTTGAAATCACAAGCGGAAGTTTTATGGACCATTGTTAAAATTGGGCAGCTTTAATCGCTCCAACAATTTTGATGGGAAACATTCTTGGATAAACACGCAATTTTTTGAACATTTCACTGATAAAAATTCGGCGTTTAGTGAATACAACATTATTTGGAGTAGTCGTACTTTGTTTGTGCCATTATTATTGCTAATAAAAACATTAATATTCTTCGCGGCTCGATTTTTTTTATAAATTAGGACCATAAATTGGCTTTTTTCAACATTTACAGAATTCAGGTCAATTTGTTGTTTTTTCATAAGTTATATTTGTTGCTTCATGTATTGGAGATTAAAACCCCTTTATCTACATTTAAAAAAAGTCACACATTCCCAACAGTCTATAATAATTGACTGTTCCAGCTGTACCATATATTGAGCATTTTCATGGCCCACAAAACCATAATGATAAAATCATATTTTTTCCTGTAGCGATGAACTCCATCTGAAGAGTTGGTTTTCCCATTTTGATTTATTTATTTTTGTAGGATTTGTCAATTGTGTAAGAAATGAAATACCAATACAACACACAGAATCTAAATAAACAATAACAAAAACATAACAACAAGCAATATATACATAATAATCAATTGACATGTAATGTGTATAATTATCACCTAAAATTAAGATTAGTGAATAGGGACAATACAAGAAAATTCATGTGAAGAGGGTACAATTACAAATTGTAAAGAGGGTACAATTAGCTCATACTAACATTTAAAAGTACTCAGATCTCTATTTGTGAAACTAATGCCTTCTGAATTTTGTTTTACACTATCAAAATCATGTTTTTCCACCAGCATTAGCTTGAGGATCATTTTATCAATAGGCACTCTTCGATGATGTCATAATATTTTTTTCTGGTGCAAGCTCAAAACATAGCAACGTCTGAATTGACATAAAAGTTGGAAAAGTTTTATTTTGTCATTTATAATTACATACAGAATACCTATTTGTCGCCACAGAGTAAAAATGTTCACCTTCATTTACAGGAAAATTCATCAGTGGGTTTTTTAAAAATATATACCCCATTTCCTCTATTAGTTATGAATGCAAGACTTATTTTCAATTGTTCCATAAGTTCGGAAAAGTTACCAGTTTTTGTTAAAAACTATGATACACGTTCAATCCATGAAAGATACATTGTTTTCCAAAGTTTCTCCAGCTATTTAAATACGTTTAAGTTCAATTTATTCAGAAAATGTCAATTTTGTCGAAGGTTCAGAACTTCCAATAGTCCTGCACCCCTACCAGTCAAACGAAAACTAGTTTTGAATCCTCTATTTGTATTGCAGCCATTTTGCCATACAAGTCAATTTTGCGGAAGTTTTGGTATATATTAAATTATTTATTAACGTAATCCGATACAAAAGCTTAATGGTCCTTTTTTAGGTTAAACAATTTTTAAAAATTTGAAGAGCCTAAAATATAGTATAAAGCTTCCACTTTATCATTTTTAACAGAATTAAATTAAAGTTTCGCAGCTTCTAATAGTCTTGCGATTTCTATAAGTTTTACCCCTATATGCCAATTAAAAAATAGTTTTGCATGAAAAACCAATAGAGAAAATACGGTACTTACGTAAATCTACTTGAAAACTTAAATGATTCAGAAATCCAGTACATCTATTGAAATTCCCAGTTGTTGTCCAACGCAAGATCTGCAGGATAATTGATACATCCGACGTTCTAATGTTATCCTTCTACTCAAAAAAATGTGCTCAAATGGTTATGCATTGTAAAAAAAAAATTTGAACTTAGGTTTCCAGTTTGGAAAATGATAACGGTTAATAAGTTTTTCAGTGATTTCCTAAATACTGAAAAAAAATTCTATACGAAAAAATAGTATTTAAAAAGTAGAAAGCGCAGAGAAAAAATTTCAGCTGTCATTATAAGGGTTTCAAAGTTGAGTTCCACCGCTGAAATATTGAAGCGACGTACTCTAAATAAAAGCTTTCAAATTTCACCCGAGTATAATTGAAGCCGAAACTAGATTGACTAGAAATTTTTGACAACATTAAAAACTACTGGATACTTGTGGAAAATTTTAAAAACAACTAGAAAATTCTAGAAAACTCGAGAAACATGTGGGACATTCTGTGATCCTCTGAGATTTTTTTTTAATTTTTAAATTCTTCAAGAAACATATGAAAAATTTCAGACACTTCTTAAAACCTTGCGCAACTTAGAAAAATTACTTGGTGTTTTAGAATATTTGGAATCCATACGAGAAAATTAGAGAAAGTAATCTCAATAACATAGATTCAATCAACAAAAATATTCCTATGTATTACATAGCAAGCGGCTTGGTGCATGCACTTATCAACAAACTAATCCAGGTTCTGAAATTGGCAGTATTAGTTTCATGCTTACTAAGGGTGTCATCAAAAGTGAAAATCGAAAAACTAGATTTAAAAAAAAATCGAAAAACGAAAATGTATCGGTTTTTCGATTTTACAGACGTCGAAAAATCAAATAAGTTTCGTTTTCAGTTGTAGTAAATAAAAAAACCGAGACCCTTGATGCTTACATCGGATGAATATCAATTTTTCAGAATGTACCGGCTCACAGAAGATACGATAAATTGTTTCGTAATGAAGATTCCAGAAAAAGTTATTCATGTGAAAATCGAAACTCATTTAAAATCTCACTTCAAAAAATCGGCCGAAATGAATTTCCTATTGGATGCCAACGACTGTTCGGAATTTTGCAGCGATGAATAAATTACATGTTATTCATTTTTGTTTGTTATAATGCACCCAGCAACGTAGGGGGGACTGCTGGTCTTGAAGCTGTGTTATTGATTTATTTGAACCTTGTTATTTTTTTTTGTTTTTTTTACAAATGCATTCTTCTGTTTGAATCGCATACCTTCCCTCTGATAATTCAATAAACTGTATTTCATACGTTCTACCTTCTCATCTTACGCACGCATCTTTTCAAAAAAAAACAGTTTTTCGAACAGATGAGAAAGACCAACAGGAACTAAATAGTAAACTCAACCCCAGCTGTTAATACCAACATCCCAATACTTCAGTTTAATCATTAGGATTTTTTCATGTATTCTACTGTGAAAATTTATTATGGACTACAAAATGATAAATATATGGATTTAATAGGCAACGCAGGCGGTTGGGATCTTGACAGACTCAACGAAGGAGACTGGGAAATCGACCAAATCGGCAACAGTTTGCTCACGAGCCTCCTTCAAGAAACGGCGGGCGTTCTTGCTGTGGCGTGGCATGCAAGTGAAACGGATCTTCTCGTTGGAAGTCTTCTCGGATTCGAGTCCACGGCGGCACTCAGAGACTGGCTCGATGGAGAAGCAGACGCGGTTGGAGAACTCCTTGATGAGGGTCTTCTTGAAAAGTTCTGAAAATATGTACTTTGCAAAAATTACAAATCATCCGAAATTAAGCTAACGGTTCTCAGTTTCCTTTTCATCGTAGTTGTTCTCATAGTCGGAGCTGCTCACGTAGTCGGACTTCTTCTCTTCTCTGTTCCATTTGTTTCTGTAGTTCTTCTTCTCGGAGATGCGGTCGTTCTCAACTTCGCATTCCTGAAAACGAAATAAATATATATTCAGTTTTTTGAAACAATATAGTTACTTCGTTCTTGAGAAGGTAAGAGCGGTGGAATTCCTCAACATCCTCAGTTTCGTAGTTGTCAGCGGTCATGAACTCATTGTCTCTCTCACCGTCATTGTTTCCGCAAAGTCCGCAAAGTTGGTTTTGTGAAGCAACGGATGGCATGTTGGTCTTGACAGTGTATCCATCGAAACGAACCTCTCCATGTGGAAGACGAATAACAATAAGGTTATCTCCAAGAATTTCGATACTGAAAAACGAGATTAGAAAAATTCATGTGATTTAGAGTTAAAGCTTACTTGTATTGTTCAAGTTCAGTTGGGTTAACCTTCTTTTCGTCAACCTTGACAAGGAACTTATCGTCAGACTTCTTCACAACAATTTCTTCCTCACGGCGGACAACCTTAACGAGAAGCTCCTCAGAGTTCTTGTTGATCTTCTTGGCAAGAACAGCGAATCTTGGCTGTTCGGAGCAATCCTTGGCAACAAGAGAGTAGCAGGTGGTGAGTGGAGCACGGTAGATCACGTTGTCAAAGGTAGAAACCTCAGATTGGCCAACCTTGCAGGTGGCTCCGGTCTTTTCCCAGGTTTGTTGGAACATGGCACGACGAGCAATAGTTGGGAGAACGACGCGTGGAATACGAACATTCTTCAACTCAACTTCTTGTTCTGGAGTCTGGATGGTCATGTTCATGTATTGGCGGGAAAGTGGCTCAACAGAAAGTTGAAGAACGACGCGGCGATCCTCGTTTTGGACACGCTTCTCAGAAACAGTCCAGAAGTTGTATGCCTTGATAAGGTCGAAAATGCGGGAGAAAGTGTATTCAGACTCTGGGGTGAGCTTGTACTCAGAAACAACATTGACTTGGTTAAGACGAGCAGCCTTGATCAAAAGTTCGTACTCTGGAATTCCCTTGTACTCACGCTCGATGTTGCGGAGGAACTTCTTTTGTTCCGTGGATTGTTCGAGTTGAGCATTGAAGGTGATCTCGCTCTTCTTTGATGATCCCCACTTGGCGTTGAGTGCAAGTTGAACCTCACGGTGTGGTTGCTCACGAAGTTGACGGAGGGATGATGGCATTTGTGGGCGGGCAGCAAGAAGCTCAGTACGAAGAGTCCATTCCTTGTTCTCGTGCTCCATTGGAGAGCGACGAGCATCCATCTCAACCTTGCACATACGGATCCATTTGTCACAGACGGTACGAAGTTCAGTGTTCCAGTACATTTGTTGTGGAGCCTCAAGCTTGAGGGTAATAAGATTCTTGAATCCTTGCTCGGATTGAATCTCACGGATCATCTTGTGGAAGTATTGGCGGCGGTTCTCAGATTCGTTGTTCTCAAGGTCGAATTCTTTTTCGAAGATCTTGTCGAACTTGATCTCGGAAAGATCAGTCTTCTCGAGGTTTCCAATAGTGACGCGAGCTGTGAACTCAACTGGACGGTTTTTGTTCTCAAGAGTGAACTCGAAATCTTGTTCAGTCATCAAGACCATTGGAAGAGTCCATTGGGAAAGAACATTTCCTTGGGCATTGATTCTGAGTCCAAAGGTCTCATATTGACGATCAATCTCTTCAGTAGACATTTGGTATTGTGAGTGGGAAATAGTCTTCTCTTCAGTCTCAACATATTCAGAGTCTTGGTTCTTTGGAACACGGATGAAAGCAACTGGGCGGGTATGAACGGAAACAGTGGTCTTCTTGTTCTCTGGGACAACAAACTTGTGAGTGATTTCGAGAGTGTTCTTCTTCAATTCAACAGTTGATTCGAATCTCAATGGAGTGTGGAGACGAGCAGATTGAAGTGACTTGACTCCTTGTTCAATGACTGGATACCAGAAGCGCATCTCAGTGACGTGGGTGGTGGCAACAGTTGGAACGATATCAAGAACAAGACGAGCTCCAAGCTTCTCGAGCTCAATTGAAACCTTTCCGTTGATAGAGAGGATAGTTGGCATCTTTCCAGAAATGGTGAGTGGCATTCCAATGGTGGTTGGAATTCTGCGTTCAGCCTCGTAGAAGAAGAGAGCACGGTGAAGCTCGAACTTGGAGTCGTTGGTCAAGAAAGTGAGGAGGGATTTGATGTCAAACTCCCCGTTTCTGACATACTTCTCAACAACATTGTCAATAGTTTCCATGTCAATTGGAAGAACGATGTAGTCCATCTCCTTGTAGCGAAGGTAGAAAACAGCGTGAGCATTTTGAGAATCGGTTTGTTGGACACGTGGACGGATGTTCATCTTCTTGACAATCTCTTGAAGCATCTGGATTCCAGATTGGACACGACGGGAACGGAGTTCATCAGATTGCTTTCCGTAAAGAGAAAGTTTTTCGAGGGTCTTGAGGATGACTTGCTCAAAGTTCTGTTGAGAGAATCCAACTTGAGCGAAGTATTTGTTCCAGTTTCCTCCGAAGACGGTTTCGAATGATGCTTGAACTTCCTTTGGCAAGAAAGCGTTCTTCTCGAAAATGGTGGCGAAGTCGAATTGAACTCCGGAGAGCCACTCAGAGTTGAAAAGTGGAAGTTGGGAGTAGGTGGAGAGCATCTGTTCTTGTGGTTGATAACGGGTGAAGAGAAGAACCTTGGAGCAACGAACAGCCAATTGTTGGTAGCATGGGTTGGTAGACTTGGAGAATTGACGGAGGACGTTGTAGGTGAAGGCAGCAACGTGTTGGTTGGATTCGTTTTCCATTTGGGAAACGATGTGAGCAAGAACTGGTTCTTCTGGAATGGTGTGCATCATTCTCCAAAGAGCAGCCATACGGAGCTCTGGCTTGTTTTGACGGTTCTTGTAGACTGGAAGGAGAACCTTCTGGATCTTGCGTGGCATAACGTCCTTGAGAAGACGAAGAGCATCTACAGCCTCAGTGCGGATGGAAAGTGGTTGACGTGGATCTTGGATAAGCTGAACAAGCTCATAGACGGAAAGGTCGATTCCCGCGTTTCCGAGGGTCTTAAGAGCAAGGACCTTCTCGTATGTGGAGTCAGCGTTGCGGAAGTGTTGCATGAATACGCGTACGTACTTTTCCTTGGTTTGTCTGGATGCTGGGCGGATCAATGGAAGGTCTTGGGTCTTTGAAGCAAATCCACGAACAACAGATCCTGCGGCGAGCCAGGCAGATTGACGAAGTGGTTCGTACTTCTCAGAGAGTGGCGATTGGGCAAGTTGGATGAGAAGGTCAGCAATGTGCTCACTTGGGTAAAGAGTTTCTTGGACAGATTTAAGAAGCTCAGCAGCTCTCAATGGTGTGATGCTCTTCTTCTCGAAGTGATGAATCAAGTGTTGAATGGTGTTCTTGGTTCCAGCCACAGCCAATGTGGTTTCAATGACAAGTTGAACCTAAGAGAGAACATGATATTAATGATTATGAAATGTGTATTGGTTACCTTCTTCTCGGCCTTAGTGTAGATGGTGGTGTGAACCTTCTTGAGTTCTTCGATGGTGCACATGCGGAACATGCGGACGGCGCGGGCAATAAGGTGGACAGTTTCTGGGGTGTTCTGCTCGTGCTCTTGAATTTGACGGAAGATCTCATCAAGTTGCTCAACCTTCTGCTCCATCTCGATAGCCTTGAATGGGTTGACCTCAGCCTGGTCTCCTTGTTGGTAGAATTGCTCAATAAGCTTCTCGTTTTCCATGGAGTAGACGATCTCCTCCTTTGGTCCAGAGACCTGAAAATTTGTGTGCTACTTAAAGTAAATCTTGATACTTTGCAAAAAGCGGAAAAATGTTTCTAAATGAAATACCTTCTTGATCTCTCTGTTGATTTTGCTCTCCTCGACGAAAGTGACCTTAGAGCGAGTCTCAGACTTGACGACCTCTTGTCCGTTAACATTCAAAGTGTAAATAGAATGAACCTCAGATTCTTGCAATTTCTCGTTCTTGAAGGTGTAGGTGTAGACAGTTTGTGGCTTGACAAATTGTCCCTCCTTCTCGCATTCCTTGCACTCAGATCCAAAACGAAGACCATAAGCAGTCTCTGGGCGAGTGATGCATTTGTCGAAGTTGACAGATTTGGTGTAGATGGTCTTCTCTCCCTCTTGAACAATGGTGTAAGCGACTTCGCAGTCTCCTTCCATGGTCTTTTCATGAACATTGAAGAAAAGAGAATCTTTGTCGGATTCCATATCTTTCTGATCTTGGCTCATCTCATCAACTGGAGCAGACTTGCGGAGAGAGAAAAGATTGAGAATCGATCTCTTGGCGTTCTTGGACCACTCGGCATCTTCGGAAGAAAATTGGATCTCAGAAACAAGTCCATTTCTGATTTGAGCACGGAATGGAAGCTCAAGAAGCTCTTTGAGCTCATCGGAAAGCTCACGTTGCTCCAAAGATTTGATTTTTGGCCATTGCTCAGATTGTGGAATGTGGGAAGCAGAGTACTGAATATCAATCAATTGAAGATGAATGTAACGATCATCAACAGCTTGAAGACGGGTACGGCAAGAAATCAGGGTTTGGGAAGCATCGGAAAATGTAGTTGGGAGTCCAGAGAGAAGAAGTCCGTCAAATTTGTAGACGTATTCGCTCTTTGGGGAGAAGGTACGGTCAAGAGCCGGAGAGGCGGCAATCGCCAAGGCGACAAGAGAGGCAATGATTATTGACTTCATTGCGAGAGTGATTATTCCCTTTCCAGCGTTTCTATTTATACCAGTGTGTTTAATTGACATGGCAGGCACTTTGCCTTAGCATATTGAAGTTTTATCATTGTAAATAGATTTTCGGTTAAAAAGTGATTGGCAGTTTTGTAAGTTTTGACTTTATCGGAGCAACATACAAATTTTTGTTGAAATTCATTGGCCTCAGTTTGATGTCGATCATCAATAATGGACGTTTCTGTGACTGCTGAAAGTATATGACATTGAAGTTTCCCTGCAATAATTTTTTGAGATGTTTTAAAACTTTCTTAGAGTGTTTTTTGTTATTTAAAACAGTTCATGATATTTCAGACACATATTAAAAGTGACCATAGATGAATGGAAGAATATGACCTTCTACCTGTTAGTGGAGAGTTTTGAAAACCGGAGAACACAAAAATGATCAGAATTAAGAAGTTAACAAAAACGTTGGCAAGTATTTTTAAAACTTGACTAACACGTTCTGAAAAGAGGAGAAGACGATTATATATTGTTTTCTATATGAACGATGCAAGCTCTGACGCGCTGAAAAAACCATTTCACAGCATATGAAATAAAATTTGTGAAACTTACGTTTGACAGGTGGTGGAGCGTAATGTAATCAAAATCCGTTTTCTTCAGAACTTCGGCAAAGACTATCTTCGGATCAATAGGGCGCCCGGGGAAAACAGCGTCCCAGATGATTCTCGCTTTGTCGGAATTGCCGTCGAGTTCGTAGACCTGATAAAAGTGAATATGATACACAGTGTTCCAGATATTGAATTAATTTTCAAAATCAAATCGTTCAACCTACTCACATTGACCTCCAACTTCAATTCATTTTCCAACCAATAGAGAAGATACTTCGAGTTTTCGCAATGCGGCCAGACCACAATATGAGCGTAGTGCTGAAAATTTGTAATTTGAACGGTCAATATTCTCCAGATTTTCAAAATTTTATAACTTACTTTTGGTTCAATCGTTTTCTTAGTCGGGACCACCGGTGCCATAAACATGTTGCAATGGCCTTCTTAAAAATAATAATGTTAAAAATATAAAATAACTATAAAAAAGCTGATTTCGAATGTACGTTCCATAGAAAACTAAATTTTTTAAATACCATTTTTCTAAATTTTTGTAAAATCTACTGATATTTTTTTGAACGTAGCCTAAATTAAGTAATGCGGTGCACGGATAATAAAAAAATGTCACGATAGATGAAAATAAACCCGAAAGTTTGGATAACAACAGGGAAATCATCTGAAAAACCAATCACATGATACAATACAGGACAGAAAAATATACCATTTCAAAATAGACAAGCAAATCATATCACGGAGGTGAAGTCTTAGAATGCAAGCATTAGTCACTGGTAGAATAGGAATAAAAATGTGACCTGATGAGACAAAACCTACCACTATCTAGTTAGCGTAAGAAAGCGATTCCAGAATCAATTTTTTGAACAAATATGTAATAGATAGCATTAAAGTTGTTTAATAGTAATTATTCAAGTATGTGAGATTGTAAACTTTTTCACTATAAAAATATATCAATATCAATATCTAGGAAAGCATAAATTCTTACCAGAATAACTTAATGCTTACAATTTCACTAATGAAAATTAAAATTTACAAAAATAAAAATGAATTGTGACAGTTTAAACTAAGTGCAGGACGCTTTGAATTCATTATTCACGAAATAACCAATGTGTCTCGTGATAATGTTGGAAGAATAGTGATTGAAAAAATAGAAAACACTGAAGTGAATCATGATAAAACCAATAAATCAAATTATCTTATAGCCTCGATTTTTAACCGGCATTGTTTCCATAACTCGAGCTATTAAAGTTGTTCCAATTGTATTTTTCTGAAGATTTTGTTACGGGAAAAATTACAACGGATTGAACGAAGTTTACAAAATTCAATAAAAATGTATGCGTGACAAAAAACATGTTTTATTTTTATAAAGCTGCCTCCTGGTCTGAAAAATATTGATTTTTGTGATTACCAAACGTTTATTACACCGGTATCCTTATGTTAGGTATTGTCTGAAATTTTTGAGTGCTTTTAACTCAACAGAAGCTCCAGAACCTTGAAAGCTGGACAGTCAAGTTGAAGCAGTTTGTTTTTCATTGCTCAACGTTACCGCAATAGAACGAAAAAATACATCAAACTTGGTTGAATTCAAGAATCGTGGGGTTGCTTCTTATCTAATCGGCTTTTTGGTAATTTGAATAACTGACATACACACACAAACAAATTGTTTTACGTCTATTTCATATCTTCTGTAGATTTTTTTTAGATCCCACTAGGTTGGTAATCAGATAACAACGTATACGAGACTCCACCACTTAATTACTACTCCCCAACAATTTTTCGTGCACTCACAAGAACCTTCCCAAGACTGAGGTTGTATCATATCGCAGCGACACCCAATCTCTTTCTCTCCCGCTACGTCATTGTTCCTTTTTTTACATACGCCAAATTTAACGCTGCAAAAGAAATGTCTTGGCGTCGTGGAGTCTTTTGAGATATTCTTTCTTTTTTCTTGTCTTTTTTTTTGAAGCGCATCTTTCCTTTTCGTACTTTGTATTGGATTTAGTGCCGAAATTTTTGAAATCACTTTTGTATAAGTATAAATGTTTGGTAGCAACATATAGGGCAGGGAGTACATTTAATAAAAACTATAAAACTATAATTTGAGATCTCAAAATTATTACATCTCGTTTAAAAATGATAAAGAATTTTTAGTTTTGTTTAAAATTGAATTTAAGAAGACTAGGCTAATTTTTTTTGACAATCTATTGAAGTTTTTATTTTTTAATATTCATGCATTAGCCAAAATTCAACCCTTTGCCATTTAAAATTAAAAAATGAAAGTTTTCCATATTTTTATCAGTGCAAAATTAGCTTTACTCCAGATAATGAAAAGTTTACCCTAATTAGCATAAAATGTCAGTGCAAAAGAGATTGTCTGCAACATTGATTTTGATTCGCTCGGAGGGTAGCAAAATTATTAGAGATAACAAAGCTAATAAAGAACTAGGTATTCTATGTTAATATTTTTTCAACAACGACTATTTCAACAAAAAAGTTTAGCTCAATCTAATGCAGACAGCCCTCAGTTTTCATTTTAGCATTTTGCCGAAAATGTTATGCACGAGCAATGCGCAATAAAACACTAAATGTTTGAGAATTTTGGGGCAAAAGCAAACGCGTTTTTTTTTCAAAAGAATCATTTAAAAAAAACAAAGAGACAATATAATTGTTTAGAAGTTCCTGAAAATCGCTTTAGTCTTAGTGATATGTTTTTTGCGTTAATAAAATTTTATAAATCCATTTTTAAAAGGTCAATAAAAAGTAGTGTATTTTTCAAATTAGTAGAAAATCTTGTTTAGAGAAATTCACAATTTCTTCGAGTTTCTACGTCCTAGAGCGGCCAAATAAACCAACCTCTCTTACGATAAAAATGCTGGGAAACAATTTTAATGTTGAATGGTAAATGCTTTTTAACAATTTTTCGCTGAGCATACCTCACCTTTAAAAATTTTCTTAGCTCTAAAATTCCTTTCGGTTTTCAGTTTTTTGAACACCTTTATTTGCCAACACTGTTTTCCTAATTTTCATTGCAAAACATATATCTGAAATTTTTTTTTTTGAAAATCCTAGCATTTTACATATTCCAGCAAACTTTTTTTTGACCATCCAATACCGTGGGAAACTTTCGTCATTTTGCATTGCGTTTCTTCTCTCCTTACCGATTTTTTTCATTTTTTTCTATGCTTTAATATTTGCCGACAAAGTTATCTAACCACTTTGTTCTGAGAATATTAAAATAAAATCAAAATTGATAACAATGAAGAATCATAGAATACTCGTTATCTCTCCGTCTCCAATTCTAATACACCTTTCTCAATTTTGTTGTCTCTTAATTTCTTATCGCTTCGTTACAGTGTCTCCTGATAAGATTGGCAGAGCGAGGAGGAAATTTTCGATTTTTTGTTATTTTTCTCATTTTCCAAGAATTGGAAAACATTTTGACTACTTTAAATTTTTTTACAGAAAGACATGTCAAGTGCTCAGTTTCAAACTTTCGATGCTGACCTCTCATTGACAAGTCAGACTGACTGTGAAAACTCTGCACGGGAAATTCTAACCAAGCTTCGACCAGAATGGAAATCACCTGAAATAACGTTTGAGGTAGGTTTTTAAATTACCAAATTTTCGCAATGCCCGAAATATATTCAATAAATTCTTTAAATTTTGTTATTAAACTAAAAAAAAATCAATTTCAGTATTTCTCAGTCGGAATCACGAACAAAATATTTTCTGCGGGATTCGGAACCGAACACGTGATCTTTCGTGTTTTCGGTCACAACACCAACAAGGTCATTGATCGGGAGAACGAGGTGATCGCATGGAAACAACTGGCAGAATATGGATTCGCTGCTCCTCTTTATGGAAAATTTAATAATGGATTGATTTGCGGATTTTTGGAGGGAAAAAGTCTAGCGATTGAACAGATGAGAGACTCGAAATTTAATATGTAAGTTCTGAACTAAATTGTTCAGCTTTCAAATATTTTTACAAATTTATGTGGAAGTTCCAGTCAAAATCTTGCTATCAAATGTTTTGCAAAATTATCGAAAAGTTGAAGTTTTTATTTGCTTTATTTTTTTTATTAGCTTTGTTCCTCTGCAAGCTAATCGAAAACTAGTCTTTCAGTTTCCATAAGCTCTGTGATTTAATAGTGAACATTTTGATCAGTTCTCTGCGTTCAAAGCATCAACAAAATTTTTGAAAAATTTGTATATTTTGAGGTTAAGACTCTATAAAACCAGGATTTTGTTGAAGAGCGTTCGAGAAAAAAGTATTGCCGTCAGTAAATTGAAACAGTAGGCTAGAAAAAAAAATGCATGCAGGCATTTAATAATGCCTACCTAAAATCTTTTAATAATTACGCCTACCAAAAAGTAGGCTCTATTAATTTTAATGGTTTTTGAAGGTTAATTGATTCAAATTGAGCATTCCAAACTTGAAATCTAATATAATATGTTCCAGGAACATTGCCAAAAGAATTGCCCAACTTCACTCTTCCGTTCCAACCAATGGAAAAACTCCAGTGTTTGAAAAAATGCGAACATTTTTACAACAGCTGAATCCGTCATTTGAAAAAGAAAGCCAACAGGTAATTTTAATTTCCACGTCAGAAAATAAAATTGTTCATTGATATTACAGAATTTTTTCCACGAGAACTTTCCAACTGATCTAGGAGCAGAAATTTCCAAAATTGAAAAGATGATCGTAATGCTAAAAGAGCCAATTGTATTCTGTCATAACGACCTTCTTGTGCACAACATTGTGTATGACAGTGAGAAGAAATCAATCGAATTTATTGACTATGAATATGCATTCCCAAATTATGCTCTATACGACATTGCCAATCACTTTTGTGAATATGCAGGTACCTTTTTTAGTTTTGCAAATTTTTAAAGTTCAATTGTAAGAAATCCTAATTATCTGCAGTATTGTTTTTCAGGCGTCGAAGGATCTCCTGACTACTCAAAATGTTTGACAAAAGACGAGAAGTGGGCATTTATCAACGACTATTTACGTTTTTCAAATGGAAAAGAGCACTCTGACACCCGAATTGCTACAATGTTCAAGAACTTGCTATTGTTTGAAGCAGCCGCCCATCTTTTCTGGGCTGTGTGGGCACTTGTCCAAGCACAGAATTCAACGATTGACTTTGATTATTTAACGTTAGGTTTTGCAAACATTTAAAAAATACTAACTGTAAATTGTAATTATTAAAATGAGTATGCAACACAAACACTGTCGTTATAAAACGTTTTGAGAAATTTCCCAAAAAAAGTTGCGACCGTTCAAAGTGTTGGAAAAAGGCGTATTTTACAGCTAAAATCTCTGGTAGAATTTGAAATTTTATCTGAATATAAGTTTTTTCTCCAAAATTTTTAAATTTTTTTGAGAAATTTTCAGAACATCGGTAGTTTTGGGCAATTCTAAGTCTAAAAAAAATGCGAAGTCTTCGATTTTGGTAATCCACAATTACTTTCAATAATTTCAGTCAATTAAAGAGACAATTTTCAGGTACGCTCACGCTCGATATCAACAATATCAAAAACGTCTTCATAAGTACATATCGAAAATTGAACATTGATTAAGTTTACAAAAAAAATTATGTTTCTGTTTTATTTGTGACCCAATCTTGTGATTTCTTAAAACTTTTTATTATGTTTAGTAGAAATGAATACTGAAATTTTTATAACATTTCACACAAGTCGTGCAGGAATATTTTTAGAATCAAAGTCCGAGATTACGATTTTATTGCAATAATTTCAGTTTTATCATGCCCTAATACTTTTCGCAAAAAGATAATTTTTAAATTTCGGTTCAAAGTGCAAATTTTTTAAAGATTGTGGAGCAACAATGTTTTGAAACAGCAATACATATTTGTCCTTAATAATTAATTTTAGATGAGTTGAATAAAATAATTTAAGGTAATAAAAACAGACAACAACTTGAATATGTTCTTAGATTTGTACAAAAAAATCTGTAAACCATAGAAATTTCAATAGCGTCCTAGTTGTCTTATTTTCAATTTTCTCCCTTTTTGAACTAAAAACTACAATTATTTATGTTTGGCACAGGGTTTTTTTTGCAGTTATATTTTTTTCTTATCAATTATTTTTGAACAAATTCAAAATTCTTCCAAATTCTATCATCATTTTCGAATCTTTATTAATATCCCATTTCCGAAATCACCATCATTTTCATTTGGATCTCATTAACCATGTATCCATTTGTGAATCACCGAGAAGTATGCAGAAATGTCAGTTATTCAATATTTATCACGTATCATAAAGCATAACAAGTGTTTAGTATGAAGAATCATCTGGAAAACTTACTGGCACTTGCATAAATAAAATCTTGAATGAAATTCAAGTAATTGTGAAGGGGAATGTATATAGTTTGTTATTCAAGGTGGACTAAATGGGTTAAGAAAAAATTTTTAACTACTGCTTTATTTTTTGCAAAAAAAAATATTACCCATATAGCTGAAAAAAAACTGGAAATTGACCGTAGTCAAGAATTTGTGGGCTGAAAACTTTTGAAATAAATACTGGTAATTCACATAATTGAAAAATGGTTTCTAGGCTTTTAGCCAAATTTTTCCCCCGTTCAACATCCCATATCACCATGGAAATATTTAAATTGAAAGTTAACATAAAAGATCCCAGATATCCGTACATGATGTGCCCTTGTGGATCAATCAACGAAAGCTTCCTACTAGTCAATCTTCACCTATGGAACCGTATGGCCAAGTTACTTCCGGGGACAGTGAGCCGTCAAATGTTTGCATCACGATTAAATTCTATCCCGTTTAATTATTTTTCTCACCCAACTTGATCCCCTTAACTACTTATGGTTTACAGGATCATTCAAATTATTCAAGTCTGTTTCTCCCGGTGATTATTCTATACTTTCTGTTTTGCTACGACGTTTTTGAATAAATATATATATATATATCGTTCATTTTGGTGAGTAATTCAAAATTTGCCGCCCCCCCCCCCTCATTATTACTGATCGGTCGAAAAAATACTCTAACGCAGTAATTTTCGTGCAAATTTCAATCCCAATGCCAATGCCTTGTGTTTAATGTCACAAGTTGGAGGTATATAATGTATATATTTAAATTAGACTTCTGTTTTGTAAGTAAACAACTTAAATATCACAAAGTTCTTTACTTTAAATATCACACGATTTGTTTTCAGACTAGACAGTCCCCAGTGATTTTATGAATAATAATTCTCAATTTGCAAGTGTTTTTTTTATTGAGTATTTTATGTTTTCCACTCTCAAAAACAATGATTTTTATTGATCAAGTCTTGAAGTGACCTTTATTTCTCTCATGCTACCCTTTAAATTTTCGTTCAACATTTCAAATCCCCAGGATGAATGTATAGCGCTGATTGACCTTTTGTGGTATAAGGCTCATGGCTTATACTAGGTCAACAAAAAACCTTTTTTTCTTTTTGTCAAAAAGTTTTGACATGAACAACAGGATATACTATCCATAAAACTCGTCACTTTCGTACTAGTTGTCACTAAGAAATAAAAAAACACACGCGAGAGAGCACAAGCTTTAATCAAAACTCATTCCCTTTACGATTTCTAATTTTAACTCCCCAAGAAGTGTGATGTCGTCCGCAATCTCCGTTTTCGGCTACTGAATTTCAAATGATGACTTCGTGCGGAAACGCATGAAAATTTGCCAGTGTTTGTGACGTCGGGTCTCGAACGTCCCCTCTCGAGTTGTAATGTTTATTAGTCATGAGCAAAAGTCGTTAAATTGGGATGGGAAAACTTGTTGCCAAAAATAAATATTATTGTTTTTGATGTTTAAATGAAAAAAACCCCCACAGCACTTTGTGTTTTCCAGTGCTCCCACCCCAAACGCATCAATTAACGTTTGTGTCGAAAATTGAGTTGTTGATCTGAATGCAAAACGAGTCAAAAGAGAAACAGAAATTCCCCCCCCCCCCCCCCTCAATGATATTTCACTCAATTTCAAGATGACGTGACAAGGGCAGCATTTTTTATGAGAAAACCGAAGAAGCAACATGAAAAATGAAAAAGAAACCCAATAGACTACCAATTTTTGGGCCACCTAATTAGGTCAATATGTAGATTATTGTGGCAACATTTTTTCTAATTACAAAGAACAATGAGAGAACACCTAAGAACAAACAAAAAAAATTGAAAATGTTGAGAAAGTCGGACCCCTTTTTTGCTATGCTGAAAACGACCAATAAATTGGCACAAGTTTAAGTAGTTTGTTGACTGCGTGGCAAGACCCATTTACAAAAGATACGACAAAAATTCTTGTATTTAGGCGTCTACGTAGCATTTCAAAAACCATATGAACAGAGCCACTTTACAACTCCTCTTTTAAGCCTTTTTGGTTGACAAAGCCGACACATATTTGGAAATTCGGCATCATTCCGTCACTTAACCGGATGTTCCTTCTGTATTATTCTTTGAGTATCAGTTATCCCGCATCCATTTCTCCTCCATCGAGACTCCTGAAAGATATTTCCAATTACCCGAACCCAAAGTCTGGAACTCCAGTCATCTCCGGCAAAACATATGCAAGAAACCCATCCGGTTTCCCTGTTGTTTTGAATTCCAAAATATGACGCTGTTTTTTTTTTTCGAGGAATCATCCTATTGTCTTTGTGACGTTAATGCTATGTTGCAGACGGATTTTCATCCTGTTGTGGTTTGTTCTTCCTTCTTTCACGTTTCTGTCCATTTCACAGATCGCTGACTAAACTTCGTGAGAACTCGGACTGAATTACAAATATAACTAGTTGTGAAGTGACCGGAATGTAATATGTAAGACAAAATAAAATCAGAACCATCGACGTCAGCGTTATCAGTACATTTTTTTCAGTAAAGTAGTCACGCGTGAGTGCTTGAATACGGAAGACAGAAGACTTGTTTTTTGAAGCTTTTGACAATTTGGAAACTACAACCCGGTCTTATGATCTGGTTCAGACAATAAATAACAAACAGAAAACAATCCAGAAAACAATTTTCTAACTGCCCACAATTTTTGTGGTTTCTTGGAAGCAAGGCACATGATATTCGTTAAATGGGTCTCATCACGATTCAAGTCTTAGTGGTACAAACCCAATTCAATAAATTCCTATAATTCCGCGTACAAAACATAGCAGAGTAACACAAGCTTTACTTACAATTAGAAATAAAATTATCGAATTTAAGGAGGGGGTATTTTGAACGCATGTATTCAAAATGTGCTCAAATAAACAAATTTCATAACGAAACTTTACAAAAATTTTATAAAATTTGTTATGCGGGTTCAAAATTTTGAAAAACTGACCTAACTTTTACTGAGATTTCCAATTTGGCCACTGTTCCGTGTCTCTCTCAGCGGTCCCTCAGCGGTCGGAAGTCGATTTTATACTTGAGTTTTTTTTAAACAAAAAAACCGATTCCGACCGCTGCAACGCGGAAAATTAGTTTAAATTAAAGATTTTCGCCATTTTAGGACATTTTTAGGAAAGATTGAACAGCCATAAAAATTTTTCAAGTTTTTTTTGAGAAGTTTCATTGCAAAATTGTTTCATTTAAGCAAACTTTGGGTCTATACGTTCGAAAACCCTAATCCTCCTACAAACTTGTACTCTACGTACTTTTCCAACATTTTCAGATTTGTTTCAACCGGAAAGTTCTTTCTTTTTTCAGTGGAAAAAACCAAAAAGGAAAACAATCTGGTGTCATTTGCTTTAGTTATTGTTCTCTTGTTATAACATGGCTTTGTGTACTAATTGGTACAATAATTGAAGGTTGTAGATTCAAGATTAAATATTCAAAAAGTGTTGTGCTGAAATACTGAATTCACAAATTTATTTTTAAGACACAAAAATTTTCAGATATAATAAAACGTCCTGAAAAAAATTTCACGGAAAATAGTTAAAAGAAGAGTGTTTATTTGAACACATTTGGGTCTATACGTTCAAAATACAGTTACATCTTCTTCAATTATTCAATTATCTAAATTTGTACTTTTATTTGAAACATTATATTGCCATTTTTAAATAAAATGAACGGAAAACCTAATGGAAAATATTTTTGAGGCAGGTGTACTACACGTTGCACACAAGTACCAAAAAAGTTAGATATCTGATTCTCTATCTTCTGTGTATCAATAATTGATGCTGCCAAACCCCTCCAAAATCCTGAAATTGACCAAAAGTATATGCAAAAAATGTTGTCTAAAATTTTGCCAATCAGCTTTAAATGTCAACCAGTGGACTTGGTGAATCAGTCCTGCAAATTTGCAAAATGTACCCGTCACAATTGAAGTTAATCTCTATTACAATGGGATATTGTTTACCGAAAAGTTTTAATACTCGTCGATGACGCTTGTATCCAAATAGCACGCAAGCCGGTACAGTAGGAACGAACAATGATATCCCTTGGGTGCGCTGATAACTCTTCTCATTTCCTGCTCATTGATACGAATGTTGATTAGGTTACATTCATGGGTGCTGCTGGTGTCGTCACAGGATTAGCAACGCACGTGTGTTTTCTGTTACGTTGTCAATCAAACTTTAGTTCGTTAAAAGAAGGGAGGAAGCCCCGTTTTGCAAGTGTCTTCAGCCAATGCCAACAGGATTTACTTTCGTCGGCAATGGCTATTTTGAGTGTTCCGGAGACGCAAATAGCGTGTGAAAAAAAATTTTTTTTTTGATGACACACTTGGTGCGACATGGCTTTTAAACTGAGCTGGGTTTGCTTAGAAAAGTGTGGGAGGATTTGGATTTGAGTCGAAATAAGAATGGCTCAAAGAAGCCGTTTTAGTCGTCAAACTAATGTTGAGTTGCAACTATCAAAAAATTGAACTCTCTAAAAGACGTAATACTAAATTTGTTTTTAGTCTCGGTAAATGTCACTACTAAAAGTTATAGTTTTGTCTGTCGCAAATCCCACAATTTTATAGAACAAAATGAATGAAAAGGAAAACACCTCCCAAGATCCGATAGATTTTTGATTTTAGGTTTTTCCTGCAATGATTGTTTTCCCAAAGAAAAAAAAACAAAGTTCTCGAAGCAACTCATCATCTCTCGTTACAACACCGAATCTGACTCCAATGTTTTCGTTTTTGTAGACAGCCACAGAGAGCCAATTATGCTATCTAAAAATAGTGACCTCGCGTTCAGATTGCACATCAAAATAGGACCCCCCCCCCCCCCCCCCCCGAGAATGAAACGAACCTCTTTTTAAAATGACGTTCATTTAGCAAAACAAAAAAAGGCAGCAGTTAATTATGTCAATTCGTGCACCGACCCTGATTTTATTGGTCCCACGCATCAATGACAGGGCGAGAGTGACTGACGTCAAAAATGTCATATATATGGTGACTGAGATAAGTCGTAGGTCATTCGTATAAAATAGAAAAAAGTAACGGCCGGGATCATATGTTTTCTCTAAAAGGTTTTTGGGCTGACGAATATGTATAGTGGGTTCTGGGGATTCATAAAGATACGATGAGTGGGACGAGAGATGGGTTAACTCAATTTAAAGTCTATTGGGTTTGCTTTACGATTGTATTTTGTATTTTGGAGAGCTTGCACGTAAGCCAACAATTTTTTAGTTTGCAAGAACGGAAAATTCCAATTTTCGGTAGAAAACAATGCTATGTTTTGGTGGATTTTAATTTAAAATTTAAAATTCTAAAACTTGACGTTTGATATTTGAAGTCTTAATTCTATTTTTGGTGGTTCTTACAATACATGCAATTCTAGGAATCATTCTTCAGTGACCCTATCCGTCTAGAAAAAGATAATATAAACTCAACTACTCTCATTCCTTTTTTTGGGCAATGTTCAAAAAGAGGGAGCCGGCAAAAGAGATAGACGGATCGAAATGTTTTGGTCCGAATAACAAGTTTAATTGCCTGGAGAAATGGCGTCATGCAAAAAAAAAAGTCCCGCAGTAAAGTTTTAATGAGTGCAAAAAAAATGGCGCTTTATTCACAAAGTGACACCATATAGACATCAACATCACACCCACATAAATGGGGGTGAATTCCGAGTTGACCTGAAACCCGAGAGCATCCGTTTTCATTGTTGATTTTGTGGTGCTCCTCTGCAAATGAAAAATGTGGTCTCATCACAAGTCTGGAGATGTGTGGGGGAGGATTTCAATTTTGCTTTGTGTTCGGTTTTTGCATTTTTTTTGCACGCTTTGACTGCGGAATACGAGCAACATTTTGAAACGAGAAAGAGTGAGCGAAAAGTGGGAAATAATAGGTGACATGATGGATGATTCTGAAAACGACAACAAAGCTTCGTGCATATGGAATGAACGGCTATTCGTTTCCTGCTTGAAATTTTCTCACTTCTTGTTTCATTAACTTTTTTTTAAAGTCAGGTTCGGATAATAAAGCGATGGCAAACTTGAAAATTCCACAAAAAACTTCTGCTCAGAACTTTAACTAAATGCTCTTTCAACCATTGCTTGTTTTCCATTCAAAAATATGAATCCGAGTGCAGAGAATTTTGCAAATGGCATTGCTCTACCTTCAAACCTCAAAACAAAACTTTCCAACTAATAATTATTCACAATCTGCGAAAGGACATGTTCCTTTAAACATATATCTTTGCTTATTAGCTTCTAAAGCGACGAGAGACCACTTTGAATGAGGAGAGCGGCCCCCGCGCGAGAAAGTCCTGGCCACTGAAGAGACACAGAGGAGGGAGCAAGACGAGCTGAACAGGGCGGGGCCGACCCGAATTCGGACCCGCCCCAATCAGTTGCTTCTTCATCTCACCATCAGTTTATTCAGTTTCTCCCCACAATGCTAACGGCTCAACCCCGAAAGTCTATTATTGAACTTGCTGAAGACTCCGGTCTATTTGATATTAACGCATCCGACCTTGTATTCGAAGCATCTGCCAACGGCATTTGCTACTACGATTTTGTGCTCAGCTGCCGACGATGCCCAGCGTCCGAAGGTAGTGGAAAAATGCTATACCTTGCGAAATTCGACGATAGCGTCAACCTTGAAGTATTCGAAACTGTACATATTCCACAAGAACTATTCGAAGATGGCCTCCCTCAACATGACCTCGGACTAATGACTCTCGGAATCCTTATCTGGAAGCACGTTATCGCAAAGTCCAGAGTTCTATGCCTTGTCCGAAATATGGATGGTGACAATACCCAACCACTGGAGGCTTTGAAACGTGCAACCTACAAATTCTCTGTCAGCCATCACGTACAGACGATGGTCCCGCGTCGTTCTTCAGTATCGTCCGGCTCTTCGTTCGGCAGCAATCACTCTTATTACTCCGAAGGAATGCGAATGCGAATCCTGCTTTGCCAGTCAAGAAACCAGGTAGATAATATTCCAGCGCAAGCTATTCGTGAAACTAAAGCCCTTCTTAATCCATCCAGTAACCCTATTTTGTGTTTATGCTTCCCAATTGTGTGATATGTTCCCTCAATTTGTACTTACATTAACGTTTCTTGTTAGTTGCCAGTTTGTCAGTTGTATTTCTCATTACGATCATTCCCACGTTTTACCGGTTTTATGCTCCCTTCTTGTAAAAACTTCAAATTCCGTGATCTCTGCTGGTTTTTTTTGTACGAAATTCTTCCTATGAATCTCTCCCTTTCTATCATAGTTTCTACTCGTTTTCTTGTTGTATCAGTTTCTATGGAACATTCACATTTGGGTCGTTCATTAAATAAATTTTCTGTAATTTAAAAATCCATGTTTGTTTTTGTTTATTTTCTTTTCAGTTTTCCAGAATTTCAGATCAAATTCACAAAGTTATGATTTTTCCAGAATGCTCCAAAAATAGAAATTTTTATGAATTCTGTGCAACGAAAAAAAAAAGAAAAAAAGGAAAAAGAAAAAGCAAAAGCGAGAAAAAATTATGAAAAACATGACGGCAGATGCAGTTGTTCCTGTTACTTTATACGAGGTGTTTTTTCAGAAGAAAAAATTGGAGATCGAATTAGAACTTGTTTAGGATCGTTCAAATTATTTTGATATATTGAGCCCAGAGAGCCTGCTGATTTTAGAAACTTGTAAACATTCCATTTCTTTTTGATACTTTTGATTCATTAATATTATTGACACCAGAAACCTATTAATTCATAAAACAAAATATTTCAAATTCATTACCTAAAGTGTGTATATCTGGGTAGAAAATATCCAAAATCCGGATTACTGAATCCTTATTTTTTATTATCCTCCACTGTTAAAAAGAAGACTTTATTATTTTCATATGTGCTTATAAAAGAGCTTATAACCTGGAAATGTCATAGATGTGATCTTTACATTTTACCCATTCTCTTCTAGGGTATAAATACATAAAAGCTCAAACTAGTTTTATTTTTAGGAGCGAGAAAAAAAAACGCGACACAAAAAGTAGTTGTAAAGAAAGATTGGTGGTTAGCACAGGAAATAGTATACCAAAAAAGATTTAGTTCAGTTTCGGTTTTTTTTTGAGTTCTCTCTTTCCGCTAACATCCGGCTCATCTAGGAATGTTCCAGAAAAAGGAGAAACCCTTTTGAAAGTTAACCAAATTTAGACTTTGGTCAAGTAAACAATTAGTTATGTCGCAATATCTCTGATGGACTTTTGATAGATTATGTTCCTTGAAAAACAGGTGATTTTCTTGTTTTTCATCCCATGTTGGCGACCTTGATTTATGAAATAAAATCGGTTGGAAGTTTCGAAAGAATTCAAAAAATTTCATCACTTTTGAAGAAAGTTCATCGAATGGTTGAAAACCAATCTTTATTCCAAGAAAATGTGTTCTCCACCTACACAATAAAAAAACACAAAACTCACGCATAATTGCAAAAATACAATGAGAATCGGGAGCGCGGCGATGAAGCATGAAATAATCGTGCTCCGCGCTTAATTCATATGACGTGTGTCAGAAAAATGAGGAAGTCGGGCACGATGACTTGAGTTTTCAGATTTCCGGTGCGGTTACTATTACTTTGAACATTGAGATGTGTTTTTAAGGTTTGAATATTTGTTAAATGTCACGAAAATCGTTTTATTCGTTTTGAGTAGTTGAGTATTTTATTTGCTATGTAGGCGCCAATACGCCTGCCCTGGCTGTCTTGCCGGCGATCTCCTAAGCTGCAACCCGCGCCTTCTGTATAGTGTAGCTCGGAATCCAAAAAGTGTCGGGCGCTGCAAACAGCTGGCCTTTGATTTCACTCCAGAAAAGTGGCCACGGGGGCCCAGTGAGGCGCAGTAGGCGTCAGGCTATATTTTAAACCGCCCCTGCCTCCCATGGAAGCCCACACAATAGTACTTAATTTGACCTCGCATTTCGTTCAGCTTTGTTCCTTTCGCCTACATACTTGCTTTTTCAACTTTCTCTATTCTTTTCCAAGTTCAAATTTAGATTTAAACGTTTGAATGTGCTTTTAATAGAACGTATGCAGTGACGTAAGAATATGTAAGAACAATATCATTATTTTTTTAATACTTTGTAAAAATGTGCCAGACAGATCCGCTTTAAGAAAATTTTGACGCAGTTCTTTTTTTTCTCTTGAAAAAATTATTATGAAAATACAACCGACACCTGAAATAAGATACATCGAGGCTGAATGCTCAATAATTAGATTTTTTCAATACGAAATTTTGAAATTTTACAAGGTCTAAAAATAGATAAGTTCCATTTCTAATTAGTCAAGATTCGTAGAATTTCAGAAAAACAAAATAATCAGAAGACGAAATGTTTATTAATATTGTTTGTCAATTTTATTGACCTAGAACACAAAAAAAAATCGTATTTTGAGTGTTCGAAAACCCATTTTCAAGGTTAGTATTATTACAGGGGGACTTGAGAGATGAAGGAAGTTAAGCTTATTAAATTTATTATTATTATTAATTTGCGTGAAATGTTTCTTATCCAACTCGGTGAACAGGACAGCAAATTCTGTAAAGACTGTCGTGTGATGGGAAACAATCCGCATTTTCTGGACAGCGACTTGGTGTCCAAATGTCTTGATCGAGTCCACATGCAATCACCATATTAGATTGATCTCTGATGGCGGATTCTTTTGAACAGAACCGAAGGACTGTAAATGACACATGTTTTCAGACAGAATAAATTTTTTGTAAGACGATTTTCCCAGATTTTCACACAGCTGGTCATAAGTATCTAAATTATAACAGACTTTCTAGATAATCTTATTTTCTACCGGATTTGTATTATTAATATTAGTCACTACAATATAATCTGGATATCCTATGAATATATGTATATTGATAATCAAAGTATAACAATTGTTTCGATCAAAGGAAGTATAACAATAGAAATCTGTGTTATTATTGGAAGTAGACAGACGACAGCAAATCCGTTTTTTTTTCATTTCCTATTTTAAGCTTGACTATACGAAAAGAAATGCAAAGAGGATTAGATGTGGAAAAATAACTATGTTTAAGCAACTGAAAGGATCAAAAATAAAATCAGGTGGTTGTTATCCGGATGAACTATTATTTTTTTGGGTAAGTAAAATTCAACTCACTTGACTCTTTTTTAGCCGGGCGTGGTCTAGGTGTGTGATAGAAGTTGTTCGGATCGTAGGCAGTGGTGGTTGGACGGGTGGCACGAGTTGGGAATGTTACGGGGATCTGGAAGTTGTCAAGTATGAGAATAATATTGAATAGATATGCCAGAACTTTAAAATCTAAAGACGGAGTATGTACCTGTTTTCGTGGCGCTAAAATGTACTTGTAACAAGGTTTCAATATCTTTTGAAATTTTTTTTTTGGAATCAAAAAGTGGTCGAGCAAAAATCGTTTTTGTACTTGCTCATTCTAATAGTTCAAAGCTGTAGCAATGCTCGATATTACTCAAAAAGACCACATTTATGGAATATTTCGAAATCTACCAAAACAAATGAAAATTTTGAAAAATCTGGGATTGTTCGGTTATTATGTATGATAATAAGTGCATTTATACTGAATGACTTCGAAATTTGAAAGAAAAACGAAATAATGATTTAACTCAATAAAGATCAAGGTTTAATCCATTTCCGATAATTTTTGGATTTTTTTAAAAAGAAAATTCTAAAACACTTTAAAAAAATTTTCAGCACAAGAAAAAAAATTTCGTAAAGAAGTGTTTAGTCGACTTTCAAATTTTATATTTTTCAAAAAAAGTCTCTTGCCATTTTTTTGGGATGTTAAACAGTATATTTTTTCCACATTTTTCGCAACTCTTTAGCAGAATTTGGAATTTTTTCATACTTCCTATATGCTTTTGTTCAAAAATTCACTTTTTTGGAAGCTTATAGATATTTGCACAATTCTTGCTAATTTTAATGCTTAAATTCGATTTACACTGCCAGACGGAAATAATGAATCCGCAAGTTCCGGTATGACGTCACTCCGATTTACCACTTTTCTTTATCTATTCATGCTTCATAAGTTCCGTGATTCGATGTGTGTGTGTTTTTTTATTATTATGTTTCCTCTAAACTTGTGGTGGGATAGTCACACAAACGTGCTACGTCACGCACACCCTTATTAAAATTTTTGCTCGTGTGCTTGTTTACATATTTTATTTTTATCCCAATTATCTTTACATAACAATTGGAATCTTTTTCTTGCACGTGCACGGATTCGCGTGGGGCAACCGGGATTAGCAATGACCACCAACAGGCGAATGTTTCTCAATCTTGTATTAGAAAAAGAAAATGAGATGAGGAAAAAATGAGGAAAATGTAGATGCGGGGGTTTCAGAATGAAAAACGAGATTAGGCTATCTTTCAGTTTCTAAGAGGATAATCCTAATGCACATCTCACCTTATTGTCAATCTCAATCTCGGAATCCGACACCTCTTCGATTTCTTCTTTGCTCTCTTCTTCATCAAGTTCAGGATTGGACATTTTGCTCAAATGCTGGTTCTGATTCGCATTATCTTCTTCTCGAGAATCTGAAAATGGAGATGTTTGAGACTGGAATTAGAATTGGAACGAACTTTCACTGGCAGATGAACTAAATCCGTCCAGATTCGTCATTGAGATTGGTTCCATCATGTCGAGTGCTGAAAATGACATATATTTTTGAAACCAAAGTGGATGAAACATTATAAAATAGGAAATTGTATACCAATTGGAAGACCATTTCGTGGGATATGGGTTTTCACTGCATCCTTTCTTGGGAGAGATACTTTGTCGGCAAATTGAGCTTCCGCAAAACTGTTTCGAACGGGAGCACGGCGAATGTCTCCACGGCGAGCACTCAACTAAAAACAAATCAGTTGCATGGGGAATCTTTGCATTTCAAAAAGTTGGAGACATAGAAAACTTTTTACAATTTTTAAAATGATTGAGAGTGGGCTAATAATTCAGTAGACTCATGGAATTTGTTTTTTGAAAATTTTTTAAATTTTCAGATCCTTGGGTAATACAACTTTCAGATTTTATTTTAAAAAAAAACTTCCTGAATGTGAACCTACTAAAAAGTACACAAGAACCTTAAAAGTTACCAAAAACGAGTTGCATACTTGCAGGTCTTGAAAAACTTGAAATTAGTATATTAAAAATATACTTAAACAATTTCAGATCGAAATTTGAAAGTAAAATATTCCAGCTGAAGTTGTGCCACTTAGTGAGTAATTATGAATTGAAAAAAATATTATTTGGAAGTCTAGTTGTGAATTTAGAACATTTTCTCGTAAAAATACATACTTAATAACTTTTATAAAAAGTATAACTTTTTTTCTGAATTTTCAAATTTTTCAGTTACTGTTTTGGTATAGTACTAACTTTCAGGGACAGTGGATTTTTTAGAAATATCGATTAATCTTGCAGTTAAACTGCTTCGTGCTAAATCACGAATACACTATGAGAATACGAAACTAAAAAAAAACTTTGAAGATATTTTTTCGGTCGACTGCTAGAATTAAGTTTAGCGAACAATTTCTAAACTGGCGATAACTTGGAAAAAAGCTATAACACTACAAACTATAATTTACGTTGTCTCTTTTGACTCTTCTCATGAAACTGTGATTAACCTTGTTGATAACATCCTCCAATTCCTCATCTTCCTGAAACTCGATTCTTGGGCTATCTTCGACCACTTTCTGCTTCTGAGATGGAGCAGGTTGCTAAAATTTGTGAATTCAATCAATTTTCAAAACATTTTCTCACTTTAGTGGTAGTTTTGAGCTCTTCCAACTCCTCATTAACTGGATCATCAAATGGCGAAAGTTGGGTCTCTTCGTCAATGTATCTGGCATTATCCTGCTGGTTCACACGAGTCTCGGCAACTCTCCGAGTCACCGGAAGGTCGCGACGGGCTGATGGAGTGGTTGTCCTTCCGCGGAAACGGCGTGGTCTAAAATCAAAAGAAGATGATCAATGGTGAAGTCCTTGGAAAACGGGGGAAAATTGATTCGAGACTGAAACATGTGATTTATGATTTACAAGAGTGGTAGGGAGCAGATCATTATAAAAATCTTTGACTCTTGAAAGTGCAAAACGAAGTTGAAACAAATGATATATAATGCTGTTAAAAATGAATTAATACGTAATATACTACTAAATTTTCTACCTATTTAGCGCCAGTAGAAAATGTAAACATACGTTTGTGTGACTGCAACCTGGTTTCGTTGCGAAGGGCTTTCATACTGCTCCATTGAGTTAAAGAATGAGTTTGCAATTTTTCTAGTCGTTGGCTCTTCTGTAGTTGTGGTAGTTGTTGGGCGAGTTCTTCTTATTCTTGGAGTAGTTTTTGTAGATTCTTCTGTAGTGGTTGTAGGCTCTTCTGTTGTAGTAGTTGGTCGTGTTCTATGAGCTCTAACAACTTTCTTGATAATCTTTTTCACAATCTGAAATTTTAGCATTATTAAATTATCTGTATCGGTTTTTGATTCATCTATGAAGTTTTTTTTTTCATTCTTTTCATTCTTTTCATTTTGTTCTACCTTTTTTGGTGGCAACGTTGTCTCGAAATGCATTTCAACGGATCCGTTAATTTCGGAGACGATCTTATCGTTGTCCTCGTCTTCATCGGAATCCCAGATATCCTGAACGCAGACAAATTTCTACAAAATTCGCGGAAAAGGTGCAAAAACAAGTACGTCACAAATGTACACAACAGAACACACGTGAGAATTTATTATGGAAACCGAGTGCAATCACAAGTTATTAAATTTGTATCACACGGCGTAAAAATGACTGTGAATAAGTAAAGCAGTGGGAAATATTCAACCAAAAGTGGAAAACAATGTGAAAAAATGAAGCAACCGAAAATCAGGGACGAAGTATAAGAAAAAAAATAGAAAAAAACACACATAAGAAACTTAATAAAACGGAGAAAACATTACTCAGAAAGTTCATCAAAGCTTACAACATGTGGCCGATGGGTCCTGATTGGAGAACGACGACGTCCCTCCGTGTTAACTGGCTGCAAATTTGAGAAATCTTCCCCATCGGCTGACTTTCTCAATGGCTGAAAACAGAATGCAATTTTTTTTTAATTTTTCATTCTGAAAATTACCAAAAGTTCCTTCGAAAATCTATGCTTTCCAGATGGTTGTGGGAATTGCTCATTTTCAAAGTTCACATCATCCAAGTTTTGTGGTGGTCTTGCAGCTGGCGGACCAGCTTTTGGCGCCGAAACTGCCTCTGAAAAAGCTTGTTTTCCGAGCAGCTCCAGATAGATGCAATGACTCACCAATTGGCTTTTCATTTGCATTCTGCAAAAGTTTGTTCAGAGATTGCTGGAAAATTTGTGCAGCCTTCTGTTCTGACTGAGCCGAGCCAATTTTTTTAACGATATCCTCGACGAGTTGTTGACTGAACACCGGGGTTTCCTGTGGGAATGTAGTTTCTTCGTCTGGAATTGGCTCAGTGACTGGAAGCTCTTGTTCGACAGGAAGCTCTTCGGTGGTTGAAGTGGTTGGAGGGATTGTGACAAGAGCAAGGGAGACCTGAAACAGATGTTAAATTTTAATTTGGAAACAAAATTGTTAGTTAATTAATTAATGTTATAGCTAATTTTTTTTAAAATACACTCACATCAGGGGTCAGCGCCGATTTTGCTAAATGTCCTATTGCGACATGTTGTTGTAACATTTTTTTTTGTAAGACATTGGAATCAAAATATCAAAAAACATTTGCTTAAAAGGAAATTGGATATGTTTAAATTTTAAACAATAAAATAATGATCAAAATAAAACTGAAACAAAGCTCTTTAATTTGAAAAATCGAAAATCGGCAATTTAAAAATTTCTGACCATTTTTGGCCATTCATTTCAAATTTAGATTGAAACAAATTATTTTGCAACACATCAAGTGATTTGTTATCTGTTGCCATATTTTTTCAAGAAAAATGTTAGAACAAAATGGTCTAATTGGTAAAGAGACCTTTCATAATAAATGCCACTAAGTTGCTCAAAAAATGTTCAAAAAAGTTCTCAACGCTAATTTTGCGAAACTATTGTTAATATTTATTTTGATCTTGTTTTAACTAAAACCCCGTAATAAGAAATTGCTTTTTAAAAATTAAAACAAAAAGAGTGTGCAAGTTGCTATCAATCTGGGAACAATTTTCGAAAATGAGCTCAAGATATGTCGGCCGCTCTATTTACATGAGTGTGGTGAAAATTGTTAGTTGAATTTCTACTCCTAACGTTTACTGATTCCCCGTTTCTCAAACTTACCGTTGCAAGTCTACGAGTTGTCACTTGTGGAGCAACTGGCAGAGATTCCAGAGCACCTTCACTAATATCATCAGCATCGGATTTGATCTCAATTAGTGGTACTGCAGGTTGCTGAAACTCTACAACTGGTGCAGCTTCAACTCTTGATGGTGGATGCATTGGAACTCTTAATTTTGTTGGTGGGGCCTCTGCTCCTTTTTGAGTTTTAACAACTTTCCTAAAAACATTTAACGTGTATTTATGATATTTTTATCTATAATTAAAAAATATTACAGTGGATTTTGTTTATCCTGACGTGATTCGAAGCTTGTGTCCAATTCCTGAGAGACTGGAACATCTTCAGTAGTTGCTTCTGGTGCAGGGGTGCTGGGTCGAACTTTCTCATCAGAGAGGATTGAAGCTAAAATTTCTTATGTCATTTTGCAACCTTTCTGTCAAAAAGTCCCTTGAGACTTGTTTTCTTGTTCATGTTTGTTTTGTCAAGCTTCATAGGTCAGAAAAGTAATAAAAGTGGTGAAAAAAGAGCAACAGAAATTTCTTTTCACAGATGTCGAACACATGTCATTTTAACGAACTCTTAGCAGACACAAAAAGTTACACTTTTCGGAGGGACCGTATGAAACTTGATAATAGGGTCAGTAAACATGCTCTAATGTTTTAGTGGTACTTGTATAATTATGTACTTCATTCTTAAAGTTGTAGTAATTTAAATTATTATTGCAGTTTTAAACCTCACTTCGAAAATTTTAGAAAATATTTTCTATGATATTTGGACGTTCCGCTTCCCAAAGACACATTAATTTTTAATCAGAAATTAATGGAAAAAAATTGTTAAAATCTAGAATGTTCGTTCCTTGCTACTTATGTAGATATGACGACAACTAACCTGTGGCACGTGGAGCCAAATCGCAAAACCTAACAACATAGTTGCGTTCCTCAATTCTAATCGCATTTATCAGTTGATTGTCATTCTCGATCAACGTGCTTCTTGTCAACCCGATTGGCTTGTTGAAAATCAAATCTTTACAGTTGAACTCATCACGAGATCGCAAACGGCAGCACATTGTTTGAATTCTGAAAAAAAAAAACATTGGAAACAGTTGTTGTGTATTAAGAGCTATAAATTATTTCAAACCTTGTGTCAGAAAGTCTGGTGATTCCGGCAAGATACTCTCTTGGGCCACATGTGAATGTCGTGTTGTCATCGAGAATCGGGTCAATCATTTGTGAATAGTGACAGTCTTCGCGCTCAATTTCAGCAATGCCGACTGGGATGTTGACCCAAGGATACAAGTCTTCAACTGTTTCGCAAGACAAATCGAATACCACATCCTGACGCTTTTGACCTACAGATTCTACCATTCGAACAGCCAATTCTGTTGCTGCAGCCTGGAAATTTTGATAGATATGTGATATTATCAAAAAAGCGTGACTTACTCGTTTTGGGCATTCTATTCTAAAGTTATCAAATGGCGATGATACAAAAACATTTTTACAGGCTACCGTAGACACCAAGGTTAGAAGCAAGAATAGCTTCATCGCTGCAAAAATTGGCACGATTGTCGATTGGCAAATTGGATGCCGCGCCGATTTTTAAAGGATCGTAAATGTGAGGAAAAAAGTGCTGTACAGGATAGGAGATACGGATGGAAAACCAGGAGATAGAGGGAACAAGATAGATGGACAGATAACGAAAGAGAAAGGCGGAGTGAGGGTGCTTGGTGGCCGAGAAAAAGTTGTGCGAGCGCTACTTGCCCTGTGGGCTTTCTAGTGAAATGTGGATGATGATGATGATGATGATGATGCTGATGATGTCGGGGAGTGTCCAGATTCGAGACGACGACGCCGCGGACGGATGATAACAGGCCAAACGCGGTCAGTTTATGCGCGTTCCGCGTAAACACATGATAATCGGCGACGCAAGGGATGATGGAGAAGCAACTGAATAGAATCAAAGCATTCTTGGATATTTGAGAGAAATAGATGAATATGGCACTTCAATCAAATTTATAGTGAATGAGTGATATAACAAATTTGATATGTATCTTAAACGTAGGATGATGTGAAATTTGGTAGAAATAGATTTCATTACTACGTTAATTTTTGAATTGCTAGTGAATCTATTCCTTGTAACAAACAAAACAGAAACAAAAAGAAAAATTGAAAATCTAAAAGCTGAGTATCGAAACCACTTGAAACTGATTAATCCTTAATACCAAATGATACTATTTTCTGGGTCACAGTTTTCCTCCTCTCGGGAAGTGATAGATAGGGAAAAAATGTGGTCACAGGTGAATTGGAAGGATGCGAAAGTTTCATGAAAGCGAAACTTGTCTGATTGACCCGGTTAAAAAGGAAGATGCTGCGGTTGCCGCGCATCGGGGGTCAATTATACTTTTGTCGGGAAGAAAGAGTTCATCACCTTTCTTGCGTTAATCATTAATCAATTTGAACTTTCGATTTCTATATTAAAACCTTTATTCACAGAAAACCGAGTTTTTATTCATTTTACTCATTTGATTCACAACCTTAAAATGTCAGTGATATATAAAAATTCCCAATTACAAAACAAAAATGATAGGACCATAACAGTTATGAAATCTATAAATTATTCCAAGACAATCTTATACTTCACATCTTTGCCGAAGAATGTTCCATGCGAATTGTTGAAAATGAACACATATTCCCCAGTTTCCTCAATTTTGAAGGATCCAATTTCCGGATGAAACTCTGTGAGGCAGCGGAAAACTGGCCAGACCTGAAAATTAAATCATTGTGCAAAAAAAAATGTTAGCAAACAGGCTAATTCTACATTGATAAGAAATTGTGACTATGACTTTCAAAAATATATATTGGTCATGCTCTTGTCCACATGCAGAGTGGACAGTGAAACTTGTCGAATCTTAATGTAAATATGATAAGCAAATGGAAATTAAAACTGACTACTCGGCCGTCCTTCTCAATGCTAAAGTCGATGTCTCCACTGCTAACACGCCATAGCCAATGGAAATACTTTCCGCTTTCTCCGTACATTTTTATCTGAAAATAAAAAAACAGTTGTGCGTGTCTTGAAGAATTTGGTTAACCTCAGTTTTCGACCTCGCTGGAACAGCAATTTTGGTTCGGTCTCCTTCAAGTTTGTGAGAGTCAGCATACCTAAAACATGAAGTGCTTATACAGTGGTAAGACTAAACGCGGTTTGAGATAGACCTGTGTTTTTTTAAGTAGACGGTTATTACTAATATTCAAATTTTAGATTTCTTAACGAACGTTTATAACAAAGGTAACACGGAAAAGTTTGGAAAATTGCAACAAAAACTATCCAAAAATCATGCGGAATAGACTGAAAATGATTTAGTTTCAATATTTTCGCAAATGACTTTAAGTGGGAACTCAAGTTTTTTTTTATCTATATACACGTAATTATACGATCTGTTTATACGTAATCGCACCACTTTTCTTGCAGGTTTGAAATGTTTAGAATGTTCAAGATCGGGCTCCTCACTGTTAAAATAACTGTTCACATTCACTACACTTTCTTCAAAATTAATTTAAAGTTAACTTAACTATTCCGATCGAAATTAAAATCCAAAAATTGATTGATTTGGTAAAACTTTGTGTTCTAATTTTAGTAATAAGTACCACAGTACAAATATCCACAAATTTCTATACTTTTTTTCCACATACCACAAACTCTCTGGCACTTTTCCTCCCATCCGAATATCGCCACATGGATGTTCGTGTTTTTTGACGCCTCCCCAATGCATGAAGATGTTCTCCTCGCCAATCTCCTCGATCAGATGATTTTTCCAATCTTTATCCAAAAATCGGACCTGTCGAGACAACATAAAAACTCGAACTGGCTAAGAATGGCAAATACCTTTTCCCTTGTTTGAGACGACAAAACAGGCGATACCATCGCGTAAACCGCTGACATCATTGCGGGACAGTTGATTATATAAATTCTGCGAGCAAAGTCGGGGAAAATGTTCTAAAAGTGCAATGATGCAAGGGATGATAAAGAAAAGTACAAAAATAAACAATACCTGCAACATGGTAAGCAAGCTCATGTACACTTTAAGAGTAGGAGTGTACAAAAGATCCATGCTAAAACCATCAAGATCCATGATAATGATCACACCCATTTTACGTTCGGTTTCTTGTTCGGTTTGGCGAATTATTTTGAATGACATTTCGGTTTCAGAAATACAGAGTTGGAAGAGTTGCGAAGTGGGCCCGGCTTTCACGAGGGTTTTTGGATGCGCCTAAAGTTTTTTTTTATAATGTTTGTCAAACTCAATAAAGTATTCAATTTTAAAAAAAGTTTTTTTTTTCAATTCTGAAGTGCTCTTTAAAATTTTTATACCGAAATTTGTTTGTGCTATTTTCAATAGTAACTTTTGTTTAAATAAAGGAGATTTTTAGGCTTTTATTGGTGATCAGTGGATAATTGACTCCTTTTTTCCATAAATTGTTTCGAAATGACCAAATACAGTGATAAAATTTTTAAAAAGTTTTTTTAAAAGTTTTTTCGAGTCAAAAAGCTGTGAAAACTTTTTTCCCAATTTTTTGAAAACCTCGATTAAAAAAATCACGTATTTTTATGAATTGATTACGTTGATTACGATGATGATTATTTCATATTCCGATACTGTATGGGTTTGAATATGCGGCAATATCTCGAAAAGTTGCGCAGTTTCAGTTTTCACGCCATTTTGGTTTTTTAAAAAGTTTTCATAAGTTTTGTTGTCACTTTCGGACATTTTAGCTCCATAGCAATTATTTAAAAAAATTTTATACCCGAATTGCCTCAAAGTAGCTCCAAACACAACATTTTCTGATTCAAATTCAATTAAAAATAAATAAAATTTCAAAAGCATAAAAATTAAATTGATTATTAAATTTTGTCATGAGCAAAGTTACAAATACATATAAAACATTAGGTAAAATTTGAAATTTTTTTTCAAAACTTCGAAGTGTCTTAAAATTTTGAGGATTAATTCAAACAATTTCGTCTTGAAATTCAGTCCTTTCAAGTTTCGTAAGTTTTTCTGAGTTTATTAATGCACAAAATTCTGATTTGTAAATTCCTCTATTAGATTTCACAATATCTTTTTTGTTTCAAATATCTGGATAACATGTCTGAGAAATTTTTTATTGCGATCTTATTCCAACAAACAAACCTTTGCCATAGCCTGCATGTAGACCACATCACCTCGTTTGCTCTTTCCCATTATACCCCCGGGAAAGTACTCGGCAACAGCTGACATGTTTTTGATGTCCCTATTTATTTGATCGACGCTTGTTGTCTGCTTGTTGTTCATTCCAAGATTTACCAGTGTTTCCACAGCATATCGCATTTTTGGAACAATGACGTCTGAGGAAAATTTAATTTTGTATTTTGTAGGTTTTGTAGGCCTCACCAATTTTGTAGTCCCAACCCATAAGCCAGCGAAGAAGCGAGAAATCGGTGTCATACTCGGGATATCTAAAAAAAAAACAAATTGAAATATAGAACTTTAAAATTAAAAAAAAAACCTACGTTGCCAGGATATCTTTAGTTTTTGATCTTAACTCAGCAATTTTATCTTTTTGATGGGCGGTAAGCTCATTCAGATGCGGATAATGATTCTCGACGACCATGTCTGAAAACGAGAATTAATGAAAAAACCAAAAGACAAACATGCATATTCAACTATGAATAGAGCACGCTGAGAAAAAACTGATAACTGTGAAATTGTATGGTCAGGCCAAAAATGTTTTATCAGTAATCATGGATTGAAATTTTCCAAACAAAAACCAGAGACACTAGACGGTGTCACAATTTTGATAATTTGGAGTTTAATTATTAGATCAATTGACAAGAGTTTGAAGTTTTTTGTTGAAAAGTAGTAAACTAAACAAACCTGTTGAGGTACTACCAAACATTGTTTGATGTAGTGATGCACAGTGCACAAAAGATGATATCAATAAAACTGAAATGAAAATTTGAAAAAAAATCATTCAAAAATGATAAGTAATTTCAACCGAAAAAAATCTTCCGGGTTGGGAGGCCCTTTTTGGTGAGTTTTTTTTTCATGTAACAAAAACGGGAGACAGAAAGAAATAAACGGAAATGTATCTAGGAAACAGAATAAAATTAAATATTTGAATTTGTATTTCATATTTTTCAGCATTTGGAAAAAAGTTTAGACTACCAAATGAACCCTATTTTATTCTAAAAAGAAGCTTTTAAATATATCTCTACAAAAAAAACTAGCAGCTGAGGAGCACTCTGAACAAAATTAAAAGTCGATTTGAAAATATTTCAGTGTATTTTTCGCTACTTCCTAGGCCTGTGAAATTGCTCCAAAGGTGAATTTTTGAAGTTTCAGATTTTTTTTGGAAAAAAAAATTTAACATATTGTGAACGAACATTTTTAGTCAACAATAATTATTTTCTCATAAATACTGGCAGTATCATTTTATCGCAAGAATGGCTGTATTACATAAGTAAAAAATGTTCAAGTTATTCCGATTGAAAATTTAAAAAAAAGCTTAAACACGTAAAAAATAGTATAAGTACATGAAAGGAAGCATATAACTTTTTCTTTTCGGTTTTCGAAAGTTTAAATCTGAGCTACTGAGCTGAAATACTTTCCCTGTAAGGATTCAAATTTGAAAAATAATTTTGTTTGTATTTTGTTCATGCAATGTGGCACCTTTTTCCCCTTCCTTTGTTCGTTCACATTTGCATATCAAAAATCTTCGTCCAGGTAGAGATGTATGGTTCCCATTGTATCATCATTTTCTTACTCTTTTCCTTCCACAACTCTCCCACTCATCGAGCAGCTAGATCTTTATGTTTCGAGCGCCTCTTCTTCTCCTCCATCCTACACGATCAATTTTTTTAGCTGCCGTCGTTTTCCTTCAACTCGATGAGAGTGTAAAAATGCCAAACGTTTGGCCAGTTTCTTTTCACAATCTTTCTTTTCCTAGCTACTTGCCACACAACTCATCCGCTATTTCATTTTTGCAGACGATCGAAATGGAATTGCTCACATCTCCATCATTCCACCATATCTCGCCACTTACACGGTCTAGAAGCGATGTTCGTTCAGCTGCAATGAGAAGGTAAATGAACCAACGATCACAAATTAAAATTGGTTACCGATAAGCTATCTAAAAGTCAAAAGTTGCTGCTTTCTAGTATAGTGTAGTGTTGATAGAGGTCTTGTTTTTAAACTTCGATATTAAAATGTTCACTTAAAAATCATATGAATATTTTTGTACTCTAGTAATAGTGAAAACGTCAATTAAGAGGGAGAACATTTTCTATAGATCAGAATCGAAAAAAAAAACAGAAAAAAACCTAAGATTAGCCAAGACCAAGCTTTTATATTTTTGAAAGTAATACGATGGAAAAGAAATTGTTAATAAAAAAATCATAGATGCAACTAGAAAACAAGTTGATTCAAAACACTAATACCAATTTGGTCATCTTATAGTAAAAACCTTCACCATCAAAAGTTCCAGATCCAACTCTTTCTCCGGAGTCACCCGATCGACCTCCAGCAACCGGTTCTCTCGTCCCGAATATGGATACGGTGGTGGCTATATGGCCCGTTCAATCAACAAATGCGGTAGGCAACCTTCTTATGTGATTGAAAGCGCGTGCTTCATCGTGCTTGTTATTTTCATCGGAGTCATTGGCTTCTTCTTTTGTGTTCTAGCCGTTTGACACTCATCTCCTCCTATCCCAATAACGTACATGTCCTTCATTCAACTTTTTGTCACATCCAGGGTTCTGGATAATCTATGCACTTTTTGTCGGGTTGTTGTTGCCATCGCGAGTAAAGTTTTTTCTTGATGTCTTGTTTTCACACAATCTGGTGATTATCAATGCCAAAAATGCGACACAATATGTATGAAAACTTTCATAAAGAGAAAAAAAAATGAATTGCAATTCATTTTTATCATCTCTTTTCTCACTCTATCTGAGCCAGCTGCTCATTGCTCGATTTACACCCACGCGAGTTTCAAGAGAGAGAGAGAGACACACTTTCTTAGAAAGCGATATCAAGAACTACGTTCTAATAAAAAAAAACAACTTGTTGAATTTCAGGTGGATCTATCTTTGGAAGATCTCTCGCTGCATCGGCGCTCACCACAACTCCACCATTCCACAGCGTTGGAGTTCAGCGTAGTACCCCACATTACACCGACAAGTACGTTTACAGCACATAATGAATATGAAGCTATATTTTCAGATACCCATATGTTCGATACAGCTATGGAAACACTGACACCGGACTCGGCATTTTGACTCAATCGGAATCGGTAAGTTTTATAAGTAGTTCCAATTTTTACAGAATCAGTATCAAATCTCACTATTATTTCAAAAACTCATCTTCAGGTCTACGGCCACCACTCTGGAATTCGTGATATTGGAACTAAGCGTTGGCTGGAGGGAAAGCTCAATGCCTATAACACCTCTCTTTTCACCCGTCCCGACTACCAAAAACGTGTTGAGAGACCACTAGCATCAGCAAGAAGCTACGTCCGATATATGCCAGTTGATGACGCCTTGGATATGTACAAGAAGAGATGTATGACAGTTGGAACGTTGTCGAAGGTAACGCAATTTTTTAGACTACTGTTGTATTTTCTCCATTAGTCTTGCATTTTCGAGTTTATTAAATATCTTAGCAGTTTCTTGTAGGCACCGCATAAATTAAGAAATCCATAGAGTCATTGAATTTTGAAGAAAAATATAATTCGGTTTTTTATCCTCAGTCAGTTGAAAATGTATTTTGCAGTTTCTAGAAAATTAAAAATAAAGCTTGATGGCAATATTCATTCAATAGGAGTATTGAAAAACATGCTTTAAGTGAATTACAAATTAATATTTCTTTTTCATTAATTTGATTAGTTTTGGCGATACATATTTGTCTTTTGTATTATTCAAAAATTGATTACTGGCTGAACTAAAAATATGTATTATCCAGTTTTCTAGAGTTTTGTATATACTCATTTATTTCTTACTCACACTTGAGCCTAGATATAATCTTTTAAAACTCAATTTAAAAAAAAACCAAAATTCGGGTTTATTAAAAGCCTCACAACTGGATACTCACTCTGCACAAGTATTATTTTTTAATAAAATGAAGTGCAATCTATTTTAGTACTGGCTTTCACCAGCTACTTGGGCTTCCCGTCGCGAGAAGGAGCTCAACCTCTCGTCATCTCTCAGCCGTGGAAACTACTCTTACTCTAGCCGATTTGACAGGTACTGAGGTTTTAGTTTTTGGTAAATTAATTATTCTTAATTCAGACTTGGAGGACGCGTTTATTAAATTTTCTAAAACCTTCTGATCCATTTCATCGACTTCAACATTTTTCCATCGCGATTCAACATTCACGATATGTTCTTTCTACACGACTTCTTGACGCCGTTTTCGCATTTTGTTTGGTGTTTAACAAAGTGCGATGAGCAGCTCGGTTCAGTTATTCTTTTTTTTCTTGTTTTATACTTTAATTGATATTCCAATAAAATCAAAATAATTACATTCATTCAGTAAATTAAACATCACCGTTGTATATAAACATGCGGGGAGACGGACAAAGCGAGGACGGGAATCATTGGATTGAAGAGTCGAAAAGCCACGAACTTTTGAAAAATACAAGCTCATAAGCTTTAAGCGGATAAATTAAAACTTTACAACGGTCCATTTTTGGATGGAAGTGGTGGAGCTTCTTGGTAAGCATTGTAGGCTGGTGGCTGAGCGCTAGATTGTTGTTGAATATTGTTATAATCTGGAAGAGTAGAAGGATGAGGAGCAGCTCCTTGTCCGACGTTGAATCCTCCCTGCGGTGGTTGATTAGTTGGATAAGGATGGTATTGTCCTGGCTGTTGAGGTTGTCCAGGGTACGCCCCAACATTCTGGTACTGGACGGTTCCGACTGGCTGGAATTGTCCGGCAGGATACGGCGTGGTTTGTCCGATTCCTGGGTATGGTGGAGGCATGTCGTAAACGTAGACGTTTTGTGCTGGAAAACAATTTGTTTCGAAGAAATTACTACGTCATAAATCTTACCAGGTGGGCGCTCAGGAAAAACGTTCGTCGGAGCTTGGAATCCTTGGTATGTCCCTTGCACCAAGTAGTATGTCGGTGGAGCAGCATAGTACGTAGTGCCTGATTGCTGTTGCATATTTCCACCATATGCTGGTGGAGCAGCAAATGGACGAGCTCTAGATGCTGAAACAGAACCAAAACATTGATGGGAACTATTCAAGACAATCGTACCCATGTCAGCAGCGCGAAGAAGTGCCTCTCCAAACTCGATGCATCCTCCTTTCGGGAAAGACAAACGCCATTCCGGACATCCATCAAAGTTGCCTCCAGGCATTGGTTGAACCCATCCCTGAAAAATTAAAAATGTGACTGCAAGTCATTTAAGATTGAAAAAAAAACCTTGAGATAGTTTGGGGTGAGAAGTGGCTGTTCAAGTTTCACATCTCGCACTGAATTGAATGGCATCGCGAAGGATTTGAACTCATCTTTCTTGCTCTCGTTCATGAAAATTATCTGAAAAAATAAAGTTGAAATATTTGAAATTTAGGATCAAACGTTTTGGTTTTCAGCTAAAATGAAAAAAAAAACCTATCCAGAAATGAAAATTTGCAACTCAAAAACTTTAAAACTCACTCTGTGTGAAGTGAGATAGAGGGCTCCCGACTTGGTGGACTTGAACGCAGGAACATTGTACTTCTCGAACTTCAGCTTTACATTTGTTGTGTAGAGAAGAATCCTGAAATTATAAAAACTTATTTCATAATTTGAAAAGAATCAGTTTTGAGAAAGAATTTAAAAAACTTACATTTCTCCATTATAAATCAAAATGCCTTGGCCATCGGGTGTGTGCGACGTGTTGAGCGACATGGTGCTGCTGAAGAACAAAAAAAAATCAAAAATACTGCTTTTTAAGGAGGAAAATGGAATTAATGAGCAGATCGGGAATTGCGAAATACACGAAATCGACGAAAAACGGCATGGAATGGCGTGATGGCAACGTTTTCATACGGCGAGGGTAGCCAACACTGACTCACGACCCCGAGACCCGCAATGGAGCGCGTTTTCCATTGCCTTGTTTTCTGCGTCTCTCACAAGTCATGGCTCTCTAGTGAGTGGTGAGTGGCGAAAGACAAATAGTGTTTGCCATTAGATAGAGAGGGGAGTATCGATGCCATTAATCATGAATATGAAGGTTTATTATTATAAGGGCAGAATTGCCGGGAAATAAAGGTAATTAGGCAACGAGCTACTTTTGGAAAATTTTGAGTCGATTTTGGTCGTGTATTTAAACATTTCTGGAAAAAAAACAAGTAGTTGTATTAATTTGTTGAACAATTTGTGGTGAAAGTTAAAATAAATAAATAAGAGAACATTTATTATGTTAATTTGAAAGACTCTTAAAAATTTGGTGAATTCATTTGAAACTTTTCTGGTTTTTAAAGTAGATGTACTCCAAAGTATTCAAATGTTTCTTTTTTGTTTCTGTATAGTTCAACACATTATTATCCGGCCTAAGCTCCAAAAAGTTCGAATGTTATGTTCACAATTTTAATTCACTTTAAAATGAGTATCATCATTTGCTTTGAATTTTAAGGAACTTTTGAAAGTGATAGTATCTATCAATCTAGGCTTTCTCTGTACACTTTGAAAATTAAAATTTCCTGAAATTCGTTTTATACACTAGGTAATCATATTTGTAAAACTTGACACTTGTAATAGCGTTCCTCTTAACTGATATGTCGAAATTTCTAGAATTTCCTATAATATTATTTGTATTTTTGATTTAAATATCAATGAACAATATTATTCTGCCAAAAATTATATTAGTTCCTTAGCGAAAAGAAATGAAGCTGAAAAACAAAAAAAACGATTGATAGGGAATGTTTATCGAGTCGCGTTGGATAAAAATGTTAAGTCGAACAATAAATACAAAATGAGTGGATCGGAGATTAAATTGAAACCATTGAATCAGAAAACACAAATAATAATACTAATAATAATAAATTGTTTTTTAATACAACACTTTATCAGCAAACACTGGAGCTTGTTCGACTTTTTGTCCCTTGTTGTGTCGGAGGATGGCAACTAGTGGGTGGACAGTTTCTTGCAAATCCTGAAGTGAAAGATTTAATAAGGTAGTTTCAGAAGCATAGATAATAAGCTGACCTATCAAAACCGCAAAAATTAATATCATCTCTCACATTCGAACATTATTAATACAATTTTGAAAAGTGAGTTAATATGAGTTAAAAACTTGATATGAAAAAAGCTTAGAACTAAACCGAAAACAAAAATATATAAATATGTTTAAAAAAATTATTTAAATGTTCATAAGCACATTTGAAAAATTTTATGTCATAATTACTATAAAAACCGGAATAGTTTTCATGGAAAGTTTTCTATTTTGAATATTTGAAAGCCTTCCCATACATATGAAATAAATTAAAATTATGCTGAAGTTGGAGTTCAAAATATGTTAAAGTTTCATCAGATACAGTTTTTTCTGCATACGTTTTTCAATATAAGTTTGAATTGAATTTGATCCCGGACGGGTTGAAAAATAATCTTGAGACGCCTCAATTTATACTTATGTTCTTTGCTTTCATGTGATGATTTTTGAAAGATGATTTTTGAAAGCCAAAATTACTTTTCAAATAAAGTGTACTATTTTCAGTTATTTTCAACTAAACCGAGTTAAATACGCAGACTGAGACACCTAGTATTTTCAGTTTTAAATTTCACTTCCCCAACCCATAATATTTACTCTGAAAAGATTCTCCAACGAAGCTGTTCCGTGTGTCCAGTAGAGATTATGTTGAAGTTTGGAAATTCCTGTTGGGAGTGGTGCGAATCCCGAGTTGTTAACTTTGTAGTATTCAAGGAAAGAAATGTTGGCCTGTGTGAGACTTTTGATGGCAATTGGCTGTGGGAGAACTTCAGAGTTGGTGATAATCGGCAGAACGTTTGTTTTCAAATCGTCTCCGAACATTCTCTTAACATCAGCCAACTCATAAATGAACGGCCATCCCAGTTGATTCTCGTCGTGTCTCAAAACAATTGAGATTGCATCAAGACGGAAGGATCCAGATTTGAGAAGCTCCTAAAACGTGAAATTTAGAATTTTTTGCAAAGTTTCAATAGTTCACCTTCTCAAACCACTGCTTGATAAGTCGCGAGACCGTCTTGTTGCCCATTTTGTCCTCAACCCCGGGTGTGTCAACAACAGTGACGTTATAAGGAAGAACAGTGTTGTTGAAAACGTAGGCGGTGAGTCCAGTGGTTGCGTTCACATGCTCGTCCAAAACAAATCTGAAAAAAGAAGAATAATGAACATTATAACATTGAAAATTAAAAAATTAAGTTACCGGAAATCATTCTCCTTCTTAACATCATACAAATAGTTCATCATGCTGGTAATAGCAGAAGTCTTTCCAGAATTAACTGGACCGAACAGGAGCAGAGTCTTGTCATCGTCACTTGGTGGAGCATCTCCTCCAATGATAACCTTGTTGATCTTGTCATTCTTGGAGAAGTTTTCAACAACATAGTATTGTGGAACAACGAGCTCGTATTTTCCGCTGCTTGCAATCTAATAATTTTTAAGAATATTAAAATAATTTTCATATGAAAAATAAATGACTTACATGTTCTCCTGCTGCCTTTTGTTTAGCAGCTAGTGGGCTGACACGAGCTTCCTCCTCTTCGTAGATGCTTGAGTCCACGCTCTCTTAAATATTCGATATACGCAATAGAAAATTTAAATAATATGTTTTACATAGAAGTTCGCACAGAAAACGTTGATTGTACTCAGAAAATTGAACAAACAGAAAATTGAAAACTGCCACACATTTTTGCAGGTGCATGGTTTTTTTTCTTTTAAATAATTTATACACTTTTGTAGAGTGTGTGCAGTACACCTGGCCCGAAAGTTTTAACCATTTTAAAAATGTTCGTGATTTTTTTAAATCTACATTAGGCATGGGATTAGTGTTTCCTGAGCTTAAAAATGCAAATGTAGTTCAAGTTTTGATTATATTATCATTTTTGAAAGAAACGACTGAAAGCGTATTGGATAATAGTTTTGGGTATGGTATACTACACAAGTTCCTCTAGAGCATTGTGATCTTTTCGGAAGTGTTTTGGAAAGCCTCAAACTTTTGTAAAGCTTCTAACATTTTTGAAAGATTTGAAACAATTTTACACTTTCAAAAAAAAAAAAACTATCACGGTTATGTCAGCAAACCGCAACCTCTTCAAAAGCTCTATATCAAATTTTACGAAAACTACAGTAATCCTACCGTACTCCTGCAGTACTCCTACGGTACACTCACTTCGACCTCAGAAAAATGAAGCCTGATTATCTTGTTATTTTGGCAAGTTTGAGTGTTTGTTAAGACCGTGTTTATAAGTCTAATTAAATTCTCTAAAACTTACTTGAAGAATGGCTGGATTTCGGCTGTGGCGGCAAATGATGATGATCGTGCTCATGGCTGTACGAGCGAACGTGGTAGCCTTGTGGCTTCGCACCTTGTCCAATTTTGTTGACCTTCAATGAAGCTTCACGAGCCAAATTAGCATGAGTCATGCGGTCATTGTCAGCGCGTTGACGGTCAACTTGATGAGAGAGCTGAGCTTTTTTCGCGTGAGCATCTTCAACTTGGCGTTGAAGATTTCTCAGCTTCTGGGTTCCACCAGTGTGGAACGAAGCTTGGGTATGGGAAGAGTACACACTTCCTGGTGACTGTAAAAAGACTTTATTAATGATAATGAAGATTTTTTTGATAATTTTCTCACGCTGAGCTCAGAACGTGGGCGTTCATATGCCACTTCGTCATGATGAAGGTTGATTTCTTCACCATGGTAACGGTCATGCTCATCGTGAACATCGAATTGTCCGAAACGGCTTTCAGCAAACGATGCGGAGCTATCGATGGTGTTGGAACGATCACGGTGTGGTTGTGCTAAAATAACTTTTTTAAACATACATTGATTATATGCAACTTTTTTTAAAACTAACTAGTACTATTTCGGATACACTTACGACCCGCTTGAGTATAAAAATAGTCAAACATTTTTGAGCAGACAAGAGTATGACTAGTTATGTTCAATGTGCATAACAAAAGCCTACACCACTGTTCACTCCTCAATAACTGACTCATAGCAGAAATATGACCGTTGCAACTTATTTACATGCTTCTACAATTTTTTTTATTTCCGTCTTGAAAAGTGACACTCACCCGTTCTGATTGGATATTGATGATTCAGATTGAAGTGGTCACTTCTCTCGTCTTCATAATCCGGCTGCGGCTCAGATCCGTAGGCGTCGTAGTGCTGAAAATTACGAACTTACTTTGAATTCAAAACAATCTATTTTCAACACAATGCAAATAACTTGCATAGCTTTGAGAATTGATATTCAAATCGTTGAAAACATTGTTCACGACGAGACTTCCAGTTCGTGCAGCGGCATGCCTCTAAAACGGACCAACTTACCCGAATAGTTCCTAAAAATTGAAATTTACCTTGGCAGATCCGTTTGACACTACGCTTGCGTTTTGTGGGTGATGTTCGCTTGCATACTGATTTCTGTGCGAGCTAACATGAGATGTAACATGTGACGAGCTCACATGGCTTGGAGCTTGAAATGGTGGCTCACTGACGATGGACTCGTGATCCTCACCATACAAAGCTTCGTCGAGATGACGGAGAGCATCGTCATGTCCTCCGTGCAAGTTGACAGTTGGCAGTGTCACAGCGGAAAAGACCTTTAAAACGTTGTTGTGAAAAGTGGTTCAGTTAAAAATATAGTTACCGAGTTCATCAAATCGTCATTCACTGGAGTTGCATCGTAGTAATGCGAAATTGGGGTGACATTGACTGGTGGTGGTGGAGGTGCAGATACTGCATGTGGTGGATGGGACACCACAGTTGATGTCGCATGTGATCGGATTCCGTTTCCAATCTGGAAAAGTTTACAAGTATTATGAGCTCTATACCATAATGAACTCTTACCGGAACCTCTCTCACAGTGGATACACTCGAAGCAGTTGTCTTGCGGCTTCTATTTCCAGACTGAAATTATTTTCAAAATTTATTGGAAATACAAAAATTCTGCGAAATTTTTGGTTACCTCGGAAGATTTCACGTTGGTGGCAGATGTCAACGCTGGAAGGTTGCCAAAGACGTCATCCAAGTTGATGCTGACAGCCGTGCTTCGCGACATGTCTGTACAAAAGACACAATAATAGGAGTTGTTAAATTGTGGGAATGGAAAAATCGAGAACGATAAACAGTGAGAATTAAGAAAAATAGCAAAACAAACTTATGCTACATATAAAATATGATTATTTCTGCAAACTTTGCTCAACTATCATCAAAGACAAACCATTCCTATTGTACTCCCCGTGAAATTATATTTGAAACAGAAAAACCTGGCTGAAAACGGAGATGATTGACCGTGACGAAAGATCGGTAAAAGGCAAATTGCACGGTGTAATGGAGTGCAAAGACAGAAATGGCAGAGCACTGCTTAAAAGTTTCCTGTCAAACCGTGTCGCTTATCAATGCGTGCCACGCATTACACCTTCTCGCGTCAGGCGCCAAAAACGTATTGTATATGCAGCTAACAACCGTAACAATGGAACGAGAGTATTGACGAGTTAAATCAAAATAAAAAATCGGTGGAGAGCGCTGAACTGAACTGAGAGTGAGAGGGGATAAAAACAAAGTTCGCGTGTTGTTTGCCGAGACTAGCAGATGGTTGGGTTTTATTTCTACAAAAATGAGTAGATGCCATCATAATTTTGGAACGGGTCAAATTTTACAATACATCCCAATTGAAGGACATAATAGTTTACAGTTTAATTTGACTAGAAAATGGAACGAAAGTTCTTAAGATACAATCTTTTAGTGAAAAAAAAATCAGTTTCCAAGGCATTCCTCGATTTGAATCCAAAATAGATTTAAGAAAACTTTTTTGTTTTACCTGAAAGTTCAAAAGTTCAAAAAAAAAGAAAAGAAAACATAGCTTCATTATTCTTTCAAAAATTGAAAATGTAAAGAGTGGAATTTCTTCTTTGTGATAAGTTTCTTTCCAGTTATAGAACCCTGAAAAAACATGATAAACCACACGCATATCAATTCTCTGCCAGTTAAGTTTCAGGACTGTTTGCTCGCATGTAAAGGACTGAACACATTATTGCTTTTATTGAGAACAACATTGCATAAGATTGAATACTTTTGAAAAGAGGGGAAAAAAGAGATGCTGAACAAAAAAACGTGAACTGAAATTGGAAGAAAAAGGTGAAACCCATCAAATACATGTCTAGCGGAGGAAGGTTGGAAAAAAATACAAGCGAAAACAATTGAAAAATGAATAAGATTCTCCCGAGTTGATACCTTGCATTTGCGCATTTTTTTTTGATAGAAAATGTGTTTAATAATCTAGCATGAGAACACAATTATTTAAAAAAAAAAAACTCAACAAAAAAAATTAAGACCATGGTTCTTAATTTTTAGGTACCCAATGAGTAAGCACTTTGTTTCAAAAAAACGCAGGATTTTTTTTAGTTTTGAGTTCAATTAAAATAAATTATAATTTCAAAACAAAACGGTTCCATAGGAAAAAAGTTATTTTCACAATTGCTTTCGTTGGTCATAATTTTATTAGAAAATAAATTCAGTTTCAAATTTTTCAAAGGAATACTAACAAGCCGTGGTGATGACGAATAATGTAAAAATGACCTGAAATGAAAAAATGTGCTGAACAAAAACAAATTCAAAAATTTTCATGGCTTTTTATTTTATTTTTCAATTTAACTAAAGTTAGTTGAATTTTGTTTGAAATTTTGAACCGCCATAAAAATTCTTTACACGAAATAGTTACAATTGAGCATATTCTGAGTCTATTCGTTCAAAATACCCAGAACCGTCAGTCCTATTTTTTGAGCAAAACGCAAATGCAAGATAGGCAAAAGATCAGTACAGTAGATTGCATGAAGGAGGTAAGGAAAATGATTTGTGCAAAAATTATATAGTTTAGCGGGAAAAAAGAAAACAATCAGTGGGAGATGCTTATACAGTTTGAGATACATTTTATAAAATTTGTTCAGGTCTTTTAGTTATTAAAATTGAAGTAACGCCAATAGGAGTTTTACCAGAAAATGCACCAAAAAAAATACCCAACATGGGTCAAAAATAAGAATTCTAAGTTTTAGCAAATATTTAAAATTGAAAAAAAAAGTTGCACTTGGATTTTCAAAAAGTTTAAAGTCGGAGCAACAAAAACGTGAAAACTGAGTTTTTTAAACTTCCACTATTTGGCACTACTTCACAATTTACACAATTCTTTAACATGTTTTCAAAACATGAAAAAATGAATCAGGAAACTTTTCTGTATAAAAAATTATCTCAAACGTTTAAAACACACCCCACCATTCAATTTAAAACTAAATTATACCTGAAGCTGCCCGCAACAGCCATACATCAGACAGTTCATATGGTTGCCACCATGCAGCTCCAGTCCTCATGTCATATGGGAGGCGTCGTTTCTGATGTGTGCGTCGTTACCATTTCCACATTTACCACCTTGCCGTTGCCGTTCCCATTGTGCGGTTTCGGTGTTGACCGACTGTGTGACGTACTATTTCTGCGACGTCGTCGCATGTCGCGTCGTTGACGAGCCTCGTGGGCTTCTCGTGTCTCTCGACACCTCCGCCGTTGGCTTTTCAACCCGCAGAACCTACAAACATTATTATTCGTTGATATTTATATTGATATTATTCGAGAACAATGTTTTGATCAGTTCTTTCTATTTAACGCAAATCTGAACGCAAACATAGATTTTATCAGGTATTACTTTGTAGGATAGAACACAAATATTTGGTTTCGATTCATCAAACTGATTTCGATTTTTTCGCTCTACTTCAAACCCTAAATATGACGGTTTACGAGACAAGGCAGCAACAATTCCTGTACATTGCTCCTTATCAGTTTTATCGCTTTTGTCATACAAAATGATAATTTAAGACACGTACTTGTGCATAACGTATCGGACAGAGTAGATGACAATTTGACACAGTGAAATGAGGGATCCACCGGCGAACAGAGAGAATTGACCTGGAAAACGACAATTTTAATATTGCAATACACTAACTAACAGTTGGTATTTTTAAATTTTTATAAAGCTGTTAATTTGCAGTTTTCACCTATCGTAAATATAGAGGTTGACAAAAAAATATTTTCTACATTTTTAATATTCTAATTATGCTTTATTTTTCATTTAAACACCTCAGGCATTGTTTGTAAATGACGCATTTCTTGGAAAACTGTTAGTTTTTGAAAACTTCGGTCATATAAACTATGTCAATCTTATTAAGACAAAGTCCCTACTACCGCGATTCAAATTTTAAATTTACTGAATTATGCAACTTTAATCGAGGAGAGGATTCACAAATTCTTATCATTATACAATCATCATACAACTATGTAATTTACTCAAATTTTTTAAGAACTCACCTCCAATTTGAGCAATAAGGCTTGAGAGTGGCATCGCTATGACGTGCTTAATAATTGTGTAGTCCAATTCGGAATAGTATATGTCAAGTATAATTTTTCGTTTCATTTTCTCCCACTCCTCTCTTGGTAATAACTTTTTGCTCTGCAATTTTTCTTTTGTTAATTTTAAATATCTGAAATAAATATAACTTACGGCTTCACTTGGAATGCTCGAGTAGCTGACTTGCTTATTGTAATTCCAGGCATGACACGGTGCTTTACACTCCTTCTTACAGGCATCCACAATGGCTTTTGAGAGGTTGCTGTCCTCGGGGAACAGTTTTGTGAAGAAGCAGTGGTACAATTGTGTTGCCGTGCAAAGTTTATCTGGATATGCTGGGTTTTGTGCGGCTGCCGGCGAACACTGGCACGTTTGCTGAGCATCCAATGTTAGGCAGTCTTCAAAACAATGTACGCGGCTGTAGTTCCCGTGTGGATCCTCCTCGCACTCATAACGAGGTGGATCATTCATAAATTCAAATTGTGTGCCCAGTAGAGGCATTATTGCATGAACACCTTAAAAGTTTAGATATTCGATAAAGGCAACCAAAAAAATGTGTAGTCCAAGATGGGGTGAACTTTTGTTTCAAAATGTAGTACTCGAGTTGAAAACACTTCCATTATTGCAGAAAAAAAGCTAGGAAAATCTGTTACAATCAGCTTGTTTAGGTGAAAGTTTAAAAAATTAAAATTTAACTTTTAAAAACCTAGGATTATTCGGAATTTTATTCTGTTGTGTATTGTATTTTAGGCACTATTTTTTGAAGCCAATATGGCCTAGAAGTCGTGTCGTGGCCTACGATTAATTTGCGCACAAAATCAACTTCTGCGACTTTTTTTCGATTTCCATCTATTTTATTTTTAGTTATTAGAAAATTTGCTCACCCGCTGGTAAAAAAGTCAGATCGTTGTCAATACCCTGTCCACGTTCTGCTAGCTTAATGATCACACCACTATTGATCATTTGATTAATACCCGGATTATAATATTCTTCAGGAAGATCGATAACATAACGGTCTCCATTTCCAAAACCTGCTATTTCCTGTAAGTTTACAAAAAATATAATTAAATTTATAAACATCACATTGAAAAACTTACTTGTTTGATACCTGCCATTCGAAAACATTTCCCAGCAGACGTCATTATTTCAGTGGTATTTGCACACCTCCTCGAGTCTTCAAAAAATGCTTCGCAATTAAGTGAGGCTTTCCGTAAAAATTGTGCGTATGTCATATTGTTTTGTTCGAGTAGGATTTCAATTTGAAAATCTAATGTATCAATTTTAGAAATAATCTCTTCCTGTTGTTGTTGAATATTCTCGAAAGGCAGATCCATGGACGGAAAGGAAAGTTCTAAAAATTGCGCTAATTCAAATGAAACATTGTTTGCTTCGATAAAGGATCTGTTGAGACGATTGTAAGGACACACAACAACATCCGGTACCCAAATTGACTCTGAAATCGATACAAAATATCATATATAGTAAAATCAGTGCACTTACGGGCTTCCTGTATAAAATAAGAAACAACTATCCTCCTCATCGAATACTCGTCCATGATTTGATAGCAGCCTTGGAATGTCATAAAAAGAGCCAAAATAACAATGAGCACCCAAACCATTCGCAGACGTCCTGATGAGGAGAGCATGACGTCTCGAAGGCCATGGAGTGTAGATGTTTCTCGTAATAGATATAAGCTGTCGTCATTGTCATCTGAACTGTCACTAAGGCTTGAAGCATCTGTCGGATCGTGAGATCTTGTGGAAGCTCTAAAATAGAAGGAAATTTTAGTTGGCATTATTGTCTGCCGACTATTTTCTGGGAAACAATTCTACACGATGCGCCATGTTGTTCTAAGATTTTTCAATAAAACTTTATATATATGAAGTGCTTAAAAATGGTCTTGAACTTGCCAATTTTCGTTATAATTTGATAATCGACAATTGGCAGCTCGCAGGTCAGTTTTTAACATTTTTTCTAGAATTTTCAGCTTAAAAAATGATATTTTCAGATAAACCAAGTGATTTTTTATATTTTGACACTTTCTTACTTGAAGAAATGTGTGAACAAGGCGCAAAAGGTCATCATGTGAAAAAAAATCGGAAATTTTTTGAATACTGAAACTCTATATATATATCTCTATATAAGTATACTAAGCTAATTTTTCTGAAAAGGAAACGGGAAATGTTAATTATGTGGGTGAAACATCCTCTGAAAAAGTAACTGATTTTCTAACTCAACGACTAAAAATTTACGGCACATTTTAAATTGTACCCAACATAAAATTAGAAAAAAACTTGAATTGGCCGGGTAAACCTTCTTCTACTTGTAAAAATGCCATTTTATTAAATATAGAACGCCAACATTTTGAGCGGTAATTTAAATTTTATGGTATATTACCCTCACCCACAACTATTTATTTGAACGGTTGAGGAATTTAAAATTATACAAAGAACTTTGACGTAACAATATTCTTTCCCAAACCATATGAATGTTTTATTCTCACAAATAGTAATAAAATATCATTTGCCTGTTAACTTTAACTTGTACCGTTTAGGATTTCTCACAATGCATTTTAAATAATGATACAAAGTATTAACAAATGTTCCAAGAATTTTTTTATAACTTACGAAAGAATCACATATGTTCTGAAAGGCATTTGTGAGAGTAAAAAAACGCGGGGTTCAACAAGTCGCGTAACTCCTTTTGAGCATGAATTAAAAACACGACTAACCTGCTCCTCCCGGACCAGCGCCGAGATAACGTCTTTTTCAAACAATGGTTTTCTTTTTTCAGCCGTCGGATTGCAGATTCTGCCGAATCGCTGAGCGACTGACTTTGCGTCAGCGAATGACTTCGGACCACGGTGGTCTCGGGAAAATTTCCATTCATGTACATCACACAGCTGGCTTCATCGAATCGCGTTCTTCGGATTGTCGATCTTCTCTGATGATCCATAATCAGTTATATATGTATTGGGATGAAGCAGAAAAAAACGAAGCTAAGATGACAGGAAACACAAAGGGCAAAGATGAATTTTTAGTCAAGAATGAATAAGGAATACCAGAATTCGGCAATGCTCTTCTCACTAAATGTGAAGAGGGTCCATCAAATATTTGTTGTCTTTCTCGCGTTTGTCAAGTAGATTCAAAATAACTGCGGCGGAAAAATGACGATCAGTTGAAATAAATGAGTAGGAAGAAAAATGAGGGTGTATGCATGTGCCGTATAGGAAGTATGGAGTCACTGCATTTTAAAACTAGATAAAAAAGTTCAGTTTTAATTACTATCTCCCACTCTGACTTTTAAGTTTTCATTATTTTGTCATATCGGAGAAAATATAGAAAATTCACATAGAAAATAAAAAATAATTGACTATGCACATCATCTTTTTTTAGGTTTGTTAAATTTAAAAAAATGTATTGTTTAAAAAAAATGCACTCAGAATGGTCTATCAAAGGTTTGGCAAATTGGAAAACTTTTGGAAATTTGAAACTTTCTCAATATTTTGAGTTTTGATTGTGTGTGTTTTTGTTGATTTGATTGAAGTTTTCTGTACCCATAAATTTTTCCAATAACTAAAATCTTGTGGTCATCAGAGCGAAAAATATGTTTTTAGAATTTTGTTCATTTTAAAAGGCTATAAAAGTATTCCTTACGTAATACTAAAAATTAAAAAAATTACTTTTTAATTAAAAAAAATTAATGAAAACTTCAGGGCCAGAAATTTTCTAAATGCATACTCGTTCAAAATTTTGAAAATTGAAAATTTTGAAAATTTATCACTTTTTGACGAATTAATTATTCTTGTTTTACTACAACATATTGTCCAATTCTCCACAGAAATTCGCTGTACTTTTTTTCTTTTTTCAAGTTTTGAACTAGTCATACAGGGAAAATTCTAGCACGTGTCTATCTCAATTTTCATTCAGATAGAACTTGCTCAAAAAAAGAGCTGACAAATTTTCGTTATATTAAAATTTAACAACTTGAAAATCGTATCCGAGAATAACACCTTTTGAGATATATCCAACAAATTTTTCATGTCAATAGCTCAGTTGTAATTACTTTTTTCAATTCAAAATTCGAGGAACAACTTGAAAAGATGAAAAGATGAGCAAGTTCCATGAAAACTGAAAAAAAACTGAAACGTTTTTTTTTTCAAAACTTTTTTCAAGTCTTTAAGGTTTTCAAGATAATATTTGGCTTTAATTTTTATGAATAAAAATTGTGCGGTTTTTTTCGCAAGCTTGGAAACAACTGTTAAATGTTTCTCATTTTTGAAAAAAAAAGTATTTGTTTTTCTTTACACCTTTGAAGTGATTGACCTCGCGTGCTTGAGAACCTTTGTCAATTGAAATAACGTCAGTAGATGAGCCAAATAATGGGAAGTTTTTGCTAAAGATGTTACAACAAAGTTGTATGTAACAAAGATACTAAGAATAAAAAAATAAATTGAACAGCTAAAATTCAAAAAGCGAAAAAAAGTGTAGTGTCCTTAATTTGAACGGATTCGTTTAACTGAGAGGTCCAAATTATTGTGCATTTACTTGGATCCGGCCCAATTTGTTTAGATTAAATGTTTGAATGAAAAATCATCGGTCAGTGTGTGGTTGGAGGGGGAGAGGGGCTAAATCAATTCATAGTGAAAACAAATTAGATTCACGTCCGAGAGAAAAAGTGCATGAAGGGTCCCATCTTTACACTCTGCCCTGGACACAAAGGCGGCTAGGTTCTGATGTCTGCAGAACGGCGCGGCAAGGTGAGAAGTTCTACGACTTGAGCATACCAACAAAAGTGTCAAACGTTTTTTCACAAGAAATTGGATATCAGTGCAGGATATTTTTTGACATTTTTGAAAACGGATGAACGGAAAAAAGTTGACGTGTTAGTTGAAGCAGGGTGCCAGGAAAAACCAGGCCGAAGTGTATTGATACGTCAACTTTCAACTTTGAGCTAGAAGTGGGCTACAACCAAACAAAAATTGCCAAATTTCATGATAAAAATTTTAAAAGTTTCGAAAATTTTTTTATTTCGAGTCAGAGTCAACAGTAGTGAAAAGGAGAAATGTTCATGTTCGAACCCCAACACTGTTGATAAAAGTTTCGAACGCAATTAAAACATTAACTAGAAAACATTTATTTTTTTTATCTACGAATTCCATAAATTAATGAACACCGCTTTTTGATTCAAACTGAAAAATTTTCAAAACTTTTTGAGTAAGGATAATTAGACATTTTGTACCAAAAAAGTATGATTTTTAATAAGTTCCCAACATGCCGTAGACCACCTTTAAAGGGAAAAAAGGAAAGAATATTAACTCTTGGAAATAACAATTTCTAGTACCTAAAAAATCAAAGCAATAAATCCCAAACGATATCTCCGGCTATTTTAAAACTGACTAGTAACGTGACATGTCATTGCACTTTGTCATACAATACAGAGGTAACTTGATCTTGCTCAAGGAGGTCATGTAGATGGAAAAATTGTAGACGGAAAAAAGAAAGAAATCAAAAAACGGTTGAGATATAGTTGTCCAACATTTCATCGTTGATATTGAACAGCTGTCGTCGCTGTGTGTATGAAGTGTAGTTGAAACTTAGGTTGAATGTTTGCTAAAATGGGATTTCATGAAATACAAACAAAAAATAATGCACATACATTCCATATGAAAGAGTTCTTAATGCACTCAAATTTTTTTTTCCTGAAAAACATAGGCAATATATTATTTCTTAGTTAATGCTCTTTCTCCAGGAGAAAGTCTTGTTTTCATTTCTGTTCTAATTTGAATTAATAATAAATAAACAATTACATTTTGTTTTTTTTTTTCGTAGAAAAAACAAACGATTCTAATGATGCATATTTAACGTAATTTTCAAAGAAATTTTTTTAATGATTGATGTGATTACAAATTGTCACATTTTTGGATTTTAGATTTAAAGACTATGCAAAGAAGAAATTCAGTAAATAGTAAAAAGTGAAAAAGATAAAAAAAACGTGCATCATTATCTTAGTCCTGACAAGGTCCACGATTTATCAAGCGACCGTTTTATGTCTTAAAAAATCCAAAAATTAACGACTACTTTCACCTAATTTGAGTTAAATTTTTCAGACTTCAAAATGAGGTTTTTCAGTTGTTTGTGTACTGAAATAAAAAAGGTTTATAGTTTCTTCTCTGTTCTTTAAATAACTAATTACTAATTTAAAAATACACTCAAAAAATTTGCCAAAAAAAATTGAATAAATCAAAGAAGGACGAGCGCTCAAAGTAATTTTATTATGCTACAAAAACCAAATATCAAAATAATTGATTTTCTGACATTTTTTTATTTCGAGTCAAAACGCGGTGTAAGTTGAGTTTTCGCAACGTTCCAAAAATATCTGAGCATTGTCGCGTGCTTGAATCCCTCTTATATTGGAATACGATTATTTAAAACATAATTAAAACATAAAACTCAAAGAAAACTTTTTTCTGATCGTCGACTTCAAAAAGTAAGTGGAAACTGAGCTTTCCTAGATTTTAAAAAGATTTAAAAAAGAATAAAAAACATTTCAAAAAATTTTTGAACAGGTTGTTTTAAAATCATATCAGGTCATTTTAGTACCATAGAAATTATTAGCCGTGTTCCACCTTTAACGAACCGGGAAAAACACGAGTAAGTTGAAAAAGTGACAAAAAATGCATACGTTATTGTCCGAGAGGAGTACTATATTAAATGCTAATTTTTCAAATATATATTTATCAGTATTCAGTTTTCTAAAAAAATTTTTTTAAAAACTGGTACTATGAAACTAAAAAAAGGATTAAAAAGGATTAAAGGACGATCCGTTCTTCAAGTGCTATGCACTGCGGATCTGGGATTCAGGTACACTGCCTGGTGGTGATCCCTCTGGGCTGTAATTTAAGCCACGTCCTAGCCGGGGACTGTGGCCGATAATCCAGTCGTGGATTGCTCCACTTCCCAATAGAGGCTGGGTGAACCTAGGGGGTGAGGCCGGACTTGAACTCGTGACCTCCAGACTGCTAGCGGCCACCACTACCGACTGAGCTATCTGCCCCCGAAAATTGAAACTAAAAATCGGAAATCAATAAAACTATTCAAAACATTGCGCAATAACTCTAAAATCAAGCCAGATAGTTCATCTGCGGCAACATTAGAACTCTTTTTTAATAATTGATGATTGGGTGCGAATAGTCTGATAGTGGGGCAAACTTATCACCTGACATAAAATTCCTCACACTCTCCAACCCACATGATAAATCGCTGGTCCTCTTTTTTCGACAGATTGGAGTTTGAATGCGTGATCGGATGTAGGTGAAGAGATGGAACTCATTGAGAAAAGTTTCTCTTTTTATTTTGCTCAATCTATACTTATATCGACCACACATACATCATCCCCTTTTTTGTTGTGAGAAAAAATATGTCAATCTTCGTAGAGATTGAACTTAGTAGATAAGTATTGTTGCAAGGATTTTCTACATGATTTTTCTAAATAAATTCACAACAAAAACAATTTTTTCTTATGCTTTTTTCAAAATAAAGCGGAAAAGTGAAAAAGAAAAACGACATGGTTGGTTGGTCAACGGATTTCTAGGACTACCTCATTAATCACTATTGCTTCCTGATGTACTCGACAAATCTCCTGAAGCAGCTGTATTCTGGTGGTTGTTGAAACGAGATCTACCAATTAATACCGAAAAATAATGCATCTAGAAGAGCACAAGGAAGTGGAGCAGTACTACTCTAGTGTAGAATCCAGAGAGTAATTTGATTATCATAGTCTCATGGTCGGGAAGAGCAAGAAGTTGAGAAGTTATGAGAAACCAATTGTGAAAGACTCTGTGACACACTGGTCTACTGGGACCAAACGTGTTCGAAATTTGAGCGAAAAAACGAAAGAAGAATCGAAGAAGAGCCGAGATTTTTCTGAACAGATTAAGGTCAATGCAGAAAAACGGAACAGAAATAAGAAAAATTGTTTTCAGCATATCATCCTCACCATTGTTTTTTCTAGGTTCGTCATGCAAATGAGGAGTCCGGGAGAGCTTTTGTCGTTTTTTTCTTTTTTGGATGAAAAATATGAAGTGACCGGAGTAGGTGATAAACAGGTCCCTGGAGAAAAATCAGGAGCTTCAGCCTCCAGTCTTTCAGGAGCAAAAGTGAAGGACACGTTTTGGACATGATGCCAGAAAACTTGCAGGCATCGCAACATTTTTCTTTTTCCGCTGTTTTTTTTGTTTTTTTTTCACATCTTTTGACAGAAATACATTGGTGTCTTTTAACTGTTCCGAGGGAATTGAAACTTTCTATCCTTTCGTTTCGAGTGATTTGTCCTTTTTGTCTCCAAAAACATAGAACGAAAAATTTCAAAAGATTTGGGATACGTACACTATCGGGACTGTGATTTCTCCAGAAAGTGAAAAACAAAAACTATGACTGTATTTATGAACATTTCAGAAAAATATAAGTGTACGGGCTCAACTTTTTGTGAGCAATATTCTTAAATGTTTTGGTTAATGAATTTGTTTTTTTTTAATTTTTGTTCATTTGCAACGTTTCTATCAGAAACGTTGCAGTATGGGCATTGTTTCAAGAATTTCCAGGAACTTTTTTTAAAAATATTTCAACATTAAGTTTCAAAATACTAATCAGATTCACATAATAAAAATTGAAAAAAAATTTTGGGACCTGCTACTACATCGTTCTGTGAATCCGTGGAACCGAAGACTCGGAGCTTTTTTTTTGGTCGTTCTCAGTTTTCAGTTACGGATCTTGAGTCTAATTTTTTTTGCCCAGCAAAACATTCTACAAAATTTTGTCAGCTCGTTTTTTTCACAATATTTTATTAACTCAACTCAAAAAAAATTAAAGCTGATGACATGTCGCAAGTTTATTTCTAACAAATATGTGTGCAACTTTTAATAAATTGGGTTTTTTTTCGAAACAAGTTTCACTACTGAAATAGTCTATGCGATGAGACTGCCCCGCCAGAACTTTTTTTTGAAACTTGTTGATATCAATTTGGCGACAGCAAAAATGTAAAAAATATTATGCACAAAATTTCCGTCGTTAAAACTTTTTTCCCAAAATCCGCAGTTTTCAAGTTATAATATTAGGAAAAATTGGAAAATCACCCAAATACAGAAAGCAAAAACATCAAATTTGTTGTTCAAAAGTTACACCGATCGACTTTTGATCACTACTGTGTGTTCAGGTATGTTACATACATTACTCATATTTACTAGATCTATACCTGCATTTCTAGAATGGAGAACAACTCTACGATTTTTGTGCGAGATTAACCGAGATCGCTTCACGTGGGTGACAGATTTATCCGCCCGCATATTCATTCAAAATTGTACCTGATCACAGTAGATCAATACCAAAAAAGAGATTAAACTACTTTCAAAGAACGCATCTCTCCGCCTTCATGAAAGTACCATTTCATTTCATTGTTCGCAAATTTTCATTCACAAAATTATCGCGTTTGAAAATGACCAATATTGTTCCGAGAATACTTGGTTTTGTCCTATTTGTACTAGGAGCTGCTATTTTTTTGACGGAAGTCATGCATTCTTATCATCGATTTGTGAAACAATCCGAGGAATATTCAATATCTAACTCGAATACCGACGATGCTCCAACGAAGAAAAAACAGATGAAGGCATTTTTCAGTTTATACCACAATATGGATGAACTAAAAGCGCAAAACAGTGACGTAAGTTTTAGATTTGAATTTTGGGAAGCTGTTCTTTCAATAATGTGTTGGGTAGAAGCCGTATCAAAAAGTGAACATTTCTAAACACGGAAGTTCAATTTTTTTATTATTGCATAGGTTTAGAATAAAAACTTCATAGCCTAAGCTGAAAGTTATCCAGTATTAATGTTTTAAAGATACCGCCCATTGGTCTAAATACACTTGTAGTCTAACATGTCCGAATATTATATGAAAATACTTTAATTTTTTTCCAATTTCACAAACTTATAATTGGCGAAATTCCCATCAATGTGAGCTTTTTGAAAAGCTTCGAGCATTGCCGCAATCTCTATAATGTTCAAATGAAAATAAGTAAAACATAATTAGATCATAAAAATCTTTTAAAAAAGTTCTGAACAAACTTAACGGAAAATGAAAACTGAGTTTACACCTTTTTTGATGGCACTTAAAAATATTTCAAACAATTTTTGAAAATGCTTGAAAAATATACCTATTTTTGAGGTCAAGAATTTCTTGGAAACTCAGAAATTCGTGTCTAGGAAAATATTAGCATCACACATACTTGAACAGGTCATGTTTTTGGCGTCGCTTCTAGAGATCAAATTGAGAGGGTACAATGTGAATGCAATAACCCTGTTAAATTCTTCACAATATAACTATAACACTGCCAATTTTTTTGGGTAATCTCCTCCTTACAAAAAAATTGGGCACACTGTAGAGAATGGCTGAAAAAATTGGAAAAAAAGAGCTAGTGTAGATATTTCCAAAATTTGTTTTTTAATGCCACATTTTACAAAAATTTGAATTTTGTGAGTAAACGTAAGAATTTGGAAATTCAAATAATTGAAACATTATTAAGTTTTTGAGCAACTGCTTTCACTTCCAATTGTTTGACCTAACTATTTTACAGACACCCAATACATTTGTTTTTCAAAACGCTCTTCAAATATATTATAGGCACATTTCAGGTAGTTCAACCACGTGTTTTAAAAGGAACCGCTCGAGAGTTTTGCAACAACACAGATCACTGTATTCGCCCATTTTTAAACCATGAGACCAGATATCGAGTGAGACACCAATGCAAAGATCATAATTCTAACTTTTATGTTAAAGGTCGCGCCGGATTACAAAATGGCCCACTGTGTAGTTCACAAGAGTATGTCTACGGTTATAACCGGGATCTGGTGTTATTTGTTCAATAGAAACCGTTTTGTGAGAGTCGATAAGCAAATGAACATGTCCGAATGGGATAAAGAATCGTGAGTGAGGGAGCAAAGATTGAAGATTTGAAGATTGTTTAAGAGTGAAAAACTATTTAAAAATTTAAGGCTCTGCCGAGGCGACAACACATTTCGTCATTTGAAGAGTCTTCAGAAAAAATATAATGCGAGTGAAATGACTGGATGGAGTTTGTCAATGATAACACGAGATCCCATTGACAGATTCATATCGGGTTATGTGGATAGATGCATAAGGTTCGTCTAAAAGTCCAAGTCCACAACAACTTCTTCCCCCATCAACTACCCTCTCACCCCTCTTTACTTTTTCTTCTTATTGTCACATTGCAGAGTGGCTGAGGGACCGAGTCCGTGCAACGGATGCGATAAGAATATGACATGCTTCATTTTGAGCGAGTATGAAAGATTCAAAAAGCAAGCCCACAAAGGGGTTCTCACAAACACTTTTGAGGATCGACACTTTTATCCGCAGAATTGGTGAGAGGAAGACTATTGAATTATTAAGATTCTCGCGTTTTTCTGAATGATACCCACAACAAAGAAAAGGGTAAAAACGTCAAAGAAACTTTTTGTGTGGAAGGGTTTGTCGTAAAAAATCAAAAAACGCGAAAAGTTTTGCATTAGAAATCTAACAACATATTTCTATGAACGCGCTTTTCTAACACTACCATGTTTATTCTATATTAACATGACTGCAATATTAATTTTGAGACACGTTCTCGCGCGCAATACTCATAGAGAGTACAAACTGACAAACATTCACTTGAAAACAAGTAAAATCCAAAATTGTTTCAGACATTTGATATTTCCCATTTTGTAATAAAAACCACATTTTCCTTATAACTAATTTGTACTTTTGTTCATAGTATAATTTTGAAAAAAATTTGACGCAACAGTCTGAGAAAATGAAATAAGTAGTCTCACATTCAATTAAATTAGCGATCGACCTGTGTATGATCACTAAAAAAGGATTGAAGTTTAACATTTCAAAAAAATCCCATTTTTGTAATTTTTATGGAAAAATATCAGCAACTCCGTTAGTCATGTCAAAATTTCTTTAAAGCGACAGTACAATCTTAAATATTAGTAGTGAAGCCGAGTACTGGTCACCAGCACAAGTGGGAATGTTTCATGACACTCTAGGAGATTTCAGGAAAAATGGATGGTTTAAAATTTAATGAAAGAGTTCTAAGATAATCTCAAATTGTTTTAAAAAACAGGAATACCACCAGTGGATGTTTTTTTTTCAAAATATACTTTACAGACAATGTGAAATCAAAAAGACACTTTTTAAATCCAGTCAAAGTTTTGGCAAGTTATGATAGTCTCAGAAAGTTTGGACATTTTCACTTAAAAACTTTTGCTGATTATTTTCCAAAATCACGATGTATTTTAATTGATATTCCGACTGCTTTATGAAAGTCTTTTAAAAAGTTTAATGTTGATATTGTATACTTTAGCATTACTGGTGATACTCCACATTTCAAATATGTATCAAGTGTAAGCGAATTTATAAATTATGATACTTGTGTATTACATGCCCTCATTTTCAAATTAAATTATATTTTACTAATTTCACCAATTAAATTAAACATGATATACATTTTTCCTTTTTAAGCTTAGAAAATGTTGTTTCCTAAGCCTAAAAATATAAAATTGTGGTTCACGTCTTTATTTTTCATAACTTGAAAAATTACTTTAAAAGTGAGGGCATGTAATACACAAGCACCTAAATTATTTTGGGCGATATTTCAGTAGCAGTGCACACACATTATCCTAACTTTTACAAAGCATGAATCGATTTCTCGGATTTCTCAAATTAAAAATAAAAATATCATTTGAATATAATACACCTAGAGTAAGACTCTGATTTTTCTATAAAATTACAAAAAAAATTTCAAAATAACAACGTACAAATTTTCCAGGAGATGTGATATCAAGACAATGCGAAATAAATATGAATTTATCAGATATTCAAGTGATGCATCGAAAGAACTCATGGAAGACTTATTCAAAATTGCTAGACGTCAAGGGGTGAGTGAGGTTGAAAATACCGGCCGGCTCATTAAAGTTATGAAAATAGTTTGTTTTGGAACACAAGCCGTGATGAAGCCACTTTTCGTTATTTTTTTATACTGCGGGTTTTGTGGCAGCATGAAAAAAATGCTGAGATGAAGATAAACATCAAATAACAATTCACTTTTATGGTCATGAATTACATTTTTGTTTCACTTATGCTTTACCTTTTTATTTTTCAGATTCCAGAAAAGGAGTTGGAATATATTGAAAATGAACTAACCAAAAACCGAAAAACTTCACATACGACCGCTTATTCGCCGGCCAGAGAGTTTTTCCAAAGGAGGTAGGTATGCAAAATAGGAGGAAAATGACATTTTGTCCGAAAAGTTGTGGTGAACTTGTGACTCGGCATGGTGGTGCGGAAATAAGAAGCATCTCAGAAATCATGACATTATTTGACGCTTTCTTTTTCCGGCGATTCACTATTTTCTGGTTCTAAAATGCAGATGCTTTACCCTCGGTAATGGGTGGTACAATTTGGGGGGTCTTCGTCTTTATGTGAAATTCAAGAATGTGCCTCACGAATTTGTTTTTGCAGACTCCGAGAGAGCCCACTGTTAATGGAATACGTGGTGCGAATGTTCTACCACGACTTTGTCATTCTCAATTACCCATTGCCGGAGGGCTTCTAATAGCCAAAAAATACTATATTGGATTACCATATCCCAATGTGCCATATTTATTGTAAAAGTCTGATAATGTGCCATTCAGTTACCAAGTATGCACCAAATTCGTTTTTTTTCTCAATTTTGTCATCGATAAACCCTTTTTTGGCTAAAACGTCACACAGGTATTACCACAAATCCCACACAATCCTTTCATAATTTGGTACTTTGGAAGTTTCATTTATTTTCAATTATGTTCGCCCCACACACGAATATCATGTCGATTGCAAGAGTTCTTATCATAATAGCTTCGATTTCTGTAATTTGTATAACATTATTCATATCGCGACCTGTTACACGTGAGAGTTCAATTATAATTGCTCCTAAAACACGGGATATGCGAGCTGAACAAATTCGCCTGTTTGCATTAAATGCGATGGTTAAAGCCAATTCTCATGTGAGTTTTTTAAAAGTTAATCAGGTAACAATTTGAAACATTTAGACAAAGAAACCTTGTTCCTACTCCGAAACTAGCCGTATATTGTTAATGAACTATGTAATAGACATGATACAAAACAATTTCCAATTAATTCTGAAATTAAAAGGTTTGCCAAAAAATACCTTTATATTTTGACATTTACTTCTGTCTCGCTCACAGTAAGAATAACGTTTTTGGACTTTTTTTACTTCCGTACACCTAAAATAACCACAAAAAGTAAAATTTAGACATAGCTTTCGAAAGTTGTTTCAGAGTTTTAAAAATGAAATATGCAAGCGTTATTCGTTTTTGTTTTGTGACATCTAGTATAACTATTGCTACTCCGTGTAGTGTACAAAATTGCTACTGATATTTAGAATTCATATATAGTGTTTCTGAACGAAGTTTGAAAACTATTTGATAACAGTGCTGAAAAATCAATATTTTCAAGAATGAATAGATTTGAACAAAATAGATTAATTCTAAGATTTATAGTAGCGTTTCTACCAACAAACCCTTCAAAATTGAAGCTTTGAAAATATGATTTTTTAGTACGGTTGATCTCTTTCCCATTTTTAAAAAATATATAATTCATTCTCGTTATTACAAAAATTAAATAACATCACAGAATAGTCAACGGGAAGAAGGAAAAAAATGGTAAAGTGATACTATAAACCATCAAATAGTTAGGGGGATTAAGTTGGGAGAATAAGTTTACAAAGGTGAATCACATTCAAACGGAACGCAAAAATCAAACGGTTTCACGTAGAAAGCTGCTATTTTGGGCTCCAATAGGTTTCAGCATAAAGGGATATCTCGTTGATTGAGTTTCAGGGACAAATGGCGTAAAATAGTAATTGCCGGAAATAATATTATGATAGGTTCTGAAGATTTGTAGAAATTTGTAGAAGTGACTTATGTTGAATAGATTTCATATTGGCTTGAGCAAGACGATCTTCATCAGATGAATGTGGAATGTTACATGTTGTTGTTTTCTTGAAAATCTCTGCAAAGTACCAACTTAGGTCTTGTTCGTAAATAGTTTCTTATCTACTATAGAAAATAAAAAATTGAAAAAAAAAACAGAAAAAGGTAAAAAAAATTGTTTCGAAATTGTATGATTTTTCAGACGCTCCCACCACGAAGTAAGAACATTTCTGCCAAAAACTTATGCAGTCGTCGGATGACATGCGCACCGCACAACCGAAGATATGAAACAATGTTGAAGGTTTGTCTTGATGAGTTTATTTTTCAAAAATCTTCCATTTTTAGGTGTCGCCAAAGTATAAAATGGTCAATTGTGTAGTTCAAAAATCCATGTCTACAATGATGACGGGGGCCATGTGCTATTTATACGATGAGAAAGCTTATGCTGACTCCGGGAGAACTTTTGATGACGAATTCAGTACTAGGTATTGTAAATTGACAATTATTTAACGGTTAACTCATTTCAGGTTTTGTAAAAATAAGAATGAGTTTTCAAGTGTAAACGCTGTACGCGATGCTTATAATATTTCATTTGTCAAAACGGATTGGCTATTTTCCATGATAACAAGAGACCCTATTGACAGATTTGTGTCAGGATATGTAGATAGATGTGTCAGGTTCGTTTTTTTTTTGTTCAATTAAAGTTTTAAAAACTTTTTCACATACAGAATATCGCAGAAAAACGAAACTGGTCAGTGTAACGGGTGCGGATTAAATATGACATGTTTTATTGAAAATGAGTACAAAAGGCTGATGGAAATCTCGTTCAAACGAAAAACCCATCGAACTATGGAGGATGCCCACTTTTTTCCACAGATCTGGTAAGACGGTTTTTTGTTGCAAGGTCTCGACACGACCTAAAATTCCAAGTGCTGGCTGCAAAAAACAGTTATGCATCTTTAAACAGTACTATTTTCAAAATCTGTCTTCTGGGTCGAGTCCTAGTCAAATCAAGTGATTTTCAAAACTTTCTAGCTTTAAAGTTGTAAGGCGCAAAATGTTTGTTTCTCGCCTCAAATTGAAAAATGTGGGACAAATTCCAAAGACTTTGGCAATAGACTCATCAAATATTTTATTTTGCATTCAGGCATTGTGATCTCAATGAAGATTTGGAATTTTTCGAGTTTATTCAATATTCCAATAATCCAGAAACCACAATGATGCCACAACTAGAAGAAATGCTGAAACGGCAAAAAGTAAAATATATTTAAAAAATATTTATTGTAAAACATAATTATATTTTCAGGTACCAAGTGACTCGATCAGATTTATTAAAAATGAATTACTATATAAAAAGTCGAGTCATTCTACCACAGGGACACCAGCAAGCCGCTTCTATCGTTCCAGGTACTCATAATTTGAACTTAACGTTTTAATATTAGTTTTTCAGATTGATGAGCTCGCCGTATTTACTGGAGTATATTGTTAAAATGTTCTACTATGATTTTATCAGATTTCACTATCCTTTGCCTCCTACTTTTTGATAACGATTATTCTAGTTTAATTTATTTTTAAACGTCTCTGTTATAAAATTCAAAAATTTTTCAAAGAATATATTATTAGGTACTACTATTCGGAAAACATTTATGTATTACTTTCAATTTGTGAAATGAAGAATTTACAAGAATGAAAAAAGGAATGTTTGTATGCAAGTATAAAGTTGCCTAATTGCAAATCAATTTTGAACATTAAGTACATATATTTATCTTTGAAGTACGAAAAGAATAATCATTACTTATATAAAAAAAATACTGTCCGTCTGTCCATAGTTTGTAGTCTGTGACGTCACAGCTTACATAGGCAAGGCGTTTTCGGCTGTTGAAGTGATATTGGTTTGGGGTTAGTGGAGGGATATTATCGGGTTGTCAGTTGTCACCCAGTTCTCACTCAGTTGTCACCCAGTTCTCACTCAGTTGTCACCCAGTTGTCACCCAGTTGTCACCCAGTTGTCACCCAGTTGTCACCCAGTTATCACCCAGTTGTCACTCAGTTGTCACCCAGTTGTCACTCAGTTGTCACCCAGTTCTCACTCAGTTGTCACCCAGTTGTCGCTCAGTTGTCACTCAGTTGTCACCCAGTTGGCACTCAGTTGTCACCCAGTTCTCACTCAGTTGTCACCTAGTTGTCACTCAGTTGTCACCCAGTTGTCACCCATTTGTCACCCAGTTGTCATTCAGTTGTCACCCAGTTGTCACTCAGTTGTCACCCAGTTGTCACCCAGTTATCACCCAGTTGTCTCTCAGTTGTCACCCAGTTGTCACTCAGTTGTCACCCAGGTGTTGTCACCCAGTTGTTGTCACCCAGTTGTCACTCAGTTGTCACCCAGTTGTCACTCAGTTGTCACCCAGTTGTCACTCAGTTGTTACCCAGTTGTCACTAAGTTGTCACATATAATGTCACGCGCGCAATTGAATACTAGGCCACCACGCGATTTCTAGGTCATATTAGTAAACAAAGTATTAATTTAAATGTGATTTTTTCGAACTTTAATTTGCTTTTTTTCTCAAAAAGTTCAAGAAAACTGGGAAGAAGGAATTGTATTAAGTATTTTTTCAAAATACAATACCAAAACAAATAAAAATTCGAAAGATCGTCGTGGCCTAGGATTTCTCTAGTTAATGTTCAAAGATTTTTTCGACTTAAAATGCTGAATGTTAACGGATTTTCCCCTTTTCTTTTGTAATATTCGTAAGTTCGAGCACGAACACTACATTTTAAACCCATTTTCCCATTGAAGATACTCCTTCTTTAAGGGTTTTTGATGAAGATTATTCTAGTTTAATTTATTTTTAAACGTCTCTGTTAGAAAAGTCAAATATTAAAAAAAAATATATATATATATTATTAGGTACTAGTATTCGGAATAAATTTATATATTACTTTCAATTTGTGAAATGAAGAATTTACAAGAATAGAAAATGGAATGTTTGTATGCAAGTATAAAGTTGCCTAATTGCAAATTAATGTTGAACACAGAGTATTAATTTCCATCTTAAAAAAAAAGAAAAATAATAATTATGCAATTTTTTATGCTTCAGTTTTTGGGCGAGAGTTGATCCACGACTTGATCGAGTCGATCGCAGTAATTTTTTCAATGAATTCCTGTAGTTTTGGATATTTTCGAAGTGCACCAGGCAAGATTTTGGAGTTCATAAACCAGAAAATGTGGAAAATGGCAAGATCGGCGTAGGATATCTGAAATGAGAACACTTTGAAATGAAACAAAATTTGTTGAGTTTCAGTACAGTAGGAACAACATTTTCGGCAATTCTATAAGTAGACACCTGCGGATTTACAAAATTTACGGCAATTCAATAATATGGTCATTCAGAAATGCGACAATTAGGAAAATGAACAATTATCAAGTTCAAATTTTATTTTAAATGAAAACTTTTTGACGAAGCTGGAACATTTTGTTGAATTAGAAACTAGTTTTTTTAACATTAACGATAATATAAGCTCTGTTTTAGAGTAAATTTGATGGCACTTTTTTCCACAAAATGTTTTTTCGCAAAACCCCCATCATTACCTACCTTATCACCTACAAAGTAACCGGTTCCATTTGTGACGAGAATGTTTTCAAACGCGCTGATGAACGGAATGATTGTGCTTTCGATGAGTTTTTTGAAGATTTCTACCTGAAATTCAAATATTTCCAATTATTTCTCTTTAAAGTTTCAGAACCTTTTTAGCATTATCTTGTTCTTTGAACCACGGTTGAATTTCGATGAGAAAATCCTCAACACATGCCACAAGCTCATCCATCTTTGCAGTCTCCCAGTCTGTTTCTCCGGCAAGTCCTTGAAAATTTATAAATTAATTACTTTATTTTTTGTGAGCTTTTTTTTTCCACCACCATTAGATTCAGTTATTCAAAATTTGATGTAATTTTTGATTATTATTTAACTCACCAAATACCTTTCCAAGATAACGCTCGATAACCCTACTTTGAGCCAATTTTGCACCATCCACATATAAAACTGGCAGCTTTCCATGTGGTGTTGCTGAAAAATATAGGTAACCGCGTGCGTATACTCTTAGTTAATTTTCAAGTTTTCAAACCAATATCTCAACTTTTCAACTCACGCACTTGCTTTAATTTCCGGCCATGCCGACTTTTCCACTCTTTCATCCGTGTACTGCACTCCTGCGTAGGCGAAGATAAGCCTTGCGGGCTCAGCTCTTCCCATCATATTGAAATATTGCAGTTTGTACTCCATCATGACTGAATATAGTTGAAATTAACAAAAAAAAAATGTTCCAAACGAAAACGAAAAGTGGTCCAGGGAAAAGTGTTGGACAATCAATTAGTGGTTGGAAGAGCACTGGGAAAGTGCAATCAAAAAATTTATAGTGCTCTAATGAAAGAAGTTGCACTATTTCTGAAGTTCAGTGAAATAAATTTGTTGTTATAGTCACGTAGTCAAATACTTGATTTTTCATTAAAACACAATATTCAACAGCACAAAACTAACAAATAAAATTGATAGAGATTTGAATACAAACTATTTTTCAAGTTTGTGTGTTTTCTGAAACGGATCAATTTTGTAAAAACATAAAAAAGTTTGCATCTTGGTCAATAGCTCTAAAAGAGTCAAGAATCTTGACTCAAAATCATACAAAACAACTGTGTAGTTAAATTTATCAAAAGTTTAACTGAAAAGATTTTGATGTGCCCATGCAGATTGTTTCTGATAATTTAGTATTATTTCAGTTTGTTTGCTCAATGAAGGTAGAGTAAAGTAAAGTAAAAAAGAGCATATTTTTTTCGGCCTACCTGATATTTTTAATTTTTACCAATTTTTCAGGTCAGAATGTATTGTGCGGTGAAAACAAAGTGTGTAGACGTTTTAAAGATGGAGCAGCGTCAGTGGGGAATGTGTTAACAATTTCTCCTACTGTCCCAAAATGACCAAATATCACAAAAAGTGACAATTACTCTGTTTTTGCCACTCATAATTTTGGAGGCTGTCCAATAAAAAAATTGTATTACTATTTTAATACTGTAATTCTATTTTAATTATTTGTATTAAAACATTGTAAGGGTCGGAACATGAAACATTGCTTGGGTTTTCTCAAAACCAAAAATTATGAAAAATCTAAAAACTTTAAAAGTGTTTTATTATGTTACTTGGTCGTTGTGAATTATTCTTAATGTATTTAGATCAAATTCCCATCTTTAAAAATATTGTATTGAATTTTTTTTTTCAAAAACAAGGCGTTCAAGTCTATGCAATATGAGAACGTTCCAAAATTGAAAACATTTAAAAAAAAACGAAAAAAAACTCCACAAATAAATTTTTGCAGTGGCGTAGGCGCCTCGACGAATTCCAAAAGTTTCAACGAGAAAAGAAATGAGAGAAGGCGTGATGAGATGCAATTTTTAAGTGCTGAAATGATTTCGGCAGGCGCCGGAGCGAAATTCAATTAACTACGGCTGCTCGTCTGAACGAGAAAATCGGGCGGGCCTCAATCTGACGTATGCCTGCAAGGAGAGCTCACCAACCAAGCACCATCCCCCATCTTTTTGAGCACGAAGACGCCCCCTTTTAGAGAAAAAGAGGTGATGGAAATGAAAAAAAGGAAAAAGTTTACGCTGATTGAAAACTAAATGAAAAAAAAACTTTGATTGGATATTTTTGGTTTACTATTAGATTTTGATTAGACAAGCAAAGCCAAAATGAAAATTTTGAGGCGAAACAACTTTGAGCAGGACAATCTAACGTCTAAACCCAAGTAGTCATTCACTGCAAAAACTTTTCAAGGAAAAGAAAAAAAACACGAAAAAAAAGACGGAAAGATGGAAAGGAGCAAACTCTATGTTAACAATGACTTTGAAAAAACATGCCTCTCTCTGACGTAGGAGCTCTGTTCTGCTTGAAAAGTTCGGTAAAACTGAAAAAAAAACGCTACTGATTTTTTAATTATTGTTGTTATTCTTCTACCCGAATATTTTGTTTTGCCAAACAGGCTGATTACGGAGAAATACATAGAAGATTACTGGTTTTGTCATATCAAATGAAAAACTCGTAAATATGAATATAACATTCAGAAAAAATTCAACTGAGCCCTTCATTTTTTGAGTATACATTTAAAGCAAAAGAAAGGAAATATTGAAACAAAATAGCCTCATTTGGGTAAAAAACGGAGAAACTATGTATAACTACGTAGGTGGATTATGGCAAAAAAATGTGAGAATTCTACTCGAACTCATTGCATGAATAATGCACCACACCATATACGACGAAACCGAAAATAGAAAAAAATATTTTCTAGTTTCTATGTATTTCACTAATGATCAGCGCTAATTGTTTGTCATAGCGCAAATTTGGTCAAAGTTTTGCTGGTTTTTTTTGAGTGATAAGGAATGTACCCAAAACAGCCGGAATTATGTGTTTCAGGAATTTCCGAGTTAGGAAAGTCAACAAAATATTTATGCAAAAAAACCTCAAAACGTGGCAAAAAATTTCTGGAATTACTGGCACAATTGATCTTTTGCGAAAATAACTGGGTTGCAAATGAACATCAATTGTTTGATTTTGAATATATTTCTTGTTTTAAAAACCAGAATATGTGGAACATGTACATAGTTAATTTTATTATTTTGTCTGATAAAAAAAATCCATTTACAAAACCTTCAAATGCATGTTTTTACTTCTTCAAATGTTCTAATTATTTTTTTGATGTAACGTTAAAAGATACGTACTCACCTATTATATAGTTAAAATTTTGAACAGTTTAAGTTTATTTTAACTTAAAAATTACAAACTAATAAAAATTTCCACAGAGTACTACTTGAATGGCAAAAATTCAGTTCAAGACTGTTTGAGGCTGCAATAGTCATAGAGGAAAATTGGTATTTTTTATATATAATTTAAATCCTTCATGAAAAACACTATTTTAAAGTGCCAATATATTTTTTATGACTAAATTCTGTAATACAATAAGTAGTTTTATGAGTTACCTATTCAAAAGTATTTTACAAAATGTATGGCTAACATGTTGCCCAAAAAACACACTTCTAGTATGAGCGAAATAAATTTTTTATCTTTGAAATGTCAAATATCTTAGTCAGACTAATAAACTTCCCAGGTATTCATCTTACCTAGCAAGTTTATTTATAAATGACTGCTTTTGCCGCAAGGTCAATACTCAATTCGGTTTTTTTTTTTACCCGCGCGAGGTAAGCAATGGAGCCGGAGCCATTTTCCGTTCCGAATAGGTCCCAAACGGATAAAAAGTGGTGGCTTCTCGTCACGCTAACTGATTTTATTGCCACTTCTAACAAAGTCGTTTGAAAAGATAAGGGCACGCCAAAATGGAAAAAGGGAAATAGTTTTCTCCTTCTCGAATCCCTTTTTCATTCCGTGCAGTTATTTTTTCTCATTTATTCTCTTTCTCGGAAAGCCCATTAGTTCGATGGAAAATTACTGGCAAAGAAAATAGAGCACAGAACGTAAAACTCAGAAAATCAGAGAAAATCAGTGCACTCTTCCTTATTACTTTACTTTACTATAATCATGAGAAAATGAAAAAAAAAACGAACAGAATAAGAGGAAAACTGAGAAAAAAACGAGATGAGATTGAGTTTGAGTTCTGTGAAGAAGGAAGTGAATCGAAGAGAAAGAGTAAATGTAACTCTCAAATTTTTTGTTGAAATTGTGATGAAAAGATGCGAAAAGAAAAAGGAGAGGGTACTTTTCTAAAGCACACTTGACAAGGCAAAAGTTTTCAGGAGTCAATGTATCTTCCAAAGTGAAACTTTCCGAACTTCTCAAGCACATATGTAGTATAGTTCGGTGCAAAAAAAGACTCCAATCCTGTCGTCCTTGTGCACTTGACAAATGATTCATTTAAGACTAAAAGTTTGTCTTGGAAGTGGAAACGTCTGGGGTGGTTGCAAAGTGAAAAAAGAATAGGCAAATGATGAGATATGTGAGCTTTTTTGGAAATTCGAGGAAAAACGTGGATGTTTGATATAACGAAAGTTGTAGCAATGATGTCACTTATAAGTTTAAGGTCTGAAAGTTTTATATGGAAATTGCTTAAACTATGTAGCCGAATTTTTTCATTTACAATCAAAAGTGAGTTTTTTACTTTTATTTTCTTCAAATGATATGTTTCAGTAATGTTTTCATTTTTTTTTGTATTTTAACGGTAAAGTTAAGTAAGGAAACCCGCAAAGAATTTCAAAACTTCTTTAAAAATCCGAATTTTTTAAAAACTTGGTAATTGACCAAAACGTTGTCTGAAAAAACTAATATGTATGTGTTTACGTATGTGTTTATGTATGTGTATATGTATGTGTTTAAACCATATTCCAAGAGACAAAAATTAATCTTTACAACGACCTCGGTGGTATCGTATTTTCTTCAATATTTCATGAAAACTTGCCAGTATTTTTTGATATCAAAGGTTATGATCCCCAAATATTCTTAAATATCTCAAAAATAACAGATATTAGGTCAAAAACCATAAAATTGTGTATTAAAATGCACACCTCATCTTTCTTCTAAATTTAGAAAAAATTACTTTTTTATATCCGAAAATTTATTTTAAGATAGCTTCAGCCCGAAAATGTGAAAAAACAAATTAAAACTTTTTAGCACTTTTTTGAAATTTCAATTTATTTACAAGTGAAAACACTTTTACTACAAATCTCATAATACTGGTTGTCAACGAGTTTTATATTATATATTTTTTTACGCCCTAATTACTTCCATTAGAGAATTGTACAGATTCGAATTTGGAGAAATTCTCCAAATCAAAAAGTGAAACTTATTCTATTTTGTCAATGTGCTATATCAGTTTGAAAATCTGAAAATATTTGTCTAGTAACAAGAAACATTAGAGAAACAAGTCGTCAGTCAAACGCCAAATGAAACAGAATACGATGATGGCAGAAAAGAGGGGGGGAGTGGTGCAAGGCCGGTTGGATAGACAGGAAGAAACGTGGTTGGCTCTTTGAACGACAGGAGAAATGTGATATGGACAACACCGCTCAATTTGGAATAATTCAGTGAGCTCCATGGACAAGGGTTTTTCTTGAGAAGGAAATGGCCGGACCCCGGTAACATAAAGAGCGTGTACGCCCGATTATTTGTTTTCTGAAAGGGAAATTACGTGCACATTTCTATTTAAAGAACTTGGAATTATATTTTTGATAATAACAATTAAAACTACTGAAACTGATCAGAAACATTTCTGATAAATTATTCAAATACGCCTGTAATTTACAGAAGCCCTATGGTACTTTTACCGCTTCTCCACTGTAATGTAGATAATGTAAATTTTAAAAATGGTGCCAAACATAACTAAAACCTGGTTTTGATGAAATATCAAAAACATACTTTTAATTAACAATTTGTTATTCGATCATAAATTTTTCGTTATTTCCTACTCCTGAACGTGAGGAATGCAATTTGCCTCAAATTAGAAAGCAGGTGGTTTTTGTAATTTTATGTTAGTTACGTTTGCATTTGATATTTGTCACTATAAAATGTCTACTTTCAATTTTTGGAATTTAACTGCAAAACATTCTAGCGTGCTGAAAACCAATAACAAGCTTCTCACGACATCTTCAAAATTTTCTTGGAAACCGGGAATCAAAGTTTTCTGCGTTGCAAGTCCCTTACGCAAATATTGAAAATAATTTATTTCAAATTGAGGTTTTTTTTTTCATTAAATCAAGGAAGAGCCCAACTCCAAATGAAAATGATATTTTCTGAATGTTTACTCAGAATACATCTTTGGAGTTTATCCTCCAGTTGAATGAATTTTCAAGAATGAACAGGAGGTGAATTTTAAAACTTTTTAGACTATGTTAATTCTAAATTTGAAACAATTGAGAAGTTGAGCAAAACATAACTAGTAGGAAAAACGAGTTATTTGGGAAAAATTGGGGGAAAATATGAATCAAAAAGAATGAATGACAGAAGGCAAGTGTGAGTTTTTTATGATTATTTTTATTTATTGATTATAATCCTTCACTGGAAATAAATTCTTCCAATTGATAATGACTGAGGAAGTGAGCCCAATCGACGTCTTTTGCTCTGAATTTACATTTTTAGAATTTTTGTAAAATTTTCCCGGATAGTTCTTGAAAACTTACATTTGCAGTTTGGAAACATTACTCTGAGTGCAGAATGCATCGGTTTTGTAGTGACAAGTTTTATGGCATACCATTTTGCAGTCTGAAAAAAATTACGTGTATCTAACAACACATTCCACAAAAGTACCTCTGCACTGATAAGCTTGCTTGGAAAAACTGCTTCGAATCCTTTGCTGGCACACATTGCACGTGGCACCGCTGCAACTAACATTAGTATCGTGTTTTTTGACTTTAACATAAAGTGAAACAGGACAAAGACGATACAAGTGAGGACACTCGAATAAAATTATTACCCTTTTACTTTGACGGCAACAAATGTATGATCGTTGTAGATGTGAAGTTTCTTTCCTTTCCTCATTAATCGAGATGCAGCTGGCTCATTGAGCATTGCTGGAGGGATGAGGAAGTATCTGGAAAAGTTTAAGAATAAATTAAAAGTTTAAGAATAAAGTGTTGAAACTTTTTGGCAAACTTTTAACAGTTTTTGCCAGTTTGGCTAGAGGCGCAAGAGCTCTAAAGATGCTCTGTTTTGCTAAATAGAAGATGCGCCTGCCTTTCCACATTCGCAATGCATAGCGCTTACTATTAGGATCGAACTTCAAACCATTCAATTTGAACTGACATATTCTCAGAAAAATTTTTAAACTCAACAAAATAGGATTTTAAAGAACAATTATTCTTCAGTTCATAATTTACTTTTTTAAAGTTATGATAATGCAACCTTTAAGAAAATGTTGATGTAACCAAACTAATATTTTCTGAAACTTCTTGTGTAATCAACTCACTTTGCTTGTTTATCCTGATCTAACTCAAGAATAAGTGTGCTATGCTGATACAAACTCTTCGTAGACTCTCCACTTCTTCCTCCGACCGAATGCGTCTCCCGATATTTGTCGTTTGATGAAACTGCATATCGAGTTCTGCTAGGATCTCTAGATGGTGGTAGAGATACTGCTTCTTCCAACAGCTGATTATTCTCTACGTCGACTGATTTTGATCTGGAAATTGAACATTACAAAAGTTTCTGGATAACCCTATACCTTTTTTGACTTCTGCCTCGTCTACCACTGAGCCTATCTTTCAGTTCACCGAAGAATGAACGATCTCGTTTCTCTGTTGGAGCCTTCTTCGACTTGTCTCTGCTCTGTCTAACATCCAGTTCTTCATGAAACTCGGGTGGCGCTGTTTGATCACGATAATATTGCCCATTGTTTCCATTTTTGGATGGTCTATCTAAAGTACTAGACGCAGACATGCTCTGCGCAACTGATTGAAGTTTTGCCTCAAGCTCGCGAGTCTTCGGGTCATTGTGGTTTTTGAATTGGCGATCAAGAATTTTCTGCGTTGCCGGATCAACAGCATTTTCAAGTGACCCATGAACTGATTGAATAGTAGGCTTTTCCTTGAGAGTCTGAGAGACTGTCTTAACTGTCACAGTGGTAGTTTTTGAAGGTACAATTGGCTCATGACCATCAAAGTTGTCTGAAATATCTTAGGTACTATATTGGACATAAGTTGTGAGCACTATACCGTGTGGGTCATATATCGGTCTTCTATGCGTTGTAAGTGTCTCTCGGAATTCAGAACCGTTTGGATTTGTAACTTTAACCGTGTCTGTCAGTTTTCCAGAAGTCAACAAATTTGGGTCATAGAAGAAGTCAAACTGAACAGTGATCTCTCCACTGATCGCATCTTTTCGATATGGTCTTCCTTGAAGTTTCAAAGAGTGAACGGTCTCCCCACTTCTTCTGATTTCCTCAAAGTTAACAATAGCTAGACCCAAGAATCCTTCATCGTCGTTCATGTGAAGCTTGTCATTTCCCTCGTAGATTTCGAAAAGAATTTCTTCAGTTGCAGGGGTCAAATCGCTGAAACCATATTTTTTTCAAAAAAGTTATTTGGTATTCCATACAAATCAAAAGTTTCCTCCCAAAACGGATTTGCATTGATTCCCTTTGTGGTTGAGTATTTTTGAGCTGGCTCATCCATTTCAACATTTACAAACGGTTGAGAAACTTCTCTCCCAAGGCGACTTGCTTTGATGACTTTGATTCGCATTTTATTTGGAATAGAATTTGTGTTATAGGATGGACTGATCAACTGAAACAACCATTTAAAAAATGAAATTCAATTATAATGGTTAATGGACTTAAAACTCACATGAGATTCGTTTAATTTTTTGAACATCTCAGGAACATCCCCAGATGGACTATTGCTTCTATGAGAAGATTGGGTACCATAAGCGTCCACGTGAAGGTTGGTGTCATAGTTGTTGTACGAGTTGCGCATTGTTCCAGATGGGGAATGGGTCTAAAAAAAATTAAATTTAAATTTAAATTTTTTGGCCTTCCCAATTTTCCTAGTCTCTCTTGTGAAAATAGTGCTGAGATTGATTGAGCTAGTGCAAAAATCGCTTCATTTTTCAAGAGAACATATATTTAAAAAAACCATCAGTTTATGAGAATGCCTACTTTCTGGCGAAGCGGAAGCGAGAGAGCGTTCGGCGATGAGAGATTTAGGTCCCCTCGCTACAAGATATTCGCGCGCCAAAATGGTAGGAATTATATAATGATCTGATTGTTACTTGCTTAATATATTGTCCAAAACAACTCCTAAATATTTCTTCAACAAAAATACATAACTTACAATTTTGTCAATTTCTAAAATCAACAATGCCTACTTCCAAAATACAATTTATGTTTTCGGCTTTAACCAATTGTCAAAACTATCTCAGGTGAGAATTTTCGGCAATTATCGAAGTCCTGGTATTCAAAAAATTGCACCCTGATCACATTTTCATGACTCAAAAATTGGCATCAAAATTGAATCTGATTGTGTAATTGCAAAACAGAAAGTTTTGTTTTTCAAATTATGCTCATATAGACATTTTTACCTTTATTAGGTGAGTATAATAAAGTCAATTAACTCACTGGTGGATTATAGATAGTTCTGCTAAAAGTGTCAGCAAATGTATTTCTCTCTTCTGGCATCTCTTCAGATAAGTTGATATTAGTAACCGCCGACAACAGGCATCTTCTGATGCTTTCTTCAACCATTGGAATAGACACTTGATATTGAGCATTCGGATCGGTATTCCTCAATTCTATATCCATTTCCGGTCGTCCACTGAAACAACCCATCAGGTACAATTGGTTTGCAATGCAAGCCATTCGACATTCCACCTGAAACAACATGGATATCCCGAAAAATTCGAAAATCGCAAACCTCTCCTCTCAAATCGACAATCGAAACGTCGTAATTTGAAACTATCATTCTCTCGGGAGTTCGTTGTGAAGAGACCAACCGCAGTTTTACACATGGCAGATGCACGTTAGAGCGGACAGTCTTAAAATTCAAATTATTAAAAAAAAATGTTTCCAGACGCATAATACTAACCAAATGATCTCGTGGTCCGTGTTCAACTCGCACATTACTAATCTTTGGTGGTTGTAGCACATCGCTGTGATCTCCAAATCCCTCGAAAAGCACTTCACATTTTGTCTGCAATATGAGAATGTTGTGAAAAACGCGTCAACGACAAACACAGATGTACCGGAGATGTCACTTTTTTAGCGGCCTCGTTCAATGATTTAATCCACGCATCCATGGGAGCGGGCACTTTGTGAAAGTTTGAGTAAAGCCATGAAACTATTTCGTTCGACCATTCGCCGCTTGAGGTATGAGTTCCGCCGTTTGCAACACCGTTTCTGAAAAGATATTCTGAGTACTGTGAGGTTTAAGCAATAAATGTTTTGGGCTGCGTCCGCAAACATTTTTAATTTTGTTCAACATTTGATATATTTTTTTATCATCCTACACAATTACCTTCTGCGTGTTTTGGTAAACTTTTTTGAATGGTCTGAAAACAAAATTAGTCTGGTTTCGGAGCATAAAAAGTTTTCAAAAAATTGATTAAAGCAGCAATTTCCAAAAAAAAACCGCCCGACGCATTATGGAAACAATTTTTGGCAATTGGCAATTTTAATACAATTTTTAAAAATCTTTTCTCATTTTCAAATCAAAACTGATAGTTCAATCCAATAAAATATTTGACTTTCTTTTGCCACTATTTCAATAAAAAAGTAATTGACCAACATACCAAAATAGGTCATCTTACAAAATTTCCAAAAAAAAAAAACAACTTTCGCACACCGTTAGTATTTACTCCTTTTGATACTTACTAGAATAGCATTTTATTAAGCCTGAAACTACAGAAAACTTCCGTTTCAATCCAAAAAATCTACAGCTAAACATTTAAATATTGAATACATGTTGACGTTGATGGCGTGTTTTTTCATCACAGATAAAAATTAAAAAAAGACTAATTTGAGTATCTTACTTTTTGTGTTCATGAAACAACATTTCAATTGTGATAGTGATATGACCAAGTCCAAGAGACACTTATTACAAACTCTTCATCAAAGTTTTGTCAGTGCTTCTTGTATTTTTGTCAGTGCTTTTTGTAATTGTGTTTCAACCAGTAGACTTTATCTGTAGACTTCACGTCCTTTTTGATCTCCAACTCTCTCACCATCAAATTGAACGGAGAGTATGTTCTAAAAGGTGAGACGTTGAAGTACGCGCTGCTCGCATCACCCTGTCTAATATTTGAACAGAGAGCTCGAGCTCGCACTAAATATCGATGCTTGAGCATGGCGGCAAAATGCTACTACTGGAGCGCTACAATGTTTCAAAAAAGTATCACGTTCAAATTATCACTTACCCAGAGACCGAACTGCCGAATGTGGATGATGTATGAGCAGCTTCGCCGGTGGATCCAAGATGGTTTAGGGCAAAGTAGCAGAGAACTGCGACAAGACCCCATGAAAGGATCACCCACAGCATCTCTCCAAACAGCCAACCCAAAACTAAAATTCTTCTTACTTATAAAAAAATTAAATCAAGACATGCATTTAAGTAAGTTAGTGTAATGTATTTTAAAACAATGAGTACGGATTCAAAAATAAAACCTTGTAGGAAACTTGTGTAGTATAGGATTTTCCATATAACGCTGCATAGTAGAATAGTAAGAACTACGGATACTAGAACTGCAAGTGGAAGAATAAGTTGGCCGTAGGTAGCAAATGTTTCGGATTCGATGGCATCTGTATAGAGTTGAATGGCATAATTATAGGCATTTAACACTTTTTCTTGAAATTGTTTGGCATGATGCTTCGGACTTTTTAGAAGCGATTCGAATCGTTCTCCCGACAACATCTTAGGAACAACGGCCTTTTGGATAAGAGCAAGGCCAGTAAGTGATTTCAACCTCCACAAACCTCAAGCTTTCGAGAGGCTACCGATGTGCAAATAAAACTATAAGATCTTTCTACACATTTGAATCAAATCGCACTAGTAAAATCGTTAGGATCAGTTTCCTGTGCAACTACATTCTAAAAAGTATGATGACTAAGGTGGGCGCGCGAGGCAAGAAAAAAGAAAAAAAAAAAGAAAAGAGTTTTGTTTGTGGTCGAAAATGTTGAGATTAGCAGGATAGGATAGAAAGAAAAAAATCAATTGAGTCAATATATTGTTTGAAGGAAAGAGGGCGATGAAGAAGATTTCGGGGTGTGCGGTAATACGAGACACCTGATATTCACTGATCACACAGTATTCTCTGAGAAATTTAATACACTAACAATAAGAATATAGTTGATATTTTAAATTAGAAATAGTTGAAAGTTTACGCTTTCGAATTTTCGGAGAGAATTTGGGTTTATGAAAAACGTTTTCCTGCGTCGAAAAGTGACGGTTACGTATGTAGTTTATGCATAATGTTCCTTTAAAATGGGTACTTGTGTAGTAGATCCCCACATATTGAGAAAAAAAACTAGTGTTTCTGGTATGAATCTCGAATATTTATCTCCATTATTTCTGCCAATAGCTTTAGAAATTATATTTTCAAAATCCTAATAGTGCTACTAGTGTCCAAGTACTTTAACAGTGTACCATACGCAATTGGCAATTTTCATACCAATTTTGAGCATTTTCTAAAATAGATCAATTAAAATAAATTAACTTTTCGCATAAATATAACGATTATTTTTAAAAATAAACCACCCATACTGGAGAAATACAATTTCAACGCGTTTACATAACAATGCTTATAAAAATTACTCGAAATAAAAAAAACTTATATTTAGTTCTATGATGTGGGATACACAAACACCGCCTAATACAAGATTTTTTTCATCTAGAACCCTAGATTTCGTGTGCATACAATCGAAGGTAACAGGAAAATTCTTTAATGTAAATGAGCCAACTCAAGGATTTAGAAACCTGCAGGGGGATGCACGCACCTGGCATTTTCTCCAAATCATTGGCAGGTTTGTGCCGAAACAATAAATGAAGTGGAAAAGAAGAATTTCAAAGCAAAAGAGAGAAAGAGAGGCACACAAAGGTTAGTGTCGCGTTTTCATCTGAACATATCCCCACATCCTACTGCTCTGAAGATCGAAGAGGAGTTTGGCGGGAAGTCGATGGCACGAGAAGGGGGACCGTTGTAATAGTTTGTGTTCTTCTCCAGCTTCTGCAGCAGTCTTGGAAAATCGTTGTGGATGAGAACAACAACGCGGCGGGGTCCCGTATTCTCTCACAAATATATCTGACAAGTAAAAAAATGATCAGACGGAAGTGTTGAGTGTTGGCAAGGAAAAAGAAAAAGATGGGAAAAGTGAGATACATAAATATATTTATTGTTGATACATTCTGGTGCGAGTATATAGTTCAGATGGACTGGAAACTGGGAAAAACTTACAAATACGGAGAGAGAGAGTAAGAAAATGTTTGTGTGTGTATGACTATAAAGCTAAGTGCACGTTAAAACCCAAAACTAGAGATTAATGAAAATATGTAGATTTGGAAGGGTTTGGAATTCAATGAAAACGAGACACTGTACCAAAAAAAGAGAGTGGCAGCATTTACAAAGGACATCAAATTGTCCGTATATTACATATGTAGTATTTCCATTATAAAACAGATATTAACACTTTTAGGGAAGAACCACATCCATATGTTCAGTCGGATGTACCTTGTTGGCCGCCCTTCTTGTTTTTCTTCGCTTGCTGAAACTTTTTGAATTATTTTATCTAATAGGTATATTTTAATGATCAAATTATTTCAAATCATAGAAAATTGTAGTTGCATTAAATTTTTCTTGAATTCCTAATTTCAATATTATGAGCTTCATACCCAAATATTGTAATTGATAGATGATAGAGAGAAACAACAATTTAAAAAATATAGTTTCAAAACAGTGTTCATGATTTTCAGGGCAACTAGAATGCTTCTTAAGACTGTAACCATAATTACGTTAAAGTACCCAGATAGAATAAAAAAATTAAAAAAAAACACTTCATATTTGAATGCAGAGTCACTTTTTTAGTGGTGGAAGCTCAGATTTAATCTATCATGATTTTGGAAGTTAACCAGAAAATAATTCTGTAAGTTTTATACTTCCTTTTTATTCCAAACTTCATATTGCTTTCAAAACATTCTAAAGATCCGCTGGTTGTAGTTTTCAATATAAGTTTGAAAATTTGGCAAATTCTTTAACTATTTCTGAAACAGGGTCCACATTTTAAAATAAAGCGATGTACGCTCAAATTCAAATTTTGAACTTCCAAACCTTTTTCAAATCACTATATCGCATCTTCTGGGTCAATCCGTCAAATCGTTTGTAAGTGAAATCAACAAACTCTCCTCGTCGACCAGGTTGTTCCTCCGGGCGGATTAGTGTTGATGTCGCTGAAATTAAAATCATTTTACACGCAAAAACGATAGAGAGCATACGCCATGTCAGATCCTCGTCGGGAAAATCATCAAAGTTGGAAGTGTCGTCAATGCTCTTCACGGTGACCCGAATCGGAGGTGGTCGTTCTCTAATATGGTTCCAATCGATTCGTTTAACAAACGGACACTGTTTGATCTCATCAAGTCCCCCGTGGTTTCCGAGACGACGTTCAGCTTCGCAACAGAATCGTTTGATTGTCTAAAAAATCATGTTGAGTAAAAAATCTCAAATGCAACTAAGAATACTCACAGCTTTAGCTTCAATACTGATGGGCACATCTGAAGGGAAAACTAAAGTCTGCTGCCAGTTAATGACCTTTCGATACGTTTCTTGTGGAAGCTCAGAGCAGAATGGTGGGTAGCCTGAAAATTATTAAGTTTTGAAGAGTGTTGGTACATCAAATTTTACTAACCAATAAGCATCTCGTACATAATAACACCCAAACTCCACCAATCACAGCTTTTTGTGTAGCCATTTGGTTGGAAAACTTCTGGTGCAATGTAATCCGGAGTTCCGACCGTAGAGTATGCCTGTAAATTTAAGGTAGAAAAACAATCTTTTAAGTTATAGTCTTACATATGCGCGACGATTTCTCTTCCAAGTCTCCGCTTTTCTTTTTGATTCGAAAGGTTTAGAGATGAAATCCGGTGGCAATGTGGATGGCCAGTTGCGATAATGATCGGTTCGATGAAACTTTTTCAAGCCTGTGCACAAGCCAAAATCTGATAGTTTAACGTGTCCCTAAAAAAGAAATTGAGTTTCATGAGTGAGAAAAAGTACATACTCTCGCATCGAGTAACAAATTGTCAGGTTTAATGTCACGATGAATGAAGCCCAGGCTGTGAATAAATTGAATGGCAAGTGCAGCCTCAGCAATATAGAATTGAGTTGCTTCCTCGGTCAATGTGTCTTTCTTTATAAGTAGAGTCATCATGTCGCCTGGAACAACGAGGATTAATAGAAGATTAGAGAAGATACAGGTATTTTTCTTATCAGTAATACAACTTCTTGACCACAGCTGTGCGAATTTGCTTTTGGAATTGAAAAATAGTATTTTTTTTTATTTAAAGAGATAGCTATTTGT
[truncated: 1,082,300 more chars]
