# Supplementary material for: Fine-Scale Crossover Rate Variation on the Caenorhabditis elegans X Chromosome
Source: G3 (Bethesda). 2016 Apr 15;6(6):1767–76. doi: 10.1534/g3.116.028001 (PMC4889672; doi:10.1534/g3.116.028001)
Supplement: Supplemental Material [file supp_g3.116.028001_FileS7.zip › FileS7.R]

## Simulations to determine if observed deviance is in excess of what would be expected by chance, i.e. uniform recombination rate across interval ##

data_mat=read.csv('crossovers_25kb.csv') # crossover data matrix
dev_sims<-function(input_mat = data_mat, n_sims = 1000){ 
	
  side <- c(rep(1, sum(input_mat$Counts[input_mat$Left_Right == 0], na.rm = T)), rep(2, sum(input_mat$Counts[input_mat$Left_Right == 1], na.rm = T))) # will determine which side of the interval simulated crossover event occurs
  
  bins<-vector() # will delineate bins in which crossovers are placed
  for (i in 1:dim(input_mat)[1]){
    if (i == dim(input_mat)[1]){
      bins[i]<-input_mat $Location[i]-input_mat $Distance[i]
      bins[(i+1)]<-input_mat $Location[i] # right breakpoint for shared interval
    }
    else{
      bins[i]<-input_mat $Location[i]-input_mat $Distance[i]
    }
  }
  
  left<-c(3278367:3558703,3572901:4024939,4057784:4101418) 
  #X chromosome coordinates for left side of interval excluding large indel, large tandem repeat tract, and DNA between right-most SNP probe on "Left" and left genotyping indel breakpoint
  
  right<-c(4104719:4328443,4342669:4686026) 
  #X chromosome coordinates for right side of interval excluding DNA between right genotyping indel breakpoint and left-most SNP probe on "Right" and large indel 
  
  crossover<-vector() # vector to be filled with randomly picked locations
  deviances<-vector() # vector to be filled with simulated null model deviance
  
  for (i in 1:n_sims){
    sim_vec<-vector(mode='numeric',length=dim(input_mat)[1]) #vector to hold sampled crossover locations within bins
    
    for (m in 1:length(side)){ # for each simulated crossover...
      
      if (side[m]==1){ # if the crossover is on the left
        crossover[m]<-sample(left,1,replace=TRUE) # randomly sample a position on the left 
      }
      
      else{	# if the crossover is on the right,
        crossover[m]<-sample(right,1,replace=TRUE)	# randomly sample a position on the right 
      } 
    }
    sim_vec[1:dim(input_mat)[1]]<-hist(crossover, breaks=bins, plot=F)$counts # count crossovers in each bin
   	
    deviances[i]<-glm(sim_vec ~ Left_Right, data = input_mat, offset = log(Distance), family = poisson)$deviance #residual deviance for simulated data in glm
   	
  }
  return(deviances)
}

## Obtain p-value from simulation ##

sim_results<-dev_sims(n_sims=10000)
observed<-glm(Counts~Left_Right,data=data_mat,offset=log(Distance),family=poisson)$deviance #observed deviance	under null model
p.value<-sum(sim_results>observed)/length(sim_results) # how often does simulated deviance exceed observed deviance under null model

## Make similar plot to Figure 4 in paper ##

hist(sim_results, breaks = 30, xlab = 'Deviance of null model', main = NA)
abline(v = observed, lwd = 3, col = 'red')
