# Supplementary material for: Fine-Scale Crossover Rate Variation on the Caenorhabditis elegans X Chromosome
Source: G3 (Bethesda). 2016 Apr 15;6(6):1767–76. doi: 10.1534/g3.116.028001 (PMC4889672; doi:10.1534/g3.116.028001)
Supplement: Supplemental Material [file supp_g3.116.028001_FileS8.zip › FileS8.R]

## Shuffle sequence within intervals and significance test ##
## Requires functions from File S5 if used as is ##

library(stringi)

seq_mat<-comp_DNA_matrix(4) #matrix of dsDNA motifs; 'comp_DNA_matrix' function and other functions required for its use are in File S5
data_mat<-read.csv('crossovers_full.csv',header=TRUE) #crossover data matrix
interval_DNA<-readLines('focal_interval_DNA.txt') #DNA sequence of focal interval

observed_rates<-matrix(NA, nrow=dim(seq_mat)[1], ncol=dim(data_mat)[1]) # matrix to hold occurrence rates for all n-mer motifs

for (i in 1:dim(seq_mat)[1]){ # For each motif
  observed_rates[i,]<-get_motif_counts(seq_mat[i,1])
}
## Filling this matrix will take about two minutes ##

perm_seq<-function(motifs = seq_mat, obs = observed_rates, input_data = data_mat, DNA = interval_DNA, n.perms = 100, pairs = FALSE) {

  shuffled<-matrix(0,nrow=dim(motifs)[1],ncol=dim(input_data)[1]) #matrix for motif occurrence data of permuted sequence
  
  shared=29865 #adjustment for start of shared region between crosses
  dev_vec<-vector() #vector for holding lowest residual deviances for each permutation; null distribution of test statistic
  
  for(m in 1:n.perms){
    
    for (i in 1:dim(input_data)[1]){ # for each interval, find the start and end points
      if (i==1){
        start=shared
        end=start + input_data$Distance[i]
      }
      else {
        start=shared + (input_data$Location[(i)]-3278365-input_data$Distance[i]) #3278365 is X coordinate prior to start of shared interval
        # input_data$Location is required due to removal of bins containing tandem repeats and large indels #
        
        end=start + input_data$Distance[i]-1 
      }
      
      sub<-substr(DNA, start, end) # substring for DNA sequence within a bin

      DNA_new <- stri_rand_shuffle(sub) # permuted DNA sequence within bin
      
      temp<-vector()
      for (k in 1:dim(motifs)[1]){ #count occurences of each n-mer (as specified by motifs matrix)
        temp[k]<-stri_count(substr(DNA_new, 1, nchar(DNA_new)), fixed = motifs[k,1]) + stri_count(substr(DNA_new, 1, nchar(DNA_new)), fixed = motifs[k,2])
      }
      shuffled[,i]<-temp/input_data$Distance[i] #convert counts to rates   
    }
    
    if (pairs == FALSE){
      sim_vec<-vector()
      for (p in 1:dim(shuffled)[1]){ # for each motif
        sim_vec[p] <- summary(glm(Counts~Left_Right+shuffled[p,], data=input_data, offset=log(Distance), family=poisson))$deviance 
        # calculates residual deviance for motif in model
      }
      dev_vec[m]<-min(sim_vec)
    }
    else{
      sim_mat<-matrix(0,nrow=dim(shuffled)[1],ncol=dim(shuffled)[1])
      for (b in 1:dim(shuffled)[1]){
        for (c in 1:dim(shuffled)[1]){
          sim_mat[b,c]<-summary(glm(Counts~Left_Right + shuffled[b,] + shuffled[c,], data = input_data, offset = log(Distance),family = poisson))$deviance 
          # calculates residual deviance for pair of motifs in model
        }
      }
      dev_vec[m]<-min(sim_mat)
    }
    
  }

  p.value<-vector() #vector containing permutation p-values for each motif's model deviance
    for (x in 1:dim(obs)[1]){
      p.value[x]<-sum(dev_vec<summary(glm(Counts~Left_Right + obs[x,], data=input_data,offset=log(Distance),family=poisson))$deviance)/n.perms 
      #compares model deviance for observed motif rates to null distribution
    }
  results<-data.frame(motifs[,1:2], p.value) #matrix that includes permutation p-values listed with motifs
  return(results)
}

## Test case that takes about 90 seconds (computing cluster is needed for high n.perms) ##

test<-perm_seq(n.perms = 10) 

## should get most motifs with p = 1; "AACA" typically has p = 0; "AGTG", "ACAT", "ACAA", and "CATA" typically somewhere between 0 and 1 ##
